# Supplementary material for: Impact of Rearing Conditions on the Ambrosia Beetle’s Microbiome
Source: Life (Basel). 2018 Dec 13;8(4):63. doi: 10.3390/life8040063 (PMC6316638; doi:10.3390/life8040063)
Supplement: Supplementary file 1 [file life-08-00063-s001.zip]

Archive with 16 entries (16 files):
- S1_table.xlsx
- S10_table.xlsx
- S11_table.xlsx
- S12_table.xlsx
- S13_table.xlsx
- S14_table.xlsx
- S15_table.xlsx
- S2_table.xlsx
- S3_table.xlsx
- S4_table.xlsx
- S5_table.xlsx
- S6_table.xlsx
- S7_table.xlsx
- S8_table.xlsx
- S9_table.xlsx
- Supp.figures_07-11-18.docx
