# Supplementary material for: Impact of Rearing Conditions on the Ambrosia Beetle’s Microbiome
Source: Life (Basel). 2018 Dec 13;8(4):63. doi: 10.3390/life8040063 (PMC6316638; doi:10.3390/life8040063)
Supplement: Supplementary file 1 [file life-08-00063-s001.zip › S1_table.xlsx]

## Sheet: Sheet1
Table S1: List of samples and associated metadata used in this study.
	Genetic marker 16S		Genetic marker 18S
ID Samples	Raw reads	Reads after filtering	Raw reads	Reads after filtering	Specie name	Vegetable source	Body source	Treatment	Sample Types
X.Bis.HHead	463913	161371	701220	230566	X. bispinatus	Platanus mexicana	Head	X. bispinatus_Platanus mexicana_Head
X.Bis.HAbdo	236812	79265	646682	199155	X. bispinatus	Platanus mexicana	Abdomen	X. bispinatus_Platanus mexicana_Abdomen	Abdomen Microbiome
X.Bis.CHead	580421	219034	721240	247556	X. bispinatus	Persea schiedeana	Head	X. bispinatus_Persea schiedeana_Head	Head Microbiome
X.Bis.CAbdo	437865	165498	532316	176415	X. bispinatus	Persea schiedeana	Abdomen	X. bispinatus_Persea schiedeana_Abdomen	Abdomen Microbiome
X.Aff.HHead	402328	142293	634946	176722	X. affinis	Platanus mexicana	Head	X. affinis_Platanus mexicana_Head	Head Microbiome
X.Aff.HAbdo	507078	173962	644548	203392	X. affinis	Platanus mexicana	Abdomen	X. affinis_Platanus mexicana_Abdomen	Abdomen Microbiome
X.Aff.CHead	485607	169447	288150	48313	X. affinis	Persea schiedeana	Head	X. affinis_Persea schiedeana_Head	Head Microbiome
X.Aff.CAbdo	301299	99577	236532	30090	X. affinis	Persea schiedeana	Abdomen	X. affinis_Persea schiedeana_Abdomen	Abdomen Microbiome
X.Vo	441251	127361	627182	183942	X. volvulus	Persea americana	All body	X. volvulus _Persea americana_All body	Head Microbiome
X.Aff	784264	257644	936290	333030	X. affinis	Bursera simaruba	All body	X. affinis_Bursera simaruba_All body	Abdomen Microbiome
