# Supplementary material for: Impact of Rearing Conditions on the Ambrosia Beetle’s Microbiome
Source: Life (Basel). 2018 Dec 13;8(4):63. doi: 10.3390/life8040063 (PMC6316638; doi:10.3390/life8040063)
Supplement: Supplementary file 1 [file life-08-00063-s001.zip › S10_table.xlsx]

## Sheet: Hoja1
Table S10: Fold change of bacterial OTUs of the wild and artificially reared beetles.
OTUs	X.Bis.H vs. X.Vol.wild	X.Bis.C vs. X.Vol.wild	X.Aff.H vs. X.Vol.wild	X.Aff.C vs. X.Vol.wild	X.Bis.H vs. X.Aff.wild	X.Bis.C vs. X.Aff.wild	X.Aff.H vs. X.Aff.wild	X.Aff.C vs. X.Aff.wild
6118	-15.0007	-11.646	-12.7965	-15.0007	-14.3409	-10.9862	-12.1367	-14.3409
74387	-3.22873	-3.22873	-2.17147	-3.22873	-2.56408	-2.56408	-1.48535	-2.56408
91144	-3.64706	-5.4199	-2.5104	-3.51164	-2.94602	-4.73024	-1.80632	-2.81156
104044	-4.60188	-4.60188	-3.5687	-4.60188	-3.55866	-3.55866	-2.50922	-3.55866
138130	-4.04013	-4.04013	-1.98279	-4.04013	-2.73677	-2.73677	-0.625004	-2.73677
143958	-4.5709	-6.09632	-3.09323	-3.82271	-3.61871	-5.15301	-2.13516	-2.86937
188369	-4.8481	-4.8481	-3.05008	-4.8481	-4.28269	-4.28269	-2.47163	-4.28269
192795	-7.4518	-7.4518	-7.4518	-7.4518	-2.03938	-2.03938	-2.03938	-2.03938
243829	-2.73677	-2.73677	-2.73677	-2.73677	-2.40937	-2.40937	-2.40937	-2.40937
250586	-3.0826	-3.0826	-2.02131	-3.0826	-2.40937	-2.40937	-1.32432	-2.40937
280968	5.57718	-1.76112	4.29253	7.25877	5.78134	-1.52868	4.49691	7.46282
290186	-3.95864	-3.95864	-2.91674	-3.95864	-3.29661	-3.29661	-2.24109	-3.29661
302877	-4.49662	-6.39636	-2.52939	-3.49898	-3.86121	-5.76578	-1.88807	-2.86148
346431	-2.73677	-2.73677	-2.73677	-2.73677	-2.23614	-2.23614	-2.23614	-2.23614
351148	-3.22873	-3.22873	-1.3764	-3.22873	-2.56408	-2.56408	-0.668566	-2.56408
353576	-5.58745	-5.58745	-5.58745	-5.58745	-5.0906	-5.0906	-5.0906	-5.0906
388763	-3.36143	-3.36143	-1.48926	-3.36143	-2.63565	-2.63565	-0.719426	-2.63565
532569	-3.81223	-4.60188	-1.99956	-1.95434	-3.17683	-3.97254	-1.3521	-1.30647
543675	-3.363	-5.64069	1.12174	5.01381	-5.9881	-8.25301	-1.13011	2.51302
543942	-3.36143	-3.36143	-3.36143	-3.36143	-1.11392	-1.11392	-1.11392	-1.11392
563622	-4.34364	-5.56467	-2.25862	-3.22986	-3.38023	-4.61082	-1.28094	-2.2612
565936	7.28001	5.04897	8.8719	6.87083	4.82985	2.59293	6.42287	4.42012
575116	-2.91674	-3.95864	-1.33771	-1.59245	-3.49445	-4.52847	-1.92436	-2.1771
587696	-2.28714	-5.71705	-5.71705	2.14883	-5.18309	-8.59008	-8.59008	-0.41917
613414	-5.4199	-5.4199	-5.4199	-5.4199	-4.87056	-4.87056	-4.87056	-4.87056
624891	-2.76635	-4.44113	-1.40477	-2.03324	-3.1346	-4.8021	-1.77612	-2.40185
637901	-5.95982	2.39543	-4.30676	-5.95982	-3.66524	4.47988	-1.96768	-3.66524
656517	-5.45004	-5.45004	-5.45004	-5.45004	-1.9857	-1.9857	-1.9857	-1.9857
745917	-7.48736	-7.48736	-7.48736	-7.48736	-1.74872	-1.74872	-1.74872	-1.74872
767863	-4.56546	-3.2067	-2.7771	-2.94295	-4.07035	-2.70965	-2.27929	-2.44545
779927	-3.0826	-3.0826	-1.15769	-3.0826	-2.32534	-2.32534	-0.347484	-2.32534
780788	-5.47956	-5.47956	-3.70748	-5.47956	-3.29661	-3.29661	-1.46415	-3.29661
805055	-3.86062	-2.68662	-1.87298	-2.01026	-3.71991	-2.54501	-1.73059	-1.868
813457	-4.70546	-1.81743	-2.06035	-2.9046	-4.21411	-1.31147	-1.55598	-2.40111
816280	3.88018	-3.95864	5.10093	6.1895	6.24081	-0.900453	7.4587	8.54609
821080	-8.59514	-8.59514	-8.59514	-8.59514	-7.00081	-7.00081	-7.00081	-7.00081
822419	-2.92	-2.92	-2.92	-2.92	-3.34015	-3.34015	-3.34015	-3.34015
822899	2.15574	8.75829	2.00857	1.98481	2.20536	8.80766	2.05821	2.03446
825033	-2.43188	-3.48298	-1.40742	-1.5779	-3.0129	-4.05329	-1.9963	-2.16922
829733	7.54201	4.95704	8.7287	7.49339	3.9519	1.32799	5.14332	3.90299
829851	-10.0512	-10.0512	-8.84012	-10.0512	-3.66524	-3.66524	-2.41698	-3.66524
833731	-2.92	-2.92	-2.92	-2.92	-1.11392	-1.11392	-1.11392	-1.11392
836919	-10.6244	-10.6244	-8.82658	-10.6244	-10.0549	-10.0549	-8.25679	-10.0549
837058	-2.42185	-3.22873	-0.44221	-0.892585	-3.44448	-4.23734	-1.49341	-1.93602
839235	-4.89362	-5.91731	-1.74673	-3.01494	-4.74939	-5.77375	-1.60002	-2.86955
909056	-3.68225	-3.68225	-3.68225	-3.68225	-3.15752	-3.15752	-3.15752	-3.15752
922761	-4.47896	0.752456	-2.90415	-3.53799	-3.69546	1.52103	-2.11849	-2.7533
942246	-4.11728	-4.11728	-4.11728	-4.11728	-4.02687	-4.02687	-4.02687	-4.02687
1041394	-3.95864	-3.95864	-1.96227	-3.95864	-3.29661	-3.29661	-1.27591	-3.29661
1043045	-3.48298	-3.48298	-1.91019	-3.48298	-1.87204	-1.87204	-0.199098	-1.87204
1049387	-2.73677	-2.73677	-0.99289	-2.73677	-6.76739	-6.76739	-5.11943	-6.76739
1083508	0.85352	6.32695	-0.165001	2.73343	4.94239	10.404	3.73107	6.81386
1088265	-5.19855	-2.20371	-2.95151	-2.87295	-5.12353	-2.12771	-2.87586	-2.79726
1098184	-4.97098	-4.97098	-3.94134	-4.97098	-4.02687	-4.02687	-2.98608	-4.02687
1107335	-3.4869	-3.95864	-1.04658	-2.11073	-3.99196	-4.461	-1.56623	-2.62751
1111882	-2.73677	-2.73677	-0.497916	-2.73677	-3.94459	-3.94459	-1.75647	-3.94459
3035013	-4.38166	-3.11988	-2.27351	-2.66292	-4.41373	-3.15205	-2.30578	-2.69514
4318989	-2.92	-2.92	-1.02327	-2.92	-2.03938	-2.03938	-0.0708331	-2.03938
4358665	-3.05914	-4.60188	-2.19761	-4.60188	-2.25001	-3.81166	-1.38571	-3.81166
4372298	-3.36143	-3.36143	-2.30752	-3.36143	-1.9857	-1.9857	-0.880257	-1.9857
4449456	-9.72636	-11.3677	-8.2564	-8.38107	-3.20425	-4.87056	-1.71927	-1.8463
NCR.OTU100493	-3.22873	-3.22873	-3.22873	-3.22873	-2.73677	-2.73677	-2.73677	-2.73677
NCR.OTU102468	-3.48298	-3.48298	-3.48298	-3.48298	-2.97626	-2.97626	-2.97626	-2.97626
NCR.OTU113205	-3.36143	-3.36143	-3.36143	-3.36143	-3.42347	-3.42347	-3.42347	-3.42347
NCR.OTU133037	-2.92	-2.92	-2.92	-2.92	-2.32534	-2.32534	-2.32534	-2.32534
NCR.OTU139901	-3.68225	-3.68225	-1.85102	-1.98533	-3.69908	-3.69908	-1.86852	-2.00277
NCR.OTU151960	-3.91041	-4.37983	-3.34403	-4.37983	-0.957143	-1.46554	-0.32792	-1.46554
NCR.OTU153734	-2.92	-2.92	-0.937141	-2.92	-3.15752	-3.15752	-1.18767	-3.15752
NCR.OTU155936	-2.92	-2.92	-2.92	-2.92	-1.614	-1.614	-1.614	-1.614
NCR.OTU164243	-3.36143	-3.36143	-2.10483	-3.36143	-2.56408	-2.56408	-1.27657	-2.56408
NCR.OTU181208	-2.73677	-2.73677	-1.45725	-2.73677	-2.40937	-2.40937	-1.11401	-2.40937
NCR.OTU185500	-5.98062	-5.98062	-5.98062	-5.98062	-2.32534	-2.32534	-2.32534	-2.32534
NCR.OTU189755	-2.73677	-2.73677	-2.73677	-2.73677	-1.46554	-1.46554	-1.46554	-1.46554
NCR.OTU25553	-3.81223	-4.60188	-2.25209	-1.71112	-3.81223	-4.60188	-2.25209	-1.71112
NCR.OTU36337	-3.22873	-3.22873	-3.22873	-3.22873	-1.11392	-1.11392	-1.11392	-1.11392
NCR.OTU3796	-3.48298	-3.48298	-1.64318	-3.48298	-2.40937	-2.40937	-0.501254	-2.40937
NCR.OTU38492	2.60031	3.69908	1.8117	0.65081	2.60031	3.69908	1.8117	0.65081
NCR.OTU49963	-4.17856	-4.17856	-2.33753	-4.17856	-4.10471	-4.10471	-2.26147	-4.10471
NCR.OTU81930	-2.73677	-2.73677	-2.73677	-2.73677	-2.67015	-2.67015	-2.67015	-2.67015
NR.OTU162	5.05835	4.29381	3.98632	4.8481	5.05835	4.29381	3.98632	4.8481
NR.OTU17	-4.97098	-4.97098	-4.97098	-4.97098	-4.62849	-4.62849	-4.62849	-4.62849
NR.OTU173	-7.14598	-7.14598	-7.14598	-7.14598	-6.89522	-6.89522	-6.89522	-6.89522
NR.OTU178	-9.79914	-9.79914	-9.79914	-9.79914	-8.96057	-8.96057	-8.96057	-8.96057
NR.OTU179	-3.36143	-3.36143	-1.93324	-3.36143	-3.15752	-3.15752	-1.7216	-3.15752
NR.OTU19	-3.68225	-3.68225	-3.68225	-3.68225	-3.66524	-3.66524	-3.66524	-3.66524
NR.OTU192	-11.6354	-11.6354	-11.6354	-11.6354	-7.67664	-7.67664	-7.67664	-7.67664
NR.OTU20	-7.9453	-7.9453	-7.9453	-7.9453	-7.82202	-7.82202	-7.82202	-7.82202
NR.OTU243	2.86146	3.78039	1.54166	2.89102	2.86146	3.78039	1.54166	2.89102
NR.OTU246	-4.34364	-5.56467	-2.62222	-3.17583	-4.11892	-5.34166	-2.3955	-2.95005
NR.OTU259	-9.22888	-9.22888	-9.22888	-9.22888	-1.46554	-1.46554	-1.46554	-1.46554
NR.OTU26	-9.67862	-9.67862	-7.72615	-9.67862	-9.50015	-9.50015	-7.54757	-9.50015
NR.OTU36	-9.24365	-9.24365	-9.24365	-9.24365	-1.46554	-1.46554	-1.46554	-1.46554
NR.OTU4	-11.0479	-8.57503	-9.67371	-11.0479	-10.8223	-8.34942	-9.44812	-10.8223
NR.OTU5	-5.89558	-5.89558	-4.08461	-5.89558	-11.2655	-11.2655	-9.46785	-11.2655
NR.OTU75	-6.79115	-6.79115	-6.79115	-6.79115	-6.527	-6.527	-6.527	-6.527
NR.OTU99	-5.05181	-5.05181	-5.05181	-5.05181	-4.28269	-4.28269	-4.28269	-4.28269
143801	3.63058	ns.	5.23608	3.5401	1.49614	-1.11392	3.13698	1.40243
251488	7.77418	ns.	8.87149	10.2611	5.45235	-1.46554	6.55163	7.94229
383023	5.04524	ns.	3.76447	8.44857	1.52958	-2.97626	0.197225	4.97133
558264	5.90649	ns.	2.67015	6.46193	3.68994	-1.30024	0.365041	4.24929
561885	-0.104304	-2.73677	0.182115	1.54857	1.74872	ns.	3.55866	4.87056
615153	0.648337	-3.22873	2.09835	3.42403	4.40055	ns.	5.80907	7.11809
711803	8.3594	ns.	10.5565	10.6247	4.69172	-3.20538	6.89273	6.96099
798097	-2.73677	-2.73677	-2.73677	-0.686349	-1.74872	-1.74872	-1.74872	ns.
814239	ns.	-4.70546	-2.78632	4.85584	-4.86172	-9.9592	-8.06765	-0.0684785
823809	1.639	-0.0628728	ns.	3.78057	2.88368	0.678681	0.935457	5.01934
963779	-3.29918	-5.15909	-0.368896	-1.11719	-2.74108	-4.61082	ns.	-0.548828
NR.OTU166	3.10799	ns.	4.86311	11.2242	0.115861	-2.23614	1.94246	8.33943
NR.OTU199	-9.17275	-9.17275	-8.15491	-9.17275	-1.11392	-1.11392	ns.	-1.11392
NR.OTU90	6.01258	ns.	6.36022	-1.24826	1.44145	-4.73383	1.79071	-6.16261
157497	1.9857	ns.	2.83128	9.26607	1.9857	ns.	2.83128	9.26607
164500	1.9857	ns.	4.32668	4.53786	1.9857	ns.	4.32668	4.53786
172586	0.508248	6.88423	0.65081	ns.	0.508248	6.88423	0.65081	ns.
183204	1.46554	ns.	0.65081	6.40665	1.46554	ns.	0.65081	6.40665
191237	5.41481	ns.	6.57794	7.93556	5.41481	ns.	6.57794	7.93556
241449	0.900453	ns.	2.44962	5.88458	0.900453	ns.	2.44962	5.88458
342724	-1.74135	ns.	-3.57698	ns.	-4.5394	-2.40046	-6.31953	-2.38387
346056	5.33092	ns.	4.22577	3.4634	5.33092	ns.	4.22577	3.4634
358670	0.00835202	6.90613	0.508248	ns.	0.00835202	6.90613	0.508248	ns.
513366	3.05673	ns.	3.85735	2.89102	3.05673	ns.	3.85735	2.89102
553981	0.508248	ns.	1.46554	3.93041	0.508248	ns.	1.46554	3.93041
668303	2.09112	ns.	3.81166	1.92998	2.09112	ns.	3.81166	1.92998
682737	2.40937	ns.	0.350579	0.350579	2.40937	ns.	0.350579	0.350579
792073	1.92998	ns.	3.74841	4.66321	1.92998	ns.	3.74841	4.66321
802064	3.4634	ns.	4.8021	3.71571	3.4634	ns.	4.8021	3.71571
820346	ns.	4.85088	-0.214003	ns.	1.21684	6.92508	0.814029	1.40243
826544	4.40055	ns.	6.04458	4.53786	4.40055	ns.	6.04458	4.53786
837177	3.84228	ns.	5.45994	3.48298	3.84228	ns.	5.45994	3.48298
891031	5.8168	ns.	4.58389	9.53455	5.8168	ns.	4.58389	9.53455
1062748	5.74163	ns.	8.41395	8.1038	5.74163	ns.	8.41395	8.1038
1108350	1.30024	ns.	ns.	6.5434	-0.826361	-3.10799	-3.10799	2.94505
1901956	2.4888	ns.	1.8117	5.29816	2.4888	ns.	1.8117	5.29816
4350788	0.00835202	7.15971	ns.	0.350579	0.00835202	7.15971	ns.	0.350579
4449851	2.56408	9.56644	2.14109	ns.	2.56408	9.56644	2.14109	ns.
NCR.OTU131661	-3.57698	-3.57698	-1.62603	-0.988832	ns.	ns.	0.780893	1.74872
NCR.OTU143046	0.780893	5.78956	ns.	2.63565	0.780893	5.78956	ns.	2.63565
NCR.OTU178395	1.46554	3.15752	ns.	1.92998	1.46554	3.15752	ns.	1.92998
NCR.OTU182164	3.13297	ns.	4.15436	3.10799	3.13297	ns.	4.15436	3.10799
NCR.OTU42389	3.52131	ns.	1.46554	3.40309	3.52131	ns.	1.46554	3.40309
NCR.OTU4811	3.15752	1.68291	2.67015	ns.	3.15752	1.68291	2.67015	ns.
NCR.OTU83178	1.68291	ns.	0.65081	1.54166	1.68291	ns.	0.65081	1.54166
NCR.OTU99282	1.9857	ns.	0.350579	3.76447	1.9857	ns.	0.350579	3.76447
NR.OTU117	3.13297	ns.	4.92879	2.23614	3.13297	ns.	4.92879	2.23614
NR.OTU128	2.18939	ns.	4.05329	3.31854	2.18939	ns.	4.05329	3.31854
NR.OTU14	1.46554	10.356	ns.	1.87204	1.46554	10.356	ns.	1.87204
NR.OTU218	2.28142	ns.	3.22873	4.90723	ns.	-2.14109	0.319838	2.06152
NR.OTU237	1.87204	ns.	1.01105	4.07921	1.87204	ns.	1.01105	4.07921
NR.OTU48	3.18163	ns.	1.614	5.71705	3.18163	ns.	1.614	5.71705
NR.OTU50	3.95864	ns.	3.05673	3.22873	3.95864	ns.	3.05673	3.22873
NR.OTU53	1.92998	5.42497	1.21004	ns.	1.92998	5.42497	1.21004	ns.
NR.OTU80	1.87204	ns.	0.00835202	4.47083	1.87204	ns.	0.00835202	4.47083
72814	ns.	ns.	ns.	3.10799	-1.11392	-1.11392	-1.11392	0.952248
543467	-4.43849	-6.20343	-6.20343	0.384665	ns.	ns.	ns.	6.78524
560465	ns.	ns.	0.900453	ns.	-8.55988	-8.55988	-6.60637	-8.55988
731707	-4.03106	-4.49994	ns.	1.36984	ns.	ns.	4.27149	6.19157
732609	-3.20862	-3.68225	-3.68225	0.0561154	ns.	ns.	ns.	4.21411
776643	ns.	ns.	ns.	2.44962	-1.30024	-1.30024	-1.30024	0.130525
810955	-9.06529	-9.06529	-7.54841	-6.41033	ns.	ns.	ns.	1.92998
959160	ns.	ns.	ns.	1.21004	-2.56408	-2.56408	-0.945376	-0.314785
1078207	ns.	ns.	ns.	2.36796	-1.11392	-1.11392	-1.11392	0.168876
1097208	ns.	ns.	ns.	1.30024	-3.78039	-3.78039	-3.78039	-1.5254
1656470	ns.	ns.	2.03938	7.08806	-1.11392	-1.11392	ns.	5.00234
NCR.OTU102789	ns.	ns.	1.614	ns.	-2.97626	-2.97626	-0.460081	-2.97626
NCR.OTU50111	-1.45085	-3.36143	-3.36143	-3.36143	0.65081	ns.	ns.	ns.
NR.OTU110	ns.	ns.	1.46554	ns.	-12.8604	-12.8604	-10.5422	-12.8604
2240	-10.6276	-10.6276	-10.6276	-10.6276	ns.	ns.	ns.	ns.
9918	-2.73677	-2.73677	-2.73677	-2.73677	ns.	ns.	ns.	ns.
12399	ns.	ns.	ns.	ns.	-4.05329	-4.05329	-4.05329	-4.05329
12538	ns.	ns.	ns.	ns.	-1.74872	-1.74872	-1.74872	-1.74872
12938	ns.	ns.	ns.	ns.	-3.0304	-3.0304	-3.0304	-3.0304
33919	0.508248	ns.	2.03938	ns.	0.508248	ns.	2.03938	ns.
38098	-4.11728	-4.11728	-4.11728	-4.11728	ns.	ns.	ns.	ns.
39861	ns.	ns.	ns.	ns.	-1.46554	-1.46554	-1.46554	-1.46554
60345	-10.6578	-10.6578	-10.6578	-10.6578	ns.	ns.	ns.	ns.
65419	ns.	ns.	ns.	ns.	-2.97626	-2.97626	-2.97626	-2.97626
99776	ns.	ns.	ns.	ns.	-0.900453	-0.900453	-0.900453	-0.900453
103628	ns.	ns.	ns.	ns.	-5.8735	-5.8735	-5.8735	-5.8735
106019	ns.	ns.	ns.	1.9857	-2.14109	-2.14109	-0.830373	ns.
106310	ns.	ns.	ns.	ns.	-0.900453	-0.900453	-0.900453	-0.900453
106749	ns.	ns.	ns.	ns.	-6.28928	-6.28928	-6.28928	-6.28928
131902	ns.	ns.	ns.	ns.	-1.74872	-1.74872	-1.74872	-1.74872
157532	-3.48298	-3.48298	-2.43188	-3.48298	ns.	ns.	ns.	ns.
158208	-5.50849	-5.50849	-5.50849	-5.50849	ns.	ns.	ns.	ns.
161287	-9.42658	-9.42658	-9.42658	-9.42658	ns.	ns.	ns.	ns.
173543	ns.	ns.	ns.	ns.	-3.42347	-3.42347	-3.42347	-3.42347
199834	ns.	ns.	ns.	ns.	-6.72898	-6.72898	-6.72898	-6.72898
210485	ns.	ns.	0.900453	3.98632	ns.	ns.	0.900453	3.98632
214595	ns.	ns.	ns.	ns.	-0.900453	-0.900453	-0.900453	-0.900453
224670	ns.	ns.	ns.	ns.	-1.9857	-1.9857	-1.9857	-1.9857
236142	ns.	ns.	ns.	ns.	-4.19051	-4.19051	-4.19051	-4.19051
239824	ns.	ns.	ns.	ns.	-7.26729	-8.04657	-8.04657	-8.04657
243954	-3.36143	-3.36143	-3.36143	-3.36143	ns.	ns.	ns.	ns.
246412	-3.0826	-3.0826	-3.0826	-3.0826	ns.	ns.	ns.	ns.
252995	ns.	ns.	ns.	ns.	-1.30024	-1.30024	-1.30024	-1.30024
256276	0.900453	ns.	ns.	3.2517	0.900453	ns.	ns.	3.2517
263082	ns.	ns.	ns.	ns.	-1.87204	-1.87204	-1.87204	-1.87204
264482	-2.73677	-2.73677	-2.73677	-2.73677	ns.	ns.	ns.	ns.
268812	ns.	ns.	ns.	ns.	-1.74872	-1.74872	-1.74872	-1.74872
285497	ns.	ns.	ns.	ns.	-0.900453	-0.900453	-0.900453	-0.900453
298835	ns.	ns.	ns.	ns.	-0.900453	-0.900453	-0.900453	-0.900453
324217	ns.	ns.	ns.	ns.	-2.32534	-2.32534	-2.32534	-2.32534
332958	ns.	ns.	ns.	ns.	-3.10799	-3.10799	-3.10799	-3.10799
334656	-3.68225	-3.68225	-3.68225	-3.68225	ns.	ns.	ns.	ns.
341800	ns.	ns.	ns.	ns.	-2.86146	-2.86146	-2.86146	-2.86146
347195	-2.92	-2.92	-2.92	-2.92	ns.	ns.	ns.	ns.
352389	ns.	ns.	ns.	ns.	-4.8021	-4.8021	-4.8021	-4.8021
377546	ns.	ns.	ns.	ns.	-2.73677	-2.73677	-2.73677	-2.73677
408706	-4.65461	-4.65461	-4.65461	-4.65461	ns.	ns.	ns.	ns.
410908	ns.	ns.	ns.	ns.	-2.56408	-2.56408	-2.56408	-2.56408
509447	-6.83559	-6.83559	-6.83559	-6.83559	ns.	ns.	ns.	ns.
515265	-12.4533	-12.4533	-12.4533	-12.4533	ns.	ns.	ns.	ns.
524674	-4.60188	-4.60188	-4.60188	-4.60188	ns.	ns.	ns.	ns.
533787	ns.	ns.	ns.	ns.	-0.900453	-0.900453	-0.900453	-0.900453
539107	ns.	ns.	ns.	ns.	-1.30024	-1.30024	-1.30024	-1.30024
542754	-7.38446	-7.38446	-7.38446	-7.38446	ns.	ns.	ns.	ns.
546690	-3.95864	-3.95864	-3.95864	-3.95864	ns.	ns.	ns.	ns.
557368	-3.0826	-3.0826	-3.0826	-3.0826	ns.	ns.	ns.	ns.
558953	ns.	ns.	ns.	ns.	-3.63058	-3.63058	-3.63058	-3.63058
561294	ns.	ns.	ns.	0.00835202	-1.46554	-1.46554	-0.105044	ns.
569952	-4.44113	-4.44113	-4.44113	-4.44113	ns.	ns.	ns.	ns.
573135	-2.92	-2.92	-1.47382	ns.	ns.	ns.	ns.	2.40937
573413	ns.	ns.	ns.	ns.	-1.74872	-1.74872	-1.74872	-1.74872
576785	-3.48298	-3.48298	-3.48298	-3.48298	ns.	ns.	ns.	ns.
580992	ns.	ns.	ns.	ns.	-0.900453	-0.900453	-0.900453	-0.900453
581921	ns.	ns.	ns.	ns.	-0.900453	-0.900453	-0.900453	-0.900453
583102	ns.	ns.	ns.	ns.	-2.73677	-2.73677	-2.73677	-2.73677
588751	-6.07713	-6.07713	-6.07713	-6.07713	ns.	ns.	ns.	ns.
591699	ns.	ns.	ns.	ns.	-0.900453	-0.900453	-0.900453	-0.900453
605399	-3.36143	-3.36143	-3.36143	-3.36143	ns.	ns.	ns.	ns.
621743	ns.	ns.	ns.	ns.	-1.614	-1.614	-1.614	-1.614
643177	ns.	ns.	ns.	ns.	-2.03938	-2.03938	-2.03938	-2.03938
646549	ns.	ns.	ns.	ns.	-1.74872	-1.74872	-1.74872	-1.74872
656774	-4.8021	-4.8021	-4.8021	-4.8021	ns.	ns.	ns.	ns.
668790	ns.	ns.	ns.	ns.	-8.13813	-8.13813	-8.13813	-8.13813
669771	ns.	ns.	ns.	ns.	-3.0304	-3.0304	-3.0304	-3.0304
684494	ns.	ns.	ns.	ns.	-2.80047	-2.80047	-1.73035	-2.80047
688993	ns.	ns.	1.54166	1.87204	ns.	ns.	1.54166	1.87204
689528	ns.	ns.	1.11392	ns.	-2.14109	-2.14109	ns.	-2.14109
698961	-4.55644	-4.55644	-4.55644	-4.55644	ns.	ns.	ns.	ns.
710566	ns.	ns.	ns.	ns.	-2.63565	-2.63565	-2.63565	-2.63565
724271	ns.	ns.	ns.	ns.	-1.74872	-1.74872	-0.629671	-1.74872
737329	-11.7094	-11.7094	-11.7094	-11.7094	ns.	ns.	ns.	ns.
746501	ns.	ns.	ns.	ns.	-7.83159	-7.83159	-6.45511	-7.83159
748636	-6.39636	-6.39636	-6.39636	-6.39636	ns.	ns.	ns.	ns.
766020	-2.73677	-2.73677	-2.73677	-2.73677	ns.	ns.	ns.	ns.
786876	-8.86964	-8.86964	-8.86964	-8.86964	ns.	ns.	ns.	ns.
788519	1.614	ns.	ns.	0.00835202	1.614	ns.	ns.	0.00835202
792985	ns.	ns.	ns.	ns.	-0.900453	-0.900453	-0.900453	-0.900453
797357	ns.	ns.	ns.	ns.	-1.614	-1.614	-1.614	-1.614
800082	ns.	ns.	ns.	ns.	-2.4888	-2.4888	-2.4888	-2.4888
805854	ns.	ns.	ns.	ns.	-1.74872	-1.74872	-0.411198	-1.74872
808471	ns.	ns.	ns.	ns.	-1.11392	-1.11392	-1.11392	-1.11392
808486	ns.	ns.	ns.	ns.	-2.86146	-2.86146	-2.86146	-2.86146
809100	-5.45004	-5.45004	-5.45004	-5.45004	ns.	ns.	ns.	ns.
809919	-6.58021	-6.58021	-6.58021	-6.58021	ns.	ns.	ns.	ns.
810402	-5.15909	-5.15909	-5.15909	-5.15909	ns.	ns.	ns.	ns.
810563	ns.	ns.	ns.	ns.	-2.32534	-2.32534	-2.32534	-2.32534
813781	ns.	ns.	ns.	ns.	-3.71571	-3.71571	-3.71571	-3.71571
816760	-3.68225	-3.68225	-3.68225	-3.68225	ns.	ns.	ns.	ns.
817734	ns.	ns.	ns.	ns.	-2.4888	-2.4888	-1.40705	-2.4888
820558	ns.	ns.	ns.	ns.	-3.0826	-3.0826	-3.0826	-3.0826
820738	ns.	ns.	ns.	ns.	-6.98545	-6.98545	-6.98545	-6.98545
821292	ns.	ns.	ns.	ns.	-3.29661	-3.29661	-3.29661	-3.29661
821592	-3.78039	-3.78039	-3.78039	-3.78039	ns.	ns.	ns.	ns.
831401	-4.3158	-4.3158	-4.3158	-4.3158	ns.	ns.	ns.	ns.
832674	ns.	ns.	ns.	ns.	-2.14109	-2.14109	-2.14109	-2.14109
835758	ns.	ns.	ns.	ns.	-1.11392	-1.11392	-1.11392	-1.11392
837366	ns.	ns.	ns.	ns.	-1.614	-1.614	-1.614	-1.614
850731	-3.48298	-3.48298	-3.48298	-3.48298	ns.	ns.	ns.	ns.
851811	-6.30311	-6.30311	-6.30311	-6.30311	ns.	ns.	ns.	ns.
858026	ns.	ns.	ns.	ns.	-1.30024	-1.30024	-1.30024	-1.30024
878375	ns.	ns.	ns.	ns.	-4.07921	-4.07921	-4.07921	-4.07921
891635	-5.36295	-5.36295	-5.36295	-5.36295	ns.	ns.	ns.	ns.
899488	ns.	ns.	ns.	ns.	-2.86146	-2.86146	-2.86146	-2.86146
899931	-5.93872	-5.93872	-5.93872	-5.93872	ns.	ns.	ns.	ns.
914235	ns.	ns.	ns.	ns.	-4.71377	-4.71377	-4.71377	-4.71377
944202	ns.	ns.	ns.	ns.	-1.11392	-1.11392	-1.11392	-1.11392
962166	ns.	ns.	1.01105	5.56925	ns.	ns.	1.01105	5.56925
995960	ns.	ns.	ns.	ns.	-0.900453	-0.900453	-0.900453	-0.900453
1002005	ns.	ns.	ns.	ns.	-2.73677	-2.73677	-2.73677	-2.73677
1003206	ns.	ns.	ns.	ns.	-3.42347	-3.42347	-3.42347	-3.42347
1028133	ns.	ns.	ns.	ns.	-2.32534	-2.32534	-2.32534	-2.32534
1033380	-3.68225	-3.68225	-3.68225	-3.68225	ns.	ns.	ns.	ns.
1039092	-3.95864	-3.95864	-3.95864	-3.95864	ns.	ns.	ns.	ns.
1047041	ns.	ns.	ns.	ns.	-1.46554	-1.46554	-1.46554	-1.46554
1053775	ns.	ns.	ns.	ns.	-1.30024	-1.30024	-1.30024	-1.30024
1065974	-3.22873	-3.22873	-3.22873	-3.22873	ns.	ns.	ns.	ns.
1082846	ns.	ns.	ns.	ns.	-5.72117	-5.72117	-5.72117	-5.72117
1084950	ns.	ns.	ns.	ns.	-6.85449	-6.85449	-6.85449	-6.85449
1091060	ns.	ns.	4.4903	ns.	-4.68025	-4.68025	ns.	-4.68025
1104733	-2.73677	-2.73677	-2.73677	-2.73677	ns.	ns.	ns.	ns.
1106130	ns.	ns.	ns.	ns.	-1.11392	-1.11392	-1.11392	-1.11392
1120090	ns.	ns.	ns.	ns.	-7.49459	-7.49459	-7.49459	-7.49459
1128198	-4.44113	-4.44113	-4.44113	-4.44113	ns.	ns.	ns.	ns.
1130271	ns.	ns.	ns.	ns.	-1.30024	-1.30024	-1.30024	-1.30024
1135830	-5.6666	-5.6666	-5.6666	-5.6666	ns.	ns.	ns.	ns.
2062184	ns.	ns.	ns.	ns.	-5.06486	-5.06486	-5.06486	-5.06486
2191702	ns.	ns.	ns.	ns.	-1.11392	-1.11392	-1.11392	-1.11392
2254348	ns.	ns.	ns.	ns.	-3.38242	-3.38242	-3.38242	-3.38242
2458172	1.21004	ns.	ns.	4.52847	1.21004	ns.	ns.	4.52847
2546331	8.14353	5.4097	ns.	ns.	8.14353	5.4097	ns.	ns.
2592837	-4.3158	-4.3158	-4.3158	-4.3158	ns.	ns.	ns.	ns.
4301065	-4.60188	-4.60188	-4.60188	-4.60188	ns.	ns.	ns.	ns.
4352660	1.01105	ns.	ns.	3.44359	1.01105	ns.	ns.	3.44359
4365879	4.71377	ns.	1.87204	ns.	4.71377	ns.	1.87204	ns.
4403901	ns.	ns.	ns.	ns.	-1.30024	-1.30024	-1.30024	-1.30024
4416988	-3.36143	-3.36143	-3.36143	-3.36143	ns.	ns.	ns.	ns.
4434190	-3.22873	-3.22873	-3.22873	-3.22873	ns.	ns.	ns.	ns.
4439113	ns.	ns.	ns.	ns.	-0.900453	-0.900453	-0.900453	-0.900453
4467220	-3.48298	-3.48298	-3.48298	-3.48298	ns.	ns.	ns.	ns.
NCR.OTU102313	ns.	ns.	ns.	ns.	-2.32534	-2.32534	-2.32534	-2.32534
NCR.OTU106893	ns.	ns.	ns.	ns.	-1.46554	-1.46554	-1.46554	-1.46554
NCR.OTU107336	ns.	ns.	ns.	ns.	-3.59507	-3.59507	-3.59507	-3.59507
NCR.OTU107385	ns.	ns.	ns.	ns.	-1.11392	-1.11392	-1.11392	-1.11392
NCR.OTU107743	ns.	ns.	ns.	ns.	-2.03938	-2.03938	-2.03938	-2.03938
NCR.OTU10923	ns.	ns.	ns.	ns.	-1.30024	-1.30024	-1.30024	-1.30024
NCR.OTU109636	ns.	ns.	ns.	ns.	-1.11392	-1.11392	-1.11392	-1.11392
NCR.OTU12782	ns.	ns.	ns.	ns.	-1.87204	-1.87204	-1.87204	-1.87204
NCR.OTU128707	ns.	ns.	ns.	ns.	-2.03938	-2.03938	-2.03938	-2.03938
NCR.OTU133625	ns.	ns.	ns.	ns.	-0.900453	-0.900453	-0.900453	-0.900453
NCR.OTU134401	ns.	ns.	ns.	ns.	-1.74872	-1.74872	-1.74872	-1.74872
NCR.OTU134708	ns.	ns.	3.2517	2.09112	ns.	ns.	3.2517	2.09112
NCR.OTU135572	-2.92	-2.92	-2.92	-2.92	ns.	ns.	ns.	ns.
NCR.OTU135625	ns.	ns.	ns.	ns.	-2.03938	-2.03938	-0.381416	-2.03938
NCR.OTU138689	ns.	ns.	ns.	ns.	-1.87204	-1.87204	-1.87204	-1.87204
NCR.OTU138775	-4.37983	-4.37983	-4.37983	-4.37983	ns.	ns.	ns.	ns.
NCR.OTU143872	ns.	ns.	ns.	ns.	-2.32534	-2.32534	-2.32534	-2.32534
NCR.OTU14472	ns.	ns.	ns.	ns.	-6.53639	-6.53639	-6.53639	-6.53639
NCR.OTU14500	ns.	ns.	ns.	ns.	-3.44359	-3.44359	-3.44359	-3.44359
NCR.OTU146735	ns.	ns.	ns.	ns.	-1.87204	-1.87204	-1.87204	-1.87204
NCR.OTU147671	-3.22873	-3.22873	-3.22873	-3.22873	ns.	ns.	ns.	ns.
NCR.OTU148883	-3.87226	-3.87226	-3.87226	-3.87226	ns.	ns.	ns.	ns.
NCR.OTU150075	ns.	ns.	ns.	ns.	-3.2517	-3.2517	-3.2517	-3.2517
NCR.OTU151515	ns.	ns.	ns.	ns.	-4.12975	-4.12975	-4.12975	-4.12975
NCR.OTU152845	ns.	ns.	ns.	ns.	-1.11392	-1.11392	-1.11392	-1.11392
NCR.OTU15363	ns.	ns.	ns.	ns.	-2.03938	-2.03938	-2.03938	-2.03938
NCR.OTU153669	-3.36143	-3.36143	-3.36143	-3.36143	ns.	ns.	ns.	ns.
NCR.OTU154122	ns.	ns.	ns.	ns.	-2.14109	-2.14109	-2.14109	-2.14109
NCR.OTU156181	-2.73677	-2.73677	-2.73677	-2.73677	ns.	ns.	ns.	ns.
NCR.OTU157081	ns.	ns.	ns.	ns.	-2.32534	-2.32534	-2.32534	-2.32534
NCR.OTU157092	ns.	ns.	ns.	ns.	-1.30024	-1.30024	-1.30024	-1.30024
NCR.OTU15781	-4.8021	-4.8021	-4.8021	-4.8021	ns.	ns.	ns.	ns.
NCR.OTU158637	ns.	ns.	ns.	ns.	-2.03938	-2.03938	-2.03938	-2.03938
NCR.OTU158781	ns.	ns.	ns.	ns.	-1.614	-1.614	-1.614	-1.614
NCR.OTU158835	ns.	ns.	ns.	ns.	-0.900453	-0.900453	-0.900453	-0.900453
NCR.OTU15933	ns.	ns.	ns.	ns.	-1.74872	-1.74872	-1.74872	-1.74872
NCR.OTU15939	ns.	ns.	ns.	ns.	-3.20538	-3.20538	-3.20538	-3.20538
NCR.OTU160446	ns.	ns.	ns.	ns.	-0.900453	-0.900453	-0.900453	-0.900453
NCR.OTU160599	-5.12837	-5.12837	-5.12837	-5.12837	ns.	ns.	ns.	ns.
NCR.OTU161082	ns.	ns.	ns.	ns.	-2.4888	-2.4888	-2.4888	-2.4888
NCR.OTU161137	ns.	ns.	ns.	ns.	-0.900453	-0.900453	-0.900453	-0.900453
NCR.OTU161170	ns.	ns.	ns.	ns.	-2.67015	-2.67015	-2.67015	-2.67015
NCR.OTU161486	ns.	ns.	ns.	ns.	-0.900453	-0.900453	-0.900453	-0.900453
NCR.OTU162568	ns.	ns.	ns.	ns.	-1.87204	-1.87204	-1.87204	-1.87204
NCR.OTU162634	ns.	ns.	1.11392	ns.	-0.900453	-0.900453	ns.	-0.900453
NCR.OTU164138	ns.	ns.	ns.	ns.	-2.63565	-2.63565	-2.63565	-2.63565
NCR.OTU16529	ns.	ns.	ns.	ns.	-1.11392	-1.11392	-1.11392	-1.11392
NCR.OTU167199	-2.92	-2.92	-2.92	-2.92	ns.	ns.	ns.	ns.
NCR.OTU167622	ns.	ns.	ns.	ns.	-2.97626	-2.97626	-2.97626	-2.97626
NCR.OTU169103	ns.	ns.	ns.	ns.	-1.11392	-1.11392	-1.11392	-1.11392
NCR.OTU170184	-3.0826	-3.0826	-3.0826	-3.0826	ns.	ns.	ns.	ns.
NCR.OTU170885	ns.	ns.	ns.	ns.	-3.0826	-3.0826	-3.0826	-3.0826
NCR.OTU171532	ns.	ns.	ns.	ns.	-0.900453	-0.900453	-0.900453	-0.900453
NCR.OTU171700	ns.	ns.	ns.	ns.	-0.900453	-0.900453	-0.900453	-0.900453
NCR.OTU171844	ns.	ns.	ns.	ns.	-1.30024	-1.30024	-1.30024	-1.30024
NCR.OTU173999	ns.	ns.	ns.	ns.	-1.74872	-1.74872	-1.74872	-1.74872
NCR.OTU174041	ns.	ns.	ns.	ns.	-3.59507	-3.59507	-3.59507	-3.59507
NCR.OTU175483	ns.	ns.	ns.	ns.	-1.46554	-1.46554	-1.46554	-1.46554
NCR.OTU175875	ns.	ns.	ns.	ns.	-2.56408	-2.56408	-2.56408	-2.56408
NCR.OTU175892	-4.44113	-4.44113	-4.44113	-4.44113	ns.	ns.	ns.	ns.
NCR.OTU178206	ns.	ns.	ns.	ns.	-0.900453	-0.900453	-0.900453	-0.900453
NCR.OTU178521	-2.73677	-2.73677	-2.73677	-2.73677	ns.	ns.	ns.	ns.
NCR.OTU178856	0.508248	ns.	0.508248	ns.	0.508248	ns.	0.508248	ns.
NCR.OTU179662	-3.68225	-3.68225	-3.68225	-3.68225	ns.	ns.	ns.	ns.
NCR.OTU180775	ns.	ns.	ns.	ns.	-1.74872	-1.74872	-0.629671	-1.74872
NCR.OTU185255	ns.	ns.	ns.	ns.	-0.900453	-0.900453	-0.900453	-0.900453
NCR.OTU187983	1.01105	ns.	0.350579	ns.	1.01105	ns.	0.350579	ns.
NCR.OTU189895	-3.22873	-3.22873	-3.22873	-3.22873	ns.	ns.	ns.	ns.
NCR.OTU19736	1.46554	ns.	ns.	3.85735	1.46554	ns.	ns.	3.85735
NCR.OTU20135	-3.0826	-3.0826	-3.0826	-3.0826	ns.	ns.	ns.	ns.
NCR.OTU20141	ns.	ns.	ns.	ns.	-0.900453	-0.900453	-0.900453	-0.900453
NCR.OTU2051	0.65081	ns.	1.30024	ns.	0.65081	ns.	1.30024	ns.
NCR.OTU20991	-3.48298	-3.48298	-3.48298	-3.48298	ns.	ns.	ns.	ns.
NCR.OTU2540	ns.	ns.	ns.	ns.	-1.9857	-1.9857	-1.9857	-1.9857
NCR.OTU27356	ns.	ns.	ns.	ns.	-1.11392	-1.11392	-1.11392	-1.11392
NCR.OTU27747	ns.	ns.	ns.	ns.	-1.74872	-1.74872	-1.74872	-1.74872
NCR.OTU27953	ns.	ns.	ns.	ns.	-1.46554	-1.46554	-1.46554	-1.46554
NCR.OTU27998	ns.	ns.	ns.	ns.	-1.9857	-1.9857	-1.9857	-1.9857
NCR.OTU28333	ns.	ns.	ns.	ns.	-4.40055	-4.40055	-4.40055	-4.40055
NCR.OTU28534	ns.	ns.	ns.	ns.	-3.10799	-3.10799	-3.10799	-3.10799
NCR.OTU3023	4.24881	ns.	0.900453	ns.	4.24881	ns.	0.900453	ns.
NCR.OTU31068	ns.	ns.	ns.	ns.	-1.11392	-1.11392	-1.11392	-1.11392
NCR.OTU31511	ns.	ns.	ns.	ns.	-3.10799	-3.10799	-3.10799	-3.10799
NCR.OTU3247	ns.	ns.	ns.	ns.	-3.0304	-3.0304	-3.0304	-3.0304
NCR.OTU33629	ns.	ns.	ns.	ns.	-1.11392	-1.11392	-1.11392	-1.11392
NCR.OTU3364	ns.	ns.	ns.	ns.	-1.46554	-1.46554	-1.46554	-1.46554
NCR.OTU33964	ns.	ns.	ns.	ns.	-2.14109	-2.14109	-2.14109	-2.14109
NCR.OTU34210	0.350579	ns.	ns.	0.508248	0.350579	ns.	ns.	0.508248
NCR.OTU35862	ns.	ns.	ns.	ns.	-1.11392	-1.11392	-1.11392	-1.11392
NCR.OTU36197	ns.	ns.	ns.	ns.	-1.614	-1.614	-1.614	-1.614
NCR.OTU36984	1.30024	ns.	ns.	4.21411	1.30024	ns.	ns.	4.21411
NCR.OTU37714	ns.	ns.	ns.	ns.	-2.03938	-2.03938	-2.03938	-2.03938
NCR.OTU39693	ns.	ns.	ns.	ns.	-1.614	-1.614	-1.614	-1.614
NCR.OTU41439	ns.	ns.	ns.	ns.	-4.8481	-4.8481	-4.8481	-4.8481
NCR.OTU42905	ns.	ns.	ns.	ns.	-4.8481	-4.8481	-4.8481	-4.8481
NCR.OTU43165	ns.	ns.	ns.	ns.	-2.4888	-2.4888	-2.4888	-2.4888
NCR.OTU43321	ns.	ns.	ns.	ns.	-1.614	-1.614	-1.614	-1.614
NCR.OTU46487	ns.	ns.	ns.	ns.	-0.900453	-0.900453	-0.900453	-0.900453
NCR.OTU47516	-3.57698	-3.57698	-3.57698	-3.57698	ns.	ns.	ns.	ns.
NCR.OTU47817	ns.	ns.	2.52693	1.9857	ns.	ns.	2.52693	1.9857
NCR.OTU49915	1.30024	ns.	ns.	1.54166	1.30024	ns.	ns.	1.54166
NCR.OTU51496	ns.	ns.	ns.	ns.	-0.900453	-0.900453	-0.900453	-0.900453
NCR.OTU51662	ns.	ns.	ns.	ns.	-2.32534	-2.32534	-2.32534	-2.32534
NCR.OTU55958	-5.71705	-5.71705	-5.71705	-5.71705	ns.	ns.	ns.	ns.
NCR.OTU56333	ns.	ns.	ns.	ns.	-0.900453	-0.900453	-0.900453	-0.900453
NCR.OTU56889	ns.	ns.	ns.	ns.	-2.67015	-2.67015	-2.67015	-2.67015
NCR.OTU57534	-3.0826	-3.0826	-3.0826	-3.0826	ns.	ns.	ns.	ns.
NCR.OTU59661	ns.	ns.	ns.	ns.	-1.614	-1.614	-1.614	-1.614
NCR.OTU60169	ns.	ns.	ns.	ns.	-1.30024	-1.30024	-1.30024	-1.30024
NCR.OTU61434	2.56408	ns.	0.00835202	ns.	2.56408	ns.	0.00835202	ns.
NCR.OTU61740	ns.	ns.	1.74872	2.52693	ns.	ns.	1.74872	2.52693
NCR.OTU61906	ns.	ns.	ns.	ns.	-2.32534	-2.32534	-2.32534	-2.32534
NCR.OTU61959	-3.57698	-3.57698	-3.57698	-3.57698	ns.	ns.	ns.	ns.
NCR.OTU64695	ns.	ns.	ns.	ns.	-4.05329	-4.05329	-4.05329	-4.05329
NCR.OTU67279	1.11392	ns.	ns.	1.46554	1.11392	ns.	ns.	1.46554
NCR.OTU67457	ns.	ns.	ns.	ns.	-1.46554	-1.46554	-1.46554	-1.46554
NCR.OTU6747	ns.	ns.	ns.	ns.	-0.900453	-0.900453	-0.900453	-0.900453
NCR.OTU69940	ns.	ns.	ns.	ns.	-0.900453	-0.900453	-0.900453	-0.900453
NCR.OTU71556	-6.02135	-6.02135	-6.02135	-6.02135	ns.	ns.	ns.	ns.
NCR.OTU72029	ns.	ns.	ns.	ns.	-1.87204	-1.87204	-1.87204	-1.87204
NCR.OTU72350	ns.	3.00358	ns.	2.36796	ns.	3.00358	ns.	2.36796
NCR.OTU73741	-3.0826	-3.0826	-3.0826	-3.0826	ns.	ns.	ns.	ns.
NCR.OTU74980	ns.	ns.	ns.	ns.	-0.900453	-0.900453	-0.900453	-0.900453
NCR.OTU76762	-3.95864	-3.95864	-3.95864	-3.95864	ns.	ns.	ns.	ns.
NCR.OTU77422	-3.22873	-3.22873	-3.22873	-3.22873	ns.	ns.	ns.	ns.
NCR.OTU78100	ns.	ns.	ns.	ns.	-1.11392	-1.11392	-1.11392	-1.11392
NCR.OTU78626	ns.	ns.	ns.	ns.	-1.614	-1.614	-1.614	-1.614
NCR.OTU80196	ns.	ns.	ns.	ns.	-1.614	-1.614	-1.614	-1.614
NCR.OTU80560	ns.	ns.	ns.	ns.	-2.40937	-2.40937	-2.40937	-2.40937
NCR.OTU80601	ns.	ns.	ns.	ns.	-1.30024	-1.30024	-1.30024	-1.30024
NCR.OTU83734	ns.	ns.	ns.	ns.	-1.30024	-1.30024	-1.30024	-1.30024
NCR.OTU83834	3.52131	ns.	1.38523	ns.	3.52131	ns.	1.38523	ns.
NCR.OTU84659	ns.	ns.	ns.	ns.	-0.900453	-0.900453	-0.900453	-0.900453
NCR.OTU85148	-7.11809	-7.11809	-7.11809	-7.11809	ns.	ns.	ns.	ns.
NCR.OTU87159	ns.	ns.	ns.	ns.	-0.900453	-0.900453	-0.900453	-0.900453
NCR.OTU87394	ns.	ns.	ns.	ns.	-4.42099	-4.42099	-4.42099	-4.42099
NCR.OTU88058	ns.	ns.	ns.	ns.	-4.77061	-4.77061	-4.77061	-4.77061
NCR.OTU89520	-4.24881	-4.24881	-4.24881	-4.24881	ns.	ns.	ns.	ns.
NCR.OTU90512	ns.	ns.	ns.	ns.	-1.614	-1.614	-1.614	-1.614
NCR.OTU90934	-4.11728	-4.11728	-4.11728	-4.11728	ns.	ns.	ns.	ns.
NCR.OTU9161	ns.	ns.	ns.	ns.	-2.32534	-2.32534	-2.32534	-2.32534
NCR.OTU93241	ns.	ns.	ns.	ns.	-2.32534	-2.32534	-2.32534	-2.32534
NCR.OTU94271	ns.	ns.	ns.	ns.	-3.74841	-3.74841	-3.74841	-3.74841
NCR.OTU94736	3.48298	ns.	3.68225	ns.	3.48298	ns.	3.68225	ns.
NCR.OTU96398	-4.04013	-4.04013	-4.04013	-4.04013	ns.	ns.	ns.	ns.
NCR.OTU97067	0.350579	ns.	ns.	0.65081	0.350579	ns.	ns.	0.65081
NCR.OTU99284	1.30024	ns.	1.8117	ns.	1.30024	ns.	1.8117	ns.
NR.OTU105	ns.	ns.	ns.	ns.	-7.10552	-7.10552	-7.10552	-7.10552
NR.OTU113	1.46554	ns.	ns.	3.42347	1.46554	ns.	ns.	3.42347
NR.OTU115	3.15752	ns.	3.20538	ns.	3.15752	ns.	3.20538	ns.
NR.OTU133	1.30024	ns.	ns.	3.27433	1.30024	ns.	ns.	3.27433
NR.OTU139	-3.0826	-3.0826	-3.0826	-3.0826	ns.	ns.	ns.	ns.
NR.OTU147	ns.	ns.	ns.	ns.	-9.42152	-9.42152	-9.42152	-9.42152
NR.OTU164	6.40665	3.69908	ns.	ns.	6.40665	3.69908	ns.	ns.
NR.OTU168	ns.	ns.	ns.	ns.	-2.86146	-2.86146	-2.86146	-2.86146
NR.OTU169	-7.97582	-7.97582	-7.97582	-7.97582	ns.	ns.	ns.	ns.
NR.OTU180	ns.	ns.	ns.	ns.	-5.9668	-5.9668	-5.9668	-5.9668
NR.OTU190	1.30024	9.33903	ns.	ns.	1.30024	9.33903	ns.	ns.
NR.OTU198	1.92998	ns.	1.46554	ns.	1.92998	ns.	1.46554	ns.
NR.OTU205	ns.	ns.	ns.	ns.	-6.24126	-6.24126	-6.24126	-6.24126
NR.OTU209	0.00835202	ns.	2.40937	ns.	0.00835202	ns.	2.40937	ns.
NR.OTU210	ns.	ns.	ns.	ns.	-6.37819	-6.37819	-6.37819	-6.37819
NR.OTU235	-7.18979	-7.18979	-7.18979	-7.18979	ns.	ns.	ns.	ns.
NR.OTU239	-6.82412	-6.82412	-6.82412	-6.82412	ns.	ns.	ns.	ns.
NR.OTU248	ns.	ns.	ns.	ns.	-2.23614	-2.23614	-2.23614	-2.23614
NR.OTU255	3.38242	ns.	3.40309	ns.	3.38242	ns.	3.40309	ns.
NR.OTU262	3.4634	ns.	3.59507	ns.	3.4634	ns.	3.59507	ns.
NR.OTU28	ns.	ns.	ns.	ns.	-1.74872	-1.74872	-1.74872	-1.74872
NR.OTU33	1.30024	ns.	1.54166	ns.	1.30024	ns.	1.54166	ns.
NR.OTU69	-9.61519	-9.61519	-9.61519	-9.61519	ns.	ns.	ns.	ns.
NR.OTU71	4.32668	ns.	4.83293	ns.	4.32668	ns.	4.83293	ns.
NR.OTU83	1.11392	ns.	ns.	0.508248	1.11392	ns.	ns.	0.508248
1076316	ns.	ns.	ns.	ns.	-1.11392	-1.11392	ns.	-1.11392
60332	ns.	3.29661	ns.	ns.	ns.	3.29661	ns.	ns.
86519	ns.	5.65801	ns.	ns.	ns.	5.65801	ns.	ns.
91557	ns.	4.44113	ns.	ns.	ns.	4.44113	ns.	ns.
103166	ns.	4.76261	ns.	ns.	ns.	4.76261	ns.	ns.
123510	ns.	1.68291	ns.	ns.	ns.	1.68291	ns.	ns.
142658	ns.	ns.	ns.	5.50849	ns.	ns.	ns.	5.50849
176468	ns.	1.68291	ns.	ns.	ns.	1.68291	ns.	ns.
205417	ns.	2.83128	ns.	ns.	ns.	2.83128	ns.	ns.
210269	ns.	3.74841	ns.	ns.	ns.	3.74841	ns.	ns.
226404	ns.	1.68291	ns.	ns.	ns.	1.68291	ns.	ns.
241111	ns.	ns.	ns.	0.780893	ns.	ns.	ns.	0.780893
264546	ns.	ns.	ns.	0.900453	ns.	ns.	ns.	0.900453
268061	ns.	ns.	ns.	2.09112	ns.	ns.	ns.	2.09112
268968	ns.	ns.	ns.	2.23614	ns.	ns.	ns.	2.23614
269063	ns.	4.15436	ns.	ns.	ns.	4.15436	ns.	ns.
338756	ns.	5.91371	ns.	ns.	ns.	5.91371	ns.	ns.
345540	ns.	4.8481	ns.	ns.	ns.	4.8481	ns.	ns.
407459	ns.	ns.	ns.	2.32534	ns.	ns.	ns.	2.32534
442126	ns.	ns.	ns.	3.59507	ns.	ns.	ns.	3.59507
512238	ns.	ns.	ns.	5.6623	ns.	ns.	ns.	5.6623
513065	ns.	ns.	ns.	0.00835202	ns.	ns.	ns.	0.00835202
516182	ns.	ns.	ns.	5.85485	ns.	ns.	ns.	5.85485
535872	ns.	ns.	ns.	2.28142	ns.	ns.	ns.	2.28142
537664	ns.	ns.	ns.	0.508248	ns.	ns.	ns.	0.508248
537775	ns.	ns.	ns.	6.42952	ns.	ns.	ns.	6.42952
538000	ns.	2.92	ns.	ns.	ns.	2.92	ns.	ns.
541119	ns.	3.15752	ns.	ns.	ns.	3.15752	ns.	ns.
544824	ns.	4.68871	ns.	ns.	ns.	4.68871	ns.	ns.
553208	ns.	3.0826	ns.	ns.	ns.	3.0826	ns.	ns.
575028	ns.	ns.	ns.	8.64377	ns.	ns.	ns.	8.64377
643544	ns.	ns.	ns.	0.00835202	ns.	ns.	ns.	0.00835202
656889	ns.	3.91609	ns.	ns.	ns.	3.91609	ns.	ns.
667570	ns.	3.87226	ns.	ns.	ns.	3.87226	ns.	ns.
695260	ns.	ns.	ns.	2.28142	ns.	ns.	ns.	2.28142
816420	ns.	4.68871	ns.	ns.	ns.	4.68871	ns.	ns.
819387	ns.	3.59507	ns.	ns.	ns.	3.59507	ns.	ns.
819636	ns.	3.29661	ns.	ns.	ns.	3.29661	ns.	ns.
838940	ns.	ns.	ns.	1.9857	ns.	ns.	ns.	1.9857
843578	ns.	ns.	ns.	2.83128	ns.	ns.	ns.	2.83128
883057	ns.	ns.	ns.	0.00835202	ns.	ns.	ns.	0.00835202
911325	ns.	ns.	ns.	3.93041	ns.	ns.	ns.	3.93041
936967	ns.	ns.	ns.	0.350579	ns.	ns.	ns.	0.350579
945908	ns.	ns.	ns.	1.11392	ns.	ns.	ns.	1.11392
967275	ns.	1.68291	ns.	ns.	ns.	1.68291	ns.	ns.
1008348	ns.	ns.	ns.	1.30024	ns.	ns.	ns.	1.30024
1051744	ns.	ns.	ns.	3.15752	ns.	ns.	ns.	3.15752
1082539	ns.	ns.	ns.	1.11392	ns.	ns.	ns.	1.11392
1101669	ns.	ns.	ns.	0.00835202	ns.	ns.	ns.	0.00835202
1128398	ns.	4.63725	ns.	ns.	ns.	4.63725	ns.	ns.
1138007	ns.	ns.	ns.	2.36796	ns.	ns.	ns.	2.36796
1858797	ns.	ns.	ns.	4.19051	ns.	ns.	ns.	4.19051
2529285	ns.	6.32496	ns.	ns.	ns.	6.32496	ns.	ns.
3267277	ns.	4.19051	ns.	ns.	ns.	4.19051	ns.	ns.
3441309	ns.	3.29661	ns.	ns.	ns.	3.29661	ns.	ns.
3778553	ns.	ns.	ns.	0.00835202	ns.	ns.	ns.	0.00835202
4306121	ns.	6.22682	ns.	ns.	ns.	6.22682	ns.	ns.
4308371	ns.	ns.	ns.	1.30024	ns.	ns.	ns.	1.30024
4376234	ns.	3.87226	ns.	ns.	ns.	3.87226	ns.	ns.
4389289	ns.	2.92	ns.	ns.	ns.	2.92	ns.	ns.
4416562	ns.	3.74841	ns.	ns.	ns.	3.74841	ns.	ns.
4423201	ns.	ns.	ns.	0.00835202	ns.	ns.	ns.	0.00835202
4440251	ns.	2.03938	ns.	ns.	ns.	2.03938	ns.	ns.
NCR.OTU100317	1.30024	ns.	ns.	ns.	1.30024	ns.	ns.	ns.
NCR.OTU102851	ns.	ns.	ns.	2.67015	ns.	ns.	ns.	2.67015
NCR.OTU103495	1.614	ns.	ns.	ns.	1.614	ns.	ns.	ns.
NCR.OTU105835	0.00835202	ns.	ns.	ns.	0.00835202	ns.	ns.	ns.
NCR.OTU106617	0.780893	ns.	ns.	ns.	0.780893	ns.	ns.	ns.
NCR.OTU107315	ns.	ns.	ns.	3.59507	ns.	ns.	ns.	3.59507
NCR.OTU107796	0.508248	ns.	ns.	ns.	0.508248	ns.	ns.	ns.
NCR.OTU108848	1.21004	ns.	ns.	ns.	1.21004	ns.	ns.	ns.
NCR.OTU111960	ns.	ns.	ns.	2.40937	ns.	ns.	ns.	2.40937
NCR.OTU113464	ns.	ns.	ns.	2.60031	ns.	ns.	ns.	2.60031
NCR.OTU116243	ns.	ns.	ns.	0.00835202	ns.	ns.	ns.	0.00835202
NCR.OTU116838	0.00835202	ns.	ns.	ns.	0.00835202	ns.	ns.	ns.
NCR.OTU118371	ns.	ns.	ns.	1.46554	ns.	ns.	ns.	1.46554
NCR.OTU118705	ns.	ns.	ns.	2.40937	ns.	ns.	ns.	2.40937
NCR.OTU119683	ns.	2.73677	ns.	ns.	ns.	2.73677	ns.	ns.
NCR.OTU11973	ns.	ns.	ns.	1.92998	ns.	ns.	ns.	1.92998
NCR.OTU120495	ns.	2.32534	ns.	ns.	ns.	2.32534	ns.	ns.
NCR.OTU120787	ns.	ns.	ns.	2.03938	ns.	ns.	ns.	2.03938
NCR.OTU122196	ns.	ns.	ns.	1.30024	ns.	ns.	ns.	1.30024
NCR.OTU126322	ns.	ns.	ns.	0.508248	ns.	ns.	ns.	0.508248
NCR.OTU128036	ns.	ns.	ns.	0.350579	ns.	ns.	ns.	0.350579
NCR.OTU12824	ns.	ns.	ns.	1.92998	ns.	ns.	ns.	1.92998
NCR.OTU128490	ns.	5.37871	ns.	ns.	ns.	5.37871	ns.	ns.
NCR.OTU12959	ns.	ns.	ns.	1.46554	ns.	ns.	ns.	1.46554
NCR.OTU129766	ns.	ns.	ns.	3.78039	ns.	ns.	ns.	3.78039
NCR.OTU129971	ns.	2.03938	ns.	ns.	ns.	2.03938	ns.	ns.
NCR.OTU130248	ns.	ns.	ns.	2.92	ns.	ns.	ns.	2.92
NCR.OTU131231	ns.	ns.	ns.	3.59507	ns.	ns.	ns.	3.59507
NCR.OTU133038	ns.	ns.	ns.	0.00835202	ns.	ns.	ns.	0.00835202
NCR.OTU13407	ns.	ns.	ns.	3.55866	ns.	ns.	ns.	3.55866
NCR.OTU135197	1.01105	ns.	ns.	ns.	1.01105	ns.	ns.	ns.
NCR.OTU13558	ns.	ns.	ns.	0.508248	ns.	ns.	ns.	0.508248
NCR.OTU136064	ns.	ns.	ns.	0.350579	ns.	ns.	ns.	0.350579
NCR.OTU138401	ns.	ns.	ns.	2.86146	ns.	ns.	ns.	2.86146
NCR.OTU139738	ns.	ns.	ns.	0.350579	ns.	ns.	ns.	0.350579
NCR.OTU140646	ns.	ns.	ns.	1.68291	ns.	ns.	ns.	1.68291
NCR.OTU146669	0.00835202	ns.	ns.	ns.	0.00835202	ns.	ns.	ns.
NCR.OTU147733	ns.	2.18939	ns.	ns.	ns.	2.18939	ns.	ns.
NCR.OTU148832	ns.	ns.	ns.	3.63058	ns.	ns.	ns.	3.63058
NCR.OTU148892	1.68291	ns.	ns.	ns.	1.68291	ns.	ns.	ns.
NCR.OTU149683	ns.	ns.	ns.	1.92998	ns.	ns.	ns.	1.92998
NCR.OTU15302	ns.	4.22577	ns.	ns.	ns.	4.22577	ns.	ns.
NCR.OTU153145	ns.	2.92	ns.	ns.	ns.	2.92	ns.	ns.
NCR.OTU155557	ns.	ns.	ns.	0.350579	ns.	ns.	ns.	0.350579
NCR.OTU163051	ns.	ns.	ns.	0.00835202	ns.	ns.	ns.	0.00835202
NCR.OTU163891	ns.	ns.	ns.	1.38523	ns.	ns.	ns.	1.38523
NCR.OTU169095	ns.	ns.	ns.	3.78039	ns.	ns.	ns.	3.78039
NCR.OTU170060	ns.	ns.	ns.	0.00835202	ns.	ns.	ns.	0.00835202
NCR.OTU172088	ns.	2.18939	ns.	ns.	ns.	2.18939	ns.	ns.
NCR.OTU17312	0.900453	ns.	ns.	ns.	0.900453	ns.	ns.	ns.
NCR.OTU173323	ns.	ns.	ns.	1.8117	ns.	ns.	ns.	1.8117
NCR.OTU173772	ns.	ns.	ns.	0.00835202	ns.	ns.	ns.	0.00835202
NCR.OTU174979	ns.	ns.	ns.	2.36796	ns.	ns.	ns.	2.36796
NCR.OTU175378	ns.	ns.	ns.	2.73677	ns.	ns.	ns.	2.73677
NCR.OTU181928	ns.	ns.	ns.	1.9857	ns.	ns.	ns.	1.9857
NCR.OTU182639	ns.	ns.	ns.	0.00835202	ns.	ns.	ns.	0.00835202
NCR.OTU184125	ns.	ns.	ns.	3.97254	ns.	ns.	ns.	3.97254
NCR.OTU186964	ns.	ns.	ns.	1.92998	ns.	ns.	ns.	1.92998
NCR.OTU187209	ns.	2.18939	ns.	ns.	ns.	2.18939	ns.	ns.
NCR.OTU20199	1.30024	ns.	ns.	ns.	1.30024	ns.	ns.	ns.
NCR.OTU24336	ns.	ns.	ns.	0.65081	ns.	ns.	ns.	0.65081
NCR.OTU254	ns.	5.4097	ns.	ns.	ns.	5.4097	ns.	ns.
NCR.OTU29431	ns.	2.92	ns.	ns.	ns.	2.92	ns.	ns.
NCR.OTU33650	0.780893	ns.	ns.	ns.	0.780893	ns.	ns.	ns.
NCR.OTU362	0.508248	ns.	ns.	ns.	0.508248	ns.	ns.	ns.
NCR.OTU36542	ns.	ns.	ns.	0.65081	ns.	ns.	ns.	0.65081
NCR.OTU38447	ns.	ns.	ns.	1.54166	ns.	ns.	ns.	1.54166
NCR.OTU38830	ns.	ns.	ns.	2.36796	ns.	ns.	ns.	2.36796
NCR.OTU40963	ns.	ns.	ns.	1.8117	ns.	ns.	ns.	1.8117
NCR.OTU51995	ns.	ns.	ns.	2.56408	ns.	ns.	ns.	2.56408
NCR.OTU52365	ns.	ns.	ns.	0.00835202	ns.	ns.	ns.	0.00835202
NCR.OTU54420	ns.	ns.	ns.	1.11392	ns.	ns.	ns.	1.11392
NCR.OTU5649	ns.	ns.	ns.	1.74872	ns.	ns.	ns.	1.74872
NCR.OTU57867	ns.	ns.	ns.	0.350579	ns.	ns.	ns.	0.350579
NCR.OTU58026	1.01105	ns.	ns.	ns.	1.01105	ns.	ns.	ns.
NCR.OTU61425	ns.	ns.	ns.	0.00835202	ns.	ns.	ns.	0.00835202
NCR.OTU62307	ns.	ns.	ns.	2.23614	ns.	ns.	ns.	2.23614
NCR.OTU65293	1.21004	ns.	ns.	ns.	1.21004	ns.	ns.	ns.
NCR.OTU67813	0.350579	ns.	ns.	ns.	0.350579	ns.	ns.	ns.
NCR.OTU72558	ns.	ns.	ns.	1.21004	ns.	ns.	ns.	1.21004
NCR.OTU7270	1.11392	ns.	ns.	ns.	1.11392	ns.	ns.	ns.
NCR.OTU89748	ns.	ns.	ns.	1.46554	ns.	ns.	ns.	1.46554
NCR.OTU89790	ns.	5.65801	ns.	ns.	ns.	5.65801	ns.	ns.
NCR.OTU94368	ns.	ns.	ns.	1.614	ns.	ns.	ns.	1.614
NCR.OTU95417	ns.	ns.	ns.	2.80047	ns.	ns.	ns.	2.80047
NCR.OTU98726	0.65081	ns.	ns.	ns.	0.65081	ns.	ns.	ns.
NR.OTU12	ns.	ns.	ns.	7.788	ns.	ns.	ns.	7.788
NR.OTU191	ns.	1.87204	ns.	ns.	ns.	1.87204	ns.	ns.
NR.OTU215	ns.	ns.	ns.	2.56408	ns.	ns.	ns.	2.56408
NR.OTU224	ns.	ns.	ns.	5.88458	ns.	ns.	ns.	5.88458
NR.OTU242	ns.	ns.	ns.	0.65081	ns.	ns.	ns.	0.65081
NR.OTU245	ns.	ns.	ns.	0.350579	ns.	ns.	ns.	0.350579
NR.OTU270	ns.	ns.	ns.	3.71571	ns.	ns.	ns.	3.71571
NR.OTU34	1.614	ns.	ns.	ns.	1.614	ns.	ns.	ns.
NR.OTU40	ns.	ns.	ns.	0.65081	ns.	ns.	ns.	0.65081
NR.OTU45	ns.	ns.	ns.	4.1665	ns.	ns.	ns.	4.1665
NR.OTU52	ns.	ns.	ns.	5.10961	ns.	ns.	ns.	5.10961
NR.OTU64	1.614	ns.	ns.	ns.	1.614	ns.	ns.	ns.
NR.OTU66	ns.	ns.	ns.	2.28142	ns.	ns.	ns.	2.28142
NR.OTU70	ns.	ns.	ns.	0.00835202	ns.	ns.	ns.	0.00835202
NR.OTU88	ns.	ns.	ns.	2.73677	ns.	ns.	ns.	2.73677
NR.OTU9	ns.	ns.	ns.	2.63565	ns.	ns.	ns.	2.63565
NR.OTU93	ns.	ns.	ns.	2.03938	ns.	ns.	ns.	2.03938
336110	ns.	ns.	3.57698	ns.	ns.	ns.	3.57698	ns.
254744	ns.	ns.	2.63565	ns.	ns.	ns.	2.63565	ns.
699257	ns.	ns.	2.03938	ns.	ns.	ns.	2.03938	ns.
790545	ns.	ns.	2.03938	ns.	ns.	ns.	2.03938	ns.
132704	ns.	ns.	1.9857	ns.	ns.	ns.	1.9857	ns.
832598	ns.	ns.	1.11392	ns.	ns.	ns.	1.11392	ns.
1009894	ns.	ns.	1.01105	ns.	ns.	ns.	1.01105	ns.
NR.OTU82	ns.	ns.	0.65081	ns.	ns.	ns.	0.65081	ns.
NCR.OTU4495	ns.	ns.	0.350579	ns.	ns.	ns.	0.350579	ns.
NCR.OTU86737	ns.	ns.	0.350579	ns.	ns.	ns.	0.350579	ns.
4457277	ns.	ns.	0.00835202	ns.	ns.	ns.	0.00835202	ns.
537279	ns.	ns.	0.00835202	ns.	ns.	ns.	0.00835202	ns.
NCR.OTU114937	ns.	ns.	ns.	ns.	ns.	ns.	ns.	ns.
ns.: no significative.
