# Supplementary material for: Impact of Rearing Conditions on the Ambrosia Beetle’s Microbiome
Source: Life (Basel). 2018 Dec 13;8(4):63. doi: 10.3390/life8040063 (PMC6316638; doi:10.3390/life8040063)
Supplement: Supplementary file 1 [file life-08-00063-s001.zip › S11_table.xlsx]

## Sheet: Hoja1
Table S11: Fold change of bacterial genera from the wild and artificially reared beetles.
Genera	X.Bis.H vs. X.Vol.wild	X.Bis.C vs. X.Vol.wild	X.Aff.H vs. X.Vol.wild	X.Aff.C vs. X.Vol.wild	X.Bis.H vs. X.Aff.wild	X.Bis.C vs. X.Aff.wild	X.Aff.H vs. X.Aff.wild	X.Aff.C vs. X.Aff.wild
Janthinobacterium	-1.46554	-1.46554	-1.46554	-1.46554	-1.01105	-1.01105	-1.01105	-1.01105
Aeromicrobium	-2.28142	-2.28142	-2.28142	-2.28142	-1.01105	-1.01105	-1.01105	-1.01105
Pimelobacter	-6.19455	-6.19455	-6.19455	-6.19455	-1.46554	-1.46554	-1.46554	-1.46554
Gordonia	-2.22007	-2.70385	-2.70385	-2.70385	-5.42704	-5.89192	-5.89192	-5.89192
Pseudoxanthomonas	-1.00375	ns.	-1.12538	ns.	-3.26017	-1.43346	-3.37507	-1.21401
Saccharopolyspora	ns.	ns.	ns.	ns.	-0.00835202	-0.00835202	-0.00835202	-0.00835202
Shewanella	ns.	ns.	ns.	ns.	-0.508248	-0.508248	-0.508248	-0.508248
Olivibacter	ns.	ns.	ns.	ns.	-1.614	-1.614	-0.265946	-1.614
Arthrobacter	ns.	ns.	ns.	ns.	-1.46554	-1.46554	-1.46554	-1.46554
Methylobacterium	ns.	ns.	ns.	ns.	-1.46554	-1.46554	-1.46554	-1.46554
Corynebacterium	ns.	ns.	ns.	ns.	-2.4888	-2.4888	-1.40705	-2.4888
Brevibacterium	ns.	ns.	ns.	ns.	-2.23614	-2.23614	-2.23614	-2.23614
Niabella	ns.	ns.	ns.	ns.	-2.56408	-2.56408	-2.56408	-2.56408
Streptomyces	ns.	ns.	ns.	ns.	-5.17121	-5.17121	-5.17121	-5.17121
Trabulsiella	3.11838	9.53362	3.11838	2.92246	4.55505	10.9658	4.55505	4.35975
Propionibacterium	-4.34155	-1.68795	-1.95588	-2.16914	-2.70279	-0.00378059	-0.277618	-0.495551
Leucobacter	-3.78039	-3.78039	-3.78039	-1.92615	-5.39945	-5.39945	-5.39945	-3.58297
Sphingomonas	ns.	ns.	4.85561	ns.	-3.0826	-3.0826	1.24491	-3.0826
Serratia	ns.	ns.	0.900453	ns.	-5.99092	-5.99092	-4.028	-5.99092
Burkholderia	8.47527	5.97512	10.1729	8.12495	7.07254	4.57004	8.77057	6.72207
Stenotrophomonas	2.03723	7.29385	0.99696	3.90606	7.06951	12.3164	6.03853	8.93123
Ochrobactrum	2.99053	0.288465	1.30616	5.41235	4.92024	2.24874	3.24982	7.33614
g_Others	-1.09731	-4.37836	-0.561874	-2.31674	0.888623	-2.27626	1.43262	-0.208123
Tsukamurella	-2.09195	-4.27149	2.39376	6.10187	-3.41526	-5.57383	1.19684	4.91467
Erwinia	-6.26307	-1.17603	-4.40336	-5.2799	-3.65586	1.30292	-1.79023	-2.66992
Wolbachia	-13.8064	-10.7563	-10.5545	-13.8064	-11.8594	-8.80905	-8.60726	-11.8594
Sphingobacterium	6.77744	-0.669772	5.69378	9.11013	0.322974	-7.58758	-0.646892	2.66432
Chryseobacterium	0.869811	-7.99469	2.23057	3.2843	2.66744	-6.12774	4.02365	5.07561
Mycobacterium	8.44421	ns.	10.9013	10.7249	6.60385	-0.65081	9.06279	8.88636
Agrobacterium	ns.	-4.72203	1.705	2.55479	1.92173	-2.14109	3.89691	4.73971
Microbacterium	ns.	-5.05835	-3.14523	4.89261	-3.15099	-8.5005	-6.60761	1.60915
Luteimonas	-4.10471	-4.10471	-2.30464	-4.10471	-1.30024	-1.30024	ns.	-1.30024
Sphingobium	5.22451	ns.	4.96404	3.29661	5.22451	ns.	4.96404	3.29661
Riemerella	4.09202	ns.	4.02687	5.10961	4.09202	ns.	4.02687	5.10961
Flavobacterium	-2.36796	-2.36796	ns.	-2.36796	-1.92998	-1.92998	ns.	-1.92998
Photobacterium	ns.	ns.	0.780893	ns.	-0.00835202	-0.00835202	ns.	-0.00835202
Enterococcus	-3.43729	-2.38495	-1.20983	-1.72313	-1.88794	-0.827008	ns.	-0.159305
Pseudomonas	-6.92963	-8.94697	-4.17205	-5.92605	-2.41376	-4.461	ns.	-1.39221
Acinetobacter	-9.49945	-12.1528	-6.88304	-7.97322	-2.51617	-5.19514	ns.	-0.963876
Tetrathiobacter	1.8117	ns.	2.83128	9.25899	1.8117	ns.	2.83128	9.25899
Achromobacter	5.99434	ns.	2.70385	7.00759	5.52962	ns.	2.22007	6.54404
Delftia	-3.79407	3.49797	-2.91219	-4.58389	ns.	6.47554	ns.	-0.780893
Devosia	-1.30024	-1.30024	0.400738	5.1732	ns.	ns.	0.835282	5.62312
Variovorax	-2.62916	-3.10799	0.783506	2.73219	ns.	ns.	4.43109	6.33307
Bacillus	-2.66908	-2.06962	-0.309838	-0.743564	-1.61188	-1.00494	ns.	ns.
Clostridium	-2.72756	-3.20538	-0.810306	-0.417577	-1.3119	-1.8117	ns.	ns.
Cellulomonas	-2.14109	-2.14109	-0.100658	ns.	ns.	ns.	0.780893	1.54166
Segniliparus	8.3647	5.4097	ns.	ns.	8.3647	5.4097	ns.	ns.
Cellulosimicrobium	-3.27728	-5.07134	-5.07134	1.53324	0.350579	ns.	ns.	6.8657
Alcaligenes	0.00835202	ns.	ns.	8.70649	0.00835202	ns.	ns.	8.70649
Enterobacter	-8.30342	-5.7805	-5.69012	-6.54702	-1.38523	ns.	ns.	ns.
Bradyrhizobium	-1.46554	-1.46554	ns.	ns.	ns.	ns.	ns.	2.23614
Streptococcus	ns.	ns.	ns.	2.73677	ns.	ns.	ns.	2.25345
Dysgonomonas	ns.	ns.	ns.	2.18939	ns.	ns.	ns.	2.18939
Novosphingobium	ns.	ns.	2.03938	ns.	ns.	ns.	2.03938	ns.
Rhodospirillum	ns.	ns.	ns.	1.30024	ns.	ns.	ns.	1.30024
Prevotella	ns.	ns.	ns.	1.11392	ns.	ns.	ns.	1.11392
Neisseria	ns.	ns.	ns.	0.900453	ns.	ns.	ns.	0.900453
Bosea	-1.30024	-1.30024	-1.30024	-1.30024	ns.	ns.	ns.	ns.
Lactococcus	-1.614	-1.614	-1.614	-1.614	ns.	ns.	ns.	ns.
Rheinheimera	-1.614	-1.614	-1.614	-1.614	ns.	ns.	ns.	ns.
Patulibacter	-2.03938	-2.03938	-2.03938	-2.03938	ns.	ns.	ns.	ns.
Shinella	-2.03938	-2.03938	-2.03938	-2.03938	ns.	ns.	ns.	ns.
Curtobacterium	-2.56408	-2.56408	-2.56408	-2.56408	ns.	ns.	ns.	ns.
Acetobacter	-3.05673	-3.05673	-3.05673	-3.05673	ns.	ns.	ns.	ns.
Roseateles	-3.05673	-3.05673	-3.05673	-3.05673	ns.	ns.	ns.	ns.
Gluconobacter	-3.74841	-3.74841	-3.74841	-3.74841	ns.	ns.	ns.	ns.
Rubrivivax	-4.29381	-4.29381	-4.29381	-4.29381	ns.	ns.	ns.	ns.
Siphonobacter	-4.81759	-4.81759	-4.81759	-4.81759	ns.	ns.	ns.	ns.
Dyella	-4.92165	-4.92165	-4.92165	-4.92165	ns.	ns.	ns.	ns.
Listeria	-5.11589	-5.11589	-5.11589	-5.11589	ns.	ns.	ns.	ns.
Alkanindiges	-5.75376	-5.75376	-5.75376	-5.75376	ns.	ns.	ns.	ns.
Comamonas	-5.85861	-5.85861	-5.85861	-5.85861	ns.	ns.	ns.	ns.
Azospirillum	-6.12462	-6.12462	-6.12462	-6.12462	ns.	ns.	ns.	ns.
Vagococcus	-6.3168	-6.3168	-6.3168	-6.3168	ns.	ns.	ns.	ns.
Elizabethkingia	-7.509	-7.509	-7.509	-7.509	ns.	ns.	ns.	ns.
Entomoplasma	-7.88314	-7.88314	-7.88314	-7.88314	ns.	ns.	ns.	ns.
Paenibacillus	-4.12975	-4.12975	-1.76856	-2.33044	ns.	ns.	ns.	ns.
Phycicoccus	ns.	ns.	1.11392	ns.	ns.	ns.	ns.	ns.
ns.: no significative.
