# Supplementary material for: Impact of Rearing Conditions on the Ambrosia Beetle’s Microbiome
Source: Life (Basel). 2018 Dec 13;8(4):63. doi: 10.3390/life8040063 (PMC6316638; doi:10.3390/life8040063)
Supplement: Supplementary file 1 [file life-08-00063-s001.zip › S12_table.xlsx]

## Sheet: Hoja1
Table S12: Fold change of fungal OTUs of wild and artificially reared beetles.
OTUs	X.Bis.H vs. X.Vol.wild	X.Bis.C vs. X.Vol.wild	X.Aff.H vs. X.Vol.wild	X.Aff.C vs. X.Vol.wild	X.Bis.H vs. X.Aff.wild	X.Bis.C vs. X.Aff.wild	X.Aff.C vs. X.Aff.wild	X.Aff.H vs. X.Aff.wild
AB285024.1.1731	10.5154	10.496	10.3384	8.061	ns.	ns.	ns.	ns.
NR.OTU112301	10.5292	10.5098	10.3522	8.0748	ns.	ns.	ns.	ns.
DQ519029.1.1659	11.0949	11.0755	10.9179	8.64048	ns.	ns.	ns.	ns.
AY526486.1.1732	11.1958	11.1763	11.0188	8.74134	ns.	ns.	ns.	ns.
AB496430	11.9659	11.9465	11.789	9.5115	ns.	ns.	ns.	ns.
NCR.OTU100730	12.6413	12.6218	12.4643	10.1868	ns.	ns.	ns.	ns.
DQ838796.1.2650	ns.	ns.	ns.	ns.	8.47785	8.45841	6.02343	8.30088
JHUM01000052.878.2661	ns.	ns.	ns.	ns.	8.59343	8.574	6.13901	8.41646
EF682444.1.1349	ns.	ns.	ns.	ns.	8.80446	8.78502	6.35004	8.62749
AB013508.1.1776	ns.	ns.	ns.	ns.	9.54876	9.52932	7.09434	9.37179
FM163368.1.1706	ns.	ns.	ns.	ns.	9.74093	9.7215	7.28652	9.56397
HQ232182.1.1773	ns.	ns.	ns.	ns.	10.091	10.0716	7.6366	9.91405
NR.OTU102376	ns.	ns.	ns.	ns.	10.5877	10.5683	8.13327	10.4107
EU011670.1.1708	ns.	ns.	ns.	ns.	11.0649	11.0455	8.61049	10.8879
NCR.OTU104805	ns.	ns.	ns.	ns.	11.3598	11.3403	8.90534	11.1828
EF550459.1.1663	-11.7148	ns.	ns.	ns.	-12.5712	ns.	ns.	ns.
FJ216403.1.1528	-7.48078	ns.	ns.	ns.	-8.33719	ns.	ns.	ns.
EU011705.1.1709	1.33158	12.4636	0.203079	10.0287	-10.7456	ns.	ns.	-11.8794
NR.OTU100069	ns.	ns.	-8.65432	ns.	ns.	ns.	ns.	-9.51072
AB003950.1.2138	ns.	-10.8037	ns.	ns.	ns.	-11.6601	ns.	ns.
NCR.OTU49535	ns.	-8.57651	ns.	ns.	ns.	-9.43291	ns.	ns.
KJ909309	ns.	ns.	ns.	-7.83525	ns.	ns.	-8.69165	ns.
JN578863	ns.	ns.	ns.	-8.36236	ns.	ns.	-9.21876	ns.
NR.OTU105044	ns.	ns.	ns.	-10.7866	ns.	ns.	-11.643	ns.
NCR.OTU23971	-0.776298	-2.31622	-4.14385	7.38718	-0.417029	-1.95889	7.76657	-3.78739
AF245232.1.1799	-7.82932	-9.67459	ns.	ns.	-8.68572	-10.531	ns.	ns.
AY858666	-10.4393	-8.33101	ns.	ns.	-11.2957	-9.18741	ns.	ns.
AF245240.1.1799	-13.8938	-14.3821	-13.9289	-12.8121	-4.41396	-4.90242	-3.32611	-4.44893
DQ810190.1.1722	ns.	-8.9283	-7.92597	-11.067	12.3724	2.17586	0.0333499	3.16012
EF152417.1.1737	-8.95476	-8.98838	-9.97	-12.7066	-9.81116	-9.84479	-13.563	-10.8264
EU710826.1.1658	-8.67671	ns.	ns.	-8.07345	1.21596	11.1497	1.74355	10.9922
EF027719.1.2165	-9.96809	ns.	ns.	-9.96817	1.87527	13.0794	1.84079	12.9219
JPIJ02000041.2177.3960	-11.8792	ns.	-8.78069	-11.0204	1.98957	15.0894	2.81953	5.05976
AB054883.1.1755	15.2957	15.2762	4.65202	1.49095	ns.	ns.	-13.4093	-10.2392
ns.: no significative.
