# Supplementary material for: Impact of Rearing Conditions on the Ambrosia Beetle’s Microbiome
Source: Life (Basel). 2018 Dec 13;8(4):63. doi: 10.3390/life8040063 (PMC6316638; doi:10.3390/life8040063)
Supplement: Supplementary file 1 [file life-08-00063-s001.zip › S13_table.xlsx]

## Sheet: Hoja1
Table S13. Relative frequencies of significate different of the KO’s between wild and reared lab condition beetles.
Generos	ID Nº	Bis.H	Bis.C	Aff.H	Aff.C	X.Vo	X.Aff
Entomoplasma	39	0	0	0	0	1.52374	0.012397
Stenotrophomonas	38	45.5454	21.0992	44.3539	4.69301	0.894755	0.0721281
Dyella	37	0	0	0	0	0.197112	0
Alkanindiges	36	0	0	0	0	0.349929	0
Trabulsiella	35	53.7487	11.1512	5.6433	5.06104	0.205971	0.271607
Shewanella	34	0	0	0	0	0	0.0439531
Rheinheimera	33	0	0	0	0	0.0221474	0
Janthinobacterium	32	0	0	0	0	0.0199327	0.0608581
Rubrivivax	31	0	0	0	0	0.128455	0
Roseateles	30	0	0	0	0	0.0553685	0
Comamonas	29	0	0	0	0	0.376506	0.00901601
Burkholderia	28	0.609732	60.4389	27.4578	88.949	0.0199327	0.253575
Wolbachia	27	0.0111217	0	0	0.105333	92.3193	94.4146
Azospirillum	26	0	0	0	0	0.451807	0.014651
Gluconobacter	25	0	0	0	0	0.0885897	0
Acetobacter	24	0	0	0	0	0.0553685	0
Shinella	23	0	0	0	0	0.0287916	0
Methylobacterium	22	0	0	0	0	0	0.0777631
Ochrobactrum	21	0.0667303	7.27515	22.3842	1.04952	0.141743	0.121716
Bosea	20	0	0	0	0	0.0177179	0
Lactococcus	19	0	0	0	0	0.0221474	0
Vagococcus	18	0	0	0	0	0.516035	0
Listeria	17	0	0	0	0	0.225904	0
Olivibacter	16	0	0	0	0.0139597	0	0.0845251
Elizabethkingia	15	0	0	0	0	1.17603	0
Siphonobacter	14	0	0	0	0	0.183824	0
Niabella	13	0	0	0	0	0	0.160034
Patulibacter	12	0	0	0	0	0.0287916	0
Streptomyces	11	0	0	0	0	0	0.925269
Saccharopolyspora	10	0	0	0	0	0	0.0338101
Propionibacterium	9	0.0183181	0.0216799	0.126911	0.116754	0.267984	0.350498
Pimelobacter	8	0	0	0	0	0.473955	0.0800171
Aeromicrobium	7	0	0	0	0	0.0332211	0.0586041
Arthrobacter	6	0	0	0	0	0	0.0777631
Leucobacter	5	0	0	0.0338429	0	0.0908044	1.07967
Curtobacterium	4	0	0	0	0	0.0398653	0
Gordonia	3	0	0.0139371	0	0	0.0442948	1.51807
Corynebacterium	2	0	0	0	0.0114216	0	0.152145
Brevibacterium	1	0	0	0	0	0	0.127351
