# Supplementary material for: Impact of Rearing Conditions on the Ambrosia Beetle’s Microbiome
Source: Life (Basel). 2018 Dec 13;8(4):63. doi: 10.3390/life8040063 (PMC6316638; doi:10.3390/life8040063)
Supplement: Supplementary file 1 [file life-08-00063-s001.zip › S14_table.xlsx]

## Sheet: Hoja1
Table S14: Fold change of bacterial KOs belonging to the beetles reared on artificial media.
KO's	Bis.H.Abdo vs. Bis.H.Head	Bis.C.Abdo vs. Bis.C.Head	Aff.H.Abdo vs. Aff.H.Head	Aff.C.Abdo vs. Aff.C.Head	Bis.H.Head vs. Bis.C.Head	Bis.H.Abdo vs. Bis.C.Abdo	Aff.H.Head vs. Aff.C.Head	Aff.H.Abdo vs. Aff.C.Abdo
K05977	0.900453	0.900453	ns.	ns.	ns.	0.900453	ns.	ns.
K01342	-0.00835202	-0.00835202	ns.	ns.	0.00835202	ns.	ns.	ns.
K00227	-0.00835202	-0.00835202	ns.	ns.	0.00835202	ns.	0.874613	ns.
K10222	0.0786725	0.0786725	1.92998	ns.	ns.	1.614	ns.	1.92998
K14748	0.0786725	0.0786725	1.92998	ns.	ns.	1.614	ns.	1.92998
K07318	-0.508248	-0.508248	ns.	0.11562	0.508248	ns.	0.595134	ns.
K05523	-0.00835202	-0.00835202	ns.	ns.	0.00835202	ns.	0.241855	ns.
K07065	0.00835202	0.00835202	ns.	ns.	ns.	ns.	0.516427	ns.
K10797	0.00835202	0.00835202	ns.	ns.	ns.	ns.	0.516427	ns.
K05991	0.00835202	0.00835202	ns.	ns.	ns.	ns.	0.516427	ns.
K00861	0.00835202	0.00835202	ns.	ns.	ns.	ns.	0.516427	ns.
K05342	0.00835202	0.00835202	ns.	ns.	ns.	ns.	0.516427	ns.
K03302	0.00835202	0.00835202	ns.	ns.	ns.	ns.	0.516427	ns.
K00280	0.00835202	0.00835202	ns.	ns.	ns.	ns.	0.516427	ns.
K00972	0.00835202	0.00835202	ns.	ns.	ns.	ns.	0.516427	ns.
K00096	0.00835202	0.00835202	ns.	ns.	ns.	ns.	0.680793	ns.
K13626	-0.00835202	-0.00835202	ns.	ns.	0.00835202	ns.	ns.	-0.777289
K01361	0.00835202	0.00835202	ns.	ns.	ns.	ns.	0.486436	ns.
K11948	0.65081	0.65081	0.037259	ns.	ns.	0.65081	ns.	0.323086
K11946	0.65081	0.65081	0.037259	ns.	ns.	0.65081	ns.	0.323086
K11947	0.65081	0.65081	0.037259	ns.	ns.	0.65081	ns.	0.323086
K08676	0.00835202	0.00835202	-0.0708331	ns.	ns.	ns.	1.19996	ns.
K10616	0.30086	0.30086	2.97626	ns.	0.780893	2.32534	ns.	2.97626
K09779	-0.00301549	-0.00301549	-0.252441	ns.	0.900453	ns.	0.668566	ns.
K05020	-0.426877	-0.426877	ns.	ns.	1.30024	ns.	0.286733	ns.
K05817	-0.225683	-0.225683	-0.0692352	ns.	1.74872	ns.	0.526612	ns.
K06295	-0.00301549	-0.00301549	-0.962444	ns.	0.900453	ns.	1.21115	ns.
K06407	-0.011603	-0.011603	ns.	ns.	1.9857	0.508248	0.360777	ns.
K08196	-0.454841	-0.454841	ns.	ns.	2.23614	0.00835202	0.598856	0.319236
K11045	1.614	1.614	-0.149358	0.597537	ns.	ns.	1.30402	ns.
K14159	-0.685554	-0.685554	-0.295077	ns.	2.44962	0.00835202	1.17976	0.671498
K01182	-0.426877	-0.426877	0.110332	ns.	1.30024	ns.	0.358376	0.649986
K01449	-0.379782	-0.379782	-0.266464	ns.	2.44962	0.374501	0.74697	0.0468307
K02385	-0.111687	-0.111687	-0.142608	ns.	1.66437	0.874613	0.279316	ns.
K04486	-0.0990341	-0.0990341	-0.23113	ns.	1.81535	1.10948	0.997142	ns.
K04767	-0.0990341	-0.0990341	-0.251045	ns.	1.81535	1.10948	1.02261	ns.
K01173	-0.409283	-0.409283	-0.0414838	0.347883	1.54166	ns.	ns.	-0.461192
K07775	-0.123663	-0.123663	-0.214003	ns.	1.98438	0.963158	0.860922	ns.
K13954	-0.192868	-0.192868	-0.0770598	ns.	0.54489	ns.	0.667152	ns.
K01200	-0.0558521	-0.0558521	-0.302929	ns.	1.91911	0.963158	0.963498	ns.
K08226	0.0616631	0.0616631	ns.	0.223704	2.36796	3.15752	ns.	-0.223704
K06912	0.0616631	0.0616631	0.165028	0.176719	2.36796	3.15752	-0.218463	-0.220006
K01289	0.0616631	0.0616631	0.165028	0.176719	2.36796	3.15752	-0.218463	-0.220006
K00397	0.0616631	0.0616631	0.12642	0.176719	2.36796	3.15752	-0.179896	-0.220006
K02595	0.0616631	0.0616631	0.0522875	0.176719	2.36796	3.15752	-0.105848	-0.220006
K01622	0.0616631	0.0616631	0.244468	0.155353	2.36796	3.15752	-0.319838	-0.216893
K11004	0.0616631	0.0616631	0.219175	0.155353	2.36796	3.15752	-0.243911	-0.175566
K11003	0.0616631	0.0616631	0.219175	0.155353	2.36796	3.15752	-0.243911	-0.175566
K01210	0.0616631	0.0616631	0.137318	0.185105	2.36796	3.15752	-0.137318	-0.185105
K14048	0.232504	0.232504	0.179177	0.0939682	2.36796	3.31854	-0.0383409	ns.
K06992	-0.0333179	-0.0333179	ns.	ns.	2.67015	0.411198	2.08471	2.17591
K07149	-0.103534	-0.103534	-0.234124	ns.	1.96796	1.32432	0.901616	0.232504
K07105	-0.07873	-0.07873	-0.189107	ns.	1.94383	1.32432	0.850041	ns.
K05311	-0.07873	-0.07873	-0.285972	ns.	1.94383	1.32432	0.945927	ns.
K02076	-0.07873	-0.07873	-0.285972	ns.	1.94383	1.32432	0.945927	ns.
K03486	-0.07873	-0.07873	-0.25319	ns.	1.94383	1.32432	0.932607	ns.
K06962	-0.07873	-0.07873	-0.285972	ns.	1.94383	1.32432	0.945927	ns.
K02243	-0.07873	-0.07873	-0.231405	ns.	1.94383	1.32432	0.89191	ns.
K02245	-0.07873	-0.07873	-0.231405	ns.	1.94383	1.32432	0.89191	ns.
K02244	-0.07873	-0.07873	-0.231405	ns.	1.94383	1.32432	0.89191	ns.
K00841	-0.07873	-0.07873	-0.217442	ns.	1.94383	1.32432	0.87809	ns.
K02242	-0.07873	-0.07873	-0.231405	ns.	1.94383	1.32432	0.89191	ns.
K02240	-0.07873	-0.07873	-0.231405	ns.	1.94383	1.32432	0.89191	ns.
K03706	-0.07873	-0.07873	-0.231405	ns.	1.94383	1.32432	0.89191	ns.
K02086	-0.07873	-0.07873	-0.285972	ns.	1.94383	1.32432	0.945927	ns.
K03708	-0.07873	-0.07873	-0.285972	ns.	1.94383	1.32432	0.945927	ns.
K07816	-0.07873	-0.07873	-0.285972	ns.	1.94383	1.32432	0.945927	ns.
K09685	-0.07873	-0.07873	-0.285972	ns.	1.94383	1.32432	0.945927	ns.
K07668	-0.07873	-0.07873	-0.285972	ns.	1.94383	1.32432	0.945927	ns.
K01618	0.0616631	0.0616631	ns.	0.0988521	2.36796	3.15752	ns.	-0.214271
K11145	-0.07873	-0.07873	-0.285972	ns.	1.94383	1.32432	0.945927	ns.
K03713	-0.07873	-0.07873	-0.285972	ns.	1.94383	1.32432	0.945927	ns.
K07652	-0.07873	-0.07873	-0.285972	ns.	1.94383	1.32432	0.945927	ns.
K07571	-0.151927	-0.151927	-0.275758	ns.	2.01503	1.32432	0.919904	0.117073
K03095	-0.103534	-0.103534	-0.293192	ns.	1.96796	1.32432	0.94123	ns.
K09825	-0.103534	-0.103534	-0.325844	ns.	1.96796	1.32432	0.992421	ns.
K07499	0.0798935	0.0798935	0.209275	0.481912	2.63565	3.38242	-0.161695	-0.443089
K14750	0.595774	0.595774	2.18939	ns.	-0.0786725	-1.79655	ns.	2.18939
K14751	0.595774	0.595774	2.18939	ns.	-0.0786725	-1.79655	ns.	2.18939
K01781	0.0616631	0.0616631	0.209275	0.338932	2.36796	3.15752	-0.406171	-0.501279
K11617	-0.151927	-0.151927	-0.288521	ns.	2.01503	1.32432	0.932545	ns.
K11618	-0.151927	-0.151927	-0.301174	ns.	2.01503	1.32432	0.94508	ns.
K03471	-0.0229028	-0.0229028	-0.139527	ns.	2.12644	1.63035	0.998011	0.017257
K03698	-0.0229028	-0.0229028	-0.165212	ns.	2.12644	1.63035	1.02337	ns.
K03346	-0.0229028	-0.0229028	-0.190452	ns.	2.12644	1.63035	1.0483	ns.
K06948	-0.0229028	-0.0229028	-0.190452	ns.	2.12644	1.63035	1.0483	ns.
K07584	-0.0229028	-0.0229028	-0.190452	ns.	2.12644	1.63035	1.0483	ns.
K05985	-0.0229028	-0.0229028	-0.190452	ns.	2.12644	1.63035	1.0483	ns.
K03763	-0.0229028	-0.0229028	-0.190452	ns.	2.12644	1.63035	1.0483	ns.
K03048	-0.0229028	-0.0229028	-0.190452	ns.	2.12644	1.63035	1.0483	ns.
K09787	-0.0229028	-0.0229028	-0.190452	ns.	2.12644	1.63035	1.0483	ns.
K09976	-0.0229028	-0.0229028	-0.190452	ns.	2.12644	1.63035	1.0483	ns.
K11949	1.38523	1.38523	0.312603	ns.	-1.614	-2.31794	ns.	0.594226
K12454	0.0616631	0.0616631	0.569351	0.223704	2.36796	3.15752	ns.	ns.
K14579	0.596821	0.596821	3.10799	ns.	ns.	-1.39268	ns.	3.10799
K14749	0.596821	0.596821	3.10799	ns.	ns.	-1.39268	ns.	3.10799
K14659	0.201394	0.201394	0.198196	0.141613	2.4888	3.38242	ns.	ns.
K14658	0.201394	0.201394	0.198196	0.141613	2.4888	3.38242	ns.	ns.
K03091	-0.369972	-0.369972	-0.372356	ns.	2.329	0.979023	0.889217	0.115557
K02203	-0.324953	-0.324953	-0.484622	ns.	3.15752	2.03938	1.20497	0.0592568
K07533	-0.0665014	-0.0665014	-0.361223	ns.	1.99744	1.42285	0.959774	ns.
K13685	-0.00117019	-0.00117019	-0.195683	ns.	2.41698	2.02131	0.195683	ns.
K02117	-0.041761	-0.041761	-0.304992	ns.	1.89484	1.50353	1.03739	0.233286
K02119	-0.041761	-0.041761	-0.304992	ns.	1.89484	1.50353	1.03739	0.233286
K02118	-0.041761	-0.041761	-0.304992	ns.	1.89484	1.50353	1.03739	0.233286
K02122	-0.041761	-0.041761	-0.304992	ns.	1.89484	1.50353	1.03739	0.233286
K02123	-0.041761	-0.041761	-0.304992	ns.	1.89484	1.50353	1.03739	0.233286
K02120	-0.041761	-0.041761	-0.304992	ns.	1.89484	1.50353	1.03739	0.233286
K02124	-0.041761	-0.041761	-0.304992	ns.	1.89484	1.50353	1.03739	0.233286
K03700	-0.041761	-0.041761	-0.185964	ns.	2.17459	1.67761	0.938249	0.0501785
K00691	-0.041761	-0.041761	-0.346022	ns.	1.89484	1.50353	1.07802	0.110332
K12556	-0.041761	-0.041761	-0.304992	ns.	1.89484	1.50353	1.03739	ns.
K02530	-0.041761	-0.041761	-0.335872	ns.	1.89484	1.50353	1.06797	ns.
K03483	-0.0793815	-0.0793815	-0.361254	ns.	1.93172	1.50353	1.11179	0.163081
K14657	0.167121	0.167121	0.318603	0.335312	2.80047	3.59507	ns.	ns.
K03396	0.167121	0.167121	0.0350381	0.38827	2.80047	3.59507	ns.	ns.
K00810	0.0433042	0.0433042	0.190513	0.301352	3.34015	3.91609	ns.	ns.
K08286	0.0433042	0.0433042	0.190513	0.301352	3.34015	3.91609	ns.	ns.
K11889	0.0433042	0.0433042	0.190513	0.301352	3.34015	3.91609	ns.	ns.
K00495	0.167121	0.167121	0.421207	0.301757	2.80047	3.59507	-0.0286487	ns.
K03816	-0.182796	-0.182796	-0.486215	ns.	2.43443	1.82391	1.28644	0.0939682
K11899	0.0214681	0.0214681	0.018036	0.276069	3.38242	3.93041	ns.	ns.
K14153	-0.18155	-0.18155	-0.0475631	ns.	1.9857	0.00835202	ns.	-0.0475631
K12555	-0.0922618	-0.0922618	-0.359257	ns.	2.12312	1.60663	1.02447	ns.
K01635	-0.0922618	-0.0922618	-0.340195	ns.	2.12312	1.60663	0.969609	ns.
K05301	0.900453	0.900453	0.780893	ns.	-2.70385	-3.64807	ns.	ns.
K14165	0.00301549	0.00301549	ns.	ns.	-1.88534	-3.64807	0.250638	1.01105
K00314	0.124593	0.124593	0.111857	0.422222	3.57698	4.19051	ns.	ns.
K14448	0.0786725	0.0786725	0.318165	0.819336	ns.	1.614	-2.29936	-2.49801
K12683	0.049148	0.049148	ns.	0.22176	5.42497	5.74163	-2.2516	-2.51786
K11707	0.00835202	0.00835202	ns.	0.841527	ns.	ns.	-1.50987	-2.96919
K11708	0.00835202	0.00835202	ns.	0.841527	ns.	ns.	-1.50987	-2.96919
K11709	0.00835202	0.00835202	ns.	0.841527	ns.	ns.	-1.50987	-2.96919
K11710	0.00835202	0.00835202	ns.	0.841527	ns.	ns.	-1.50987	-2.96919
K07718	-0.234124	-0.234124	-0.753283	0.0660044	2.23521	1.60663	1.51826	ns.
K00539	0.0581986	0.0581986	ns.	0.247211	5.45501	5.77773	-2.29156	-2.5767
K06857	0.0348966	0.0348966	ns.	0.304182	5.44007	5.74163	-1.52862	-2.19062
K01461	0.0295833	0.0295833	ns.	0.108245	5.57383	5.85861	-2.52691	-2.21189
K13058	0.085382	0.085382	0.370797	0.203784	4.04013	4.54717	ns.	ns.
K06415	0.0185853	0.0185853	ns.	0.294645	5.52275	4.77706	-0.829607	-1.81716
K07720	-0.294549	-0.294549	-0.800638	0.00827274	2.51646	1.85102	1.57287	ns.
K10676	0.00274982	0.00274982	0.283486	0.206549	4.14211	4.55644	ns.	ns.
K09144	0.0783378	0.0783378	0.406265	0.32943	4.14211	4.62849	ns.	ns.
K10235	0.0783378	0.0783378	0.406265	0.32943	4.14211	4.62849	ns.	ns.
K10565	0.0783378	0.0783378	0.426653	0.319539	4.14211	4.62849	ns.	ns.
K13593	0.0616631	0.0616631	0.0848709	0.766536	2.36796	3.15752	-1.74841	-2.21173
K08691	0.0616631	0.0616631	ns.	0.787934	2.36796	3.15752	-1.35672	-2.24699
K03739	0.010858	0.010858	ns.	0.310949	3.95355	4.21969	-0.53047	-1.58999
K09963	-0.254364	-0.254364	-0.460444	ns.	2.52642	2.03248	1.16786	0.400713
K03740	0.0195244	0.0195244	ns.	0.322828	3.98468	4.2566	-0.56282	-1.62962
K14585	0.595774	0.595774	0.870895	0.819336	-0.0786725	-1.79655	-2.69668	-2.38246
K01101	-0.07873	-0.07873	-0.098474	0.718127	1.94383	1.32432	-0.40943	-1.92826
K00947	0.0616631	0.0616631	0.103071	0.772046	2.36796	3.15752	-1.64973	-2.12649
K09943	0.0783231	0.0783231	ns.	0.265171	2.98247	0.835986	-2.20846	-2.22603
K08721	0.0906637	0.0906637	ns.	0.247211	3.0129	0.876426	-2.2484	-2.24265
K07219	0.116828	0.116828	ns.	0.324102	5.61874	5.98407	-1.15102	-1.32228
K14584	0.595774	0.595774	0.892585	0.825725	-0.0786725	-1.79655	-2.64171	-2.33797
K03384	0.126108	0.126108	0.379189	0.339059	5.62756	6.00113	-1.36839	-1.19877
K00895	0.0955156	0.0955156	0.08042	0.431682	4.20236	3.90816	ns.	-0.0326497
K05884	0.0258162	0.0258162	ns.	0.117578	5.48927	5.77773	-1.45884	-1.43568
K01518	0.197794	0.197794	ns.	ns.	4.54717	5.09697	-3.28421	-3.23162
K04835	0.0717431	0.0717431	ns.	0.22176	1.32052	1.43116	-1.58235	-2.04321
K04110	0.0906637	0.0906637	ns.	0.337089	3.0129	0.876426	-2.29502	-2.1932
K07227	0.141948	0.141948	0.309573	0.331526	4.44113	4.48287	-0.0406575	-0.0911371
K01906	0.0715245	0.0715245	0.369664	0.13654	5.75376	6.0642	-1.53784	-1.1585
K05550	0.106398	0.106398	0.238593	0.200095	5.71705	6.0642	-0.583365	-0.502765
K14540	-0.0225817	-0.0225817	ns.	0.00910707	0.76614	-1.1768	ns.	-0.0740333
K09749	0.00312971	0.00312971	ns.	0.190895	5.51326	4.99437	-1.05467	-1.39102
K01459	0.111245	0.111245	0.184378	0.322545	5.75376	6.10267	-1.55676	-1.52262
K03367	0.0473788	0.0473788	ns.	0.292719	2.79237	0.901988	-0.663382	-1.56305
K01789	0.00227111	0.00227111	0.345229	0.201671	4.22577	4.62849	-0.231111	-0.0981078
K14083	0.124593	0.124593	0.305982	0.77711	3.57698	4.19051	-1.02509	-1.42094
K03409	0.0742126	0.0742126	0.313433	0.327997	1.66048	ns.	ns.	ns.
K01178	0.155479	0.155479	0.289732	0.366933	5.77773	6.16758	-0.643173	-0.680306
K07722	0.0458508	0.0458508	0.219871	ns.	ns.	-0.634365	ns.	ns.
K11475	0.0059469	0.0059469	0.12034	0.152731	1.19866	-0.0376445	-0.354863	-0.363044
K00217	0.0250388	0.0250388	0.195979	0.332969	5.03202	5.36295	ns.	ns.
K05772	0.135839	0.135839	0.150494	0.377354	3.07166	1.05865	-1.23113	-1.31649
K09789	-0.561429	-0.561429	ns.	-0.317295	2.44962	ns.	-4.60381	-5.10348
K07076	0.209651	0.209651	0.564642	0.423571	4.86311	5.38911	ns.	ns.
K05373	0.190997	0.190997	ns.	ns.	0.543198	0.849612	-2.77887	-2.84184
K13016	-0.597748	-0.597748	-0.448721	-0.321413	2.83128	1.21004	-3.60025	-4.16175
K03533	-0.719227	-0.719227	-0.51885	-0.312071	0.135757	ns.	-3.92418	-4.68483
K06926	-0.497451	-0.497451	-0.298988	-0.298075	2.62916	1.24748	-3.39119	-3.78352
K09384	-0.580069	-0.580069	-0.638288	-0.305526	2.51331	1.43281	-2.80243	-3.4027
K00004	0.110162	0.110162	0.321159	0.291917	2.25105	0.197573	ns.	ns.
K01506	0.148074	0.148074	0.24402	0.292654	2.28465	0.257729	-0.173742	-0.229209
K08482	0.107147	0.107147	0.296147	0.276414	4.8021	4.20851	-0.101298	-0.0976361
K07464	-0.256217	-0.256217	ns.	-0.254788	ns.	-2.50198	-4.34856	-4.30748
K04100	0.245648	0.245648	0.3251	ns.	-0.494879	-2.62203	-0.489183	-0.0745698
K06971	0.0191621	0.0191621	ns.	0.16538	-0.174072	ns.	0.392388	ns.
K03315	-0.407986	-0.407986	-0.788033	-0.302772	0.883732	ns.	-2.00198	-2.6366
K01454	0.263905	0.263905	0.308353	0.00102952	5.32551	5.85861	-1.54497	-1.13828
K05934	0.14556	0.14556	0.413617	0.109517	ns.	-0.186369	-0.344825	-0.0469207
K02236	-0.498894	-0.498894	-0.484563	-0.223722	2.76249	1.79722	-1.65935	-2.0366
K03308	-0.765212	-0.765212	-0.708638	-0.169495	2.83306	0.99246	-1.48319	-2.12123
K05351	0.241632	0.241632	0.389088	0.0653749	5.56008	6.05114	-1.37265	-0.977106
K09945	0.0537084	0.0537084	ns.	0.2464	ns.	0.0945285	ns.	ns.
K01431	0.079985	0.079985	0.264234	0.564531	5.99773	6.2976	-1.16684	-1.39672
K05306	0.0333945	0.0333945	ns.	0.552383	1.0008	0.261456	-1.37822	-1.9639
K07814	0.185851	0.185851	0.0287745	0.582214	0.952577	-0.461294	-0.534319	-1.04665
K01578	0.113443	0.113443	0.358139	0.505737	3.43609	1.21404	-1.45661	-1.51663
K01075	0.1179	0.1179	0.14354	0.542607	3.44727	1.30786	-1.23094	-1.54105
K09947	0.131894	0.131894	0.217986	0.555542	3.49091	1.44611	-0.923824	-1.20829
K07338	0.111275	0.111275	0.236261	0.522495	3.56319	1.49351	-0.985776	-1.21676
K07084	-1.10362	-1.10362	-0.668338	-0.362017	4.11728	2.32534	-3.16585	-3.69631
K09960	0.055652	0.055652	ns.	0.170622	ns.	ns.	-0.805184	-1.14695
K04102	0.0329026	0.0329026	ns.	0.527228	1.20313	0.548759	-0.81616	-1.56208
K07396	-0.253157	-0.253157	ns.	ns.	0.674578	-0.731626	-2.66422	-2.96336
K01355	0.00655924	0.00655924	0.323364	0.993623	4.91029	5.43159	-1.58071	-2.15472
K13590	0.105481	0.105481	0.490266	0.541835	3.72376	1.62279	-0.0161962	-0.0949512
K00875	0.0127098	0.0127098	0.333366	0.975044	5.60794	6.08008	-1.36986	-1.9358
K01157	0.0436994	0.0436994	0.000431039	0.721616	5.6485	6.14918	-2.73393	-3.22369
K13642	0.0436994	0.0436994	ns.	0.721616	5.6485	6.14918	-2.70019	-3.22369
K07231	0.0397613	0.0397613	0.13017	0.0107515	3.61358	1.47001	-2.13269	-1.89468
K04747	0.0458101	0.0458101	0.159611	0.702277	5.69383	6.19451	-2.43517	-2.80613
K08164	0.0209414	0.0209414	ns.	0.720623	5.68524	6.08622	-1.91752	-2.79563
K00207	0.0596667	0.0596667	0.0820204	0.716326	4.53509	2.7165	-2.42579	-2.87631
K10238	0.0552395	0.0552395	0.251655	0.708646	5.70785	6.21717	-2.24011	-2.55642
K10237	0.0552395	0.0552395	0.251655	0.708646	5.70785	6.21717	-2.24011	-2.55642
K10236	0.0552395	0.0552395	0.251655	0.708646	5.70785	6.21717	-2.24011	-2.55642
K10239	0.0552395	0.0552395	0.222009	0.708646	5.70785	6.21717	-2.21087	-2.55642
K10094	0.0518159	0.0518159	0.28656	0.715991	4.55313	2.74145	-2.20929	-2.50019
K13786	0.0788253	0.0788253	0.278942	0.726982	5.74232	6.27327	-2.10239	-2.42676
K00376	0.042437	0.042437	ns.	0.784881	5.65092	5.91135	-2.5758	-3.26357
K07218	0.042437	0.042437	ns.	0.784881	5.65092	5.91135	-2.56757	-3.26357
K08988	0.0626667	0.0626667	0.562729	0.715148	5.94239	6.44885	-2.16384	-2.2127
K08295	0.0603955	0.0603955	0.24119	0.997418	4.72744	2.90203	-2.2963	-2.89538
K02448	0.0458101	0.0458101	0.10857	0.75784	5.69383	6.19451	-2.46075	-2.94332
K02305	0.0458101	0.0458101	0.10857	0.75784	5.69383	6.19451	-2.46075	-2.94332
K12989	0.0806183	0.0806183	0.348584	0.703236	5.78704	6.31778	-1.95349	-2.20649
K01820	0.0848317	0.0848317	0.444912	0.707851	5.79363	6.32822	-1.94557	-2.11562
K09706	0.0795494	0.0795494	0.343007	0.70807	5.78814	5.68971	-1.82027	-2.09343
K10552	0.0806183	0.0806183	0.250719	0.712968	5.78704	6.07896	-1.85141	-2.21187
K10553	0.0806183	0.0806183	0.250719	0.712968	5.78704	6.07896	-1.85141	-2.21187
K09778	0.0605232	0.0605232	0.16656	0.755463	5.71943	6.23342	-2.5782	-2.99765
K10554	0.0786898	0.0786898	0.267771	0.692109	5.81861	6.10728	-1.88872	-2.21148
K14956	1.15227	1.15227	ns.	ns.	5.88408	7.19491	ns.	0.00301549
K07482	0.0560838	0.0560838	0.396308	0.705179	5.92979	6.35493	-1.71414	-1.9434
K13688	0.0903788	0.0903788	0.301603	0.707547	4.67896	2.90047	-1.87822	-2.18415
K10021	0.0685681	0.0685681	ns.	0.716675	2.87024	3.03115	-1.48649	-2.18045
K13772	0.0806183	0.0806183	0.310977	0.761635	5.78704	6.31778	-2.0536	-2.39854
K09956	0.0653888	0.0653888	0.456753	0.695869	6.03707	6.54234	-1.45017	-1.63309
K09962	0.0344762	0.0344762	ns.	0.76465	3.28433	3.30999	-1.80725	-2.65666
K04566	0.0549873	0.0549873	0.662999	0.743664	5.90947	5.77129	-2.0246	-2.02895
K00039	0.105056	0.105056	0.355224	0.701027	3.41945	3.49515	-1.63712	-1.90802
K07270	0.091366	0.091366	0.237753	0.685015	5.80428	6.32743	-1.40901	-1.79029
K13503	0.102623	0.102623	0.395314	0.758793	5.82399	6.37477	-1.99874	-2.26989
K00808	0.102623	0.102623	0.381334	0.758793	5.82399	6.37477	-1.98489	-2.26989
K10564	0.102623	0.102623	0.381334	0.758793	5.82399	6.37477	-1.98489	-2.26989
K13582	0.102623	0.102623	0.362908	0.758793	5.82399	6.37477	-1.96662	-2.26989
K11357	0.102623	0.102623	0.344716	0.758793	5.82399	6.37477	-1.9486	-2.26989
K09826	0.102623	0.102623	0.335708	0.758793	5.82399	6.37477	-1.93967	-2.26989
K06602	0.102623	0.102623	0.372674	0.754935	5.82399	6.37477	-1.97309	-2.26326
K01004	0.095514	0.095514	0.29266	0.753315	5.83893	6.38208	-1.84427	-2.21575
K13623	0.0619667	0.0619667	0.575074	0.754957	6.00619	6.50934	-1.98951	-2.09041
K09949	0.096189	0.096189	0.3584	0.739774	5.85057	6.39388	-1.97591	-2.2648
K13622	0.064825	0.064825	0.655958	0.754957	6.0128	6.5185	-1.98951	-2.01556
K13747	0.0622532	0.0622532	0.475622	0.757867	5.91084	6.40101	-1.86922	-2.07315
K09795	0.0965084	0.0965084	0.381267	0.7607	3.17723	3.81951	-1.93188	-2.22271
K00862	0.0629031	0.0629031	ns.	0.712309	1.25169	1.2755	-2.24998	-2.81929
K09769	0.0658877	0.0658877	0.121136	0.722981	5.50028	6.11193	-1.55501	-2.07676
K09928	0.0607178	0.0607178	0.479546	0.727453	5.94134	6.42878	-1.53056	-1.72362
K13587	0.0924047	0.0924047	0.689418	0.751249	6.0463	6.57779	-1.73557	-1.74412
K13589	0.0924047	0.0924047	0.689418	0.751249	6.0463	6.57779	-1.73557	-1.74412
K13592	0.0924047	0.0924047	0.689418	0.751249	6.0463	6.57779	-1.73557	-1.74412
K13588	0.0890552	0.0890552	0.693318	0.736199	6.06458	6.59204	-1.75383	-1.74316
K09985	0.087914	0.087914	0.693318	0.733073	6.0682	6.5944	-1.76011	-1.74606
K13599	0.087914	0.087914	0.693318	0.733073	6.0682	6.5944	-1.76011	-1.74606
K13598	0.087914	0.087914	0.693318	0.733073	6.0682	6.5944	-1.76011	-1.74606
K13584	0.087914	0.087914	0.693318	0.733073	6.0682	6.5944	-1.76011	-1.74606
K13581	0.087914	0.087914	0.693318	0.734233	6.0682	6.5944	-1.76011	-1.74722
K06953	0.0905902	0.0905902	0.655801	0.734705	5.96041	6.60224	-1.72592	-1.75069
K09987	0.087914	0.087914	0.680259	0.733073	6.0682	5.96637	-1.67928	-1.68219
K09991	0.087914	0.087914	0.680259	0.733073	6.0682	5.96637	-1.67928	-1.68219
K09457	0.0788655	0.0788655	0.660351	0.742963	6.02736	6.47102	-1.70558	-1.73561
K13583	0.105613	0.105613	0.638598	0.748029	6.07363	6.61703	-1.68242	-1.73957
K09986	0.070042	0.070042	0.495138	0.721086	6.09957	6.60693	-1.47794	-1.65443
K02281	0.10887	0.10887	0.720675	0.74537	6.07993	6.62629	-1.70164	-1.67815
K04094	0.0684583	0.0684583	0.445841	0.74309	5.68507	6.29182	-1.38038	-1.63046
K00035	0.0740418	0.0740418	0.722685	0.745563	6.12079	6.74016	-1.64652	-1.62362
K00643	0.105168	0.105168	0.687285	0.733643	6.10045	6.01434	-1.62903	-1.62967
K06601	0.108892	0.108892	0.414322	0.764399	5.9094	6.46271	-2.03426	-2.2997
K10039	0.0867081	0.0867081	ns.	0.462439	1.29819	1.42036	-0.28607	-0.977785
K07078	0.00744914	0.00744914	-0.0320645	0.281112	3.5105	3.52631	-2.21739	-2.8766
K09699	0.0821754	0.0821754	0.433217	0.741924	6.28203	6.71935	-1.45595	-1.71324
K10041	0.121182	0.121182	ns.	0.473857	0.56233	0.63669	-0.657237	-1.15498
K07279	0.0479335	0.0479335	0.0297929	0.911506	5.06219	5.5202	-2.53247	-3.24863
K09794	0.018647	0.018647	ns.	0.371755	2.45971	2.71442	-2.38125	-2.82641
K10559	0.0954863	0.0954863	0.232952	0.699467	1.16229	1.19241	-1.63295	-2.01377
K10561	0.0954863	0.0954863	0.232952	0.699467	1.16229	1.19241	-1.63295	-2.01377
K10560	0.0954863	0.0954863	0.232952	0.699467	1.16229	1.19241	-1.63295	-2.01377
K10562	0.0954863	0.0954863	0.232952	0.699467	1.16229	1.19241	-1.63295	-2.01377
K03520	0.0535398	0.0535398	0.672475	0.254594	7.25386	7.4518	-0.601701	-0.186416
K14998	0.117306	0.117306	0.694003	0.709721	5.14677	3.42605	-1.86853	-1.8268
K00210	0.0569089	0.0569089	0.22402	0.880653	5.73036	6.37549	-2.53924	-3.0532
K07716	0.146634	0.146634	0.46212	0.78038	5.98236	5.94177	-1.62983	-1.89308
K03202	0.0693586	0.0693586	0.298483	0.902988	5.83183	6.6568	-2.23774	-2.73171
K02773	0.0189921	0.0189921	ns.	0.694366	0.739207	0.763139	-1.15546	-2.21292
K02774	0.0265782	0.0265782	-0.0196023	0.698456	0.735962	0.76323	-1.09934	-2.1841
K10040	0.186963	0.186963	0.0666511	0.50775	2.26446	2.45722	-0.548511	-0.96716
K13926	0.0378756	0.0378756	0.144804	0.369471	2.25634	1.89075	-2.45901	-2.56361
K08996	1.08267	1.08267	ns.	0.165866	1.79343	2.75663	0.923637	ns.
K00570	0.0103118	0.0103118	0.651213	0.207221	6.24049	6.68361	-0.754688	-0.306873
K00830	0.167932	0.167932	0.398586	0.659963	3.97128	1.76525	-2.05315	-2.23932
K02775	0.00925683	0.00925683	ns.	0.688114	0.585447	0.574654	-1.16796	-2.19887
K01422	0.101762	0.101762	0.421273	0.66643	4.18431	2.07931	-1.96621	-2.1402
K11606	0.0829694	0.0829694	ns.	0.689399	0.736684	0.832212	-1.22754	-1.86127
K11607	0.0765974	0.0765974	ns.	0.672475	0.756248	0.844641	-1.25606	-1.85851
K11605	0.0765974	0.0765974	ns.	0.672475	0.756248	0.844641	-1.25293	-1.85851
K11604	0.0765974	0.0765974	ns.	0.672475	0.756248	0.844641	-1.25293	-1.85851
K01904	-0.253678	-0.253678	ns.	-0.258868	6.81835	6.37557	-7.07107	-7.42351
K07395	0.0636614	0.0636614	0.175821	0.665681	2.65309	2.1747	-1.98229	-2.37945
K03343	-0.253678	-0.253678	ns.	-0.258868	6.81835	6.37557	-7.07107	-7.42351
K13063	-0.253678	-0.253678	ns.	-0.258868	6.81835	6.37557	-6.89636	-7.37085
K00712	-0.253678	-0.253678	ns.	-0.253646	6.81835	6.37557	-6.93789	-7.42881
K01392	-0.262419	-0.262419	-0.171937	-0.259243	6.83177	6.3808	-6.42299	-6.9445
K00752	-0.263518	-0.263518	ns.	-0.253396	6.82796	6.37557	-6.90058	-7.43339
K05577	-0.252281	-0.252281	-0.403028	-0.258832	6.84127	6.40152	-6.01029	-6.65283
K10242	-0.263518	-0.263518	-0.482074	-0.252865	6.82796	6.37557	-6.54886	-7.43795
K00594	-0.263518	-0.263518	-0.482074	-0.252865	6.82796	6.37557	-6.54886	-7.43795
K10241	-0.263518	-0.263518	-0.524345	-0.252865	6.82796	6.37557	-6.51806	-7.43795
K09822	-0.261967	-0.261967	-0.368023	-0.258832	6.85071	6.40152	-5.87139	-6.4512
K09153	1.00701	1.00701	0.540567	-0.896933	5.34791	4.85966	0.0884515	1.86018
K10240	-0.271341	-0.271341	-0.56522	-0.252739	6.83559	6.37557	-6.26955	-7.1334
K05341	-0.233721	-0.233721	ns.	-0.253803	6.81835	5.17986	-5.48019	-5.11351
K01727	-0.271826	-0.271826	-0.2993	-0.256134	5.89653	5.44028	-5.16289	-5.55174
K08974	-0.275221	-0.275221	-0.51446	-0.253995	5.9091	5.45014	-4.76878	-5.31303
K07586	-0.280692	-0.280692	-0.361388	-0.251491	5.72017	5.45014	-4.93019	-5.34952
K07448	-0.244078	-0.244078	-0.378858	-0.257696	4.29804	1.47546	-6.14083	-6.79077
K03491	-0.252996	-0.252996	-0.521438	-0.250995	5.39578	4.83206	-4.82411	-5.38502
K09819	-0.192163	-0.192163	-0.232222	-0.247752	5.52368	4.76666	-5.07757	-5.39546
K11731	-0.182295	-0.182295	ns.	-0.23539	6.91697	6.555	-5.28235	-5.05079
K10974	-0.202125	-0.202125	-0.707854	-0.256928	2.28531	1.71336	-5.66447	-6.5324
K01621	0.903568	0.903568	ns.	0.709343	5.92681	7.15752	-1.95411	-2.71032
K02798	-0.265393	-0.265393	-0.471587	-0.254189	3.752	3.33233	-4.36424	-4.81669
K06955	-0.189504	-0.189504	ns.	-0.25192	3.57786	0.618074	-5.63479	-5.36016
K00407	0.0771966	0.0771966	0.375777	0.418528	5.15624	3.41843	-2.37203	-2.33012
K02636	-0.1716	-0.1716	1.332	-0.267028	8.51246	8.23942	-1.27547	0.323727
K06974	-0.1716	-0.1716	1.332	-0.267028	8.51246	8.23942	-1.27547	0.323727
K09732	-0.1716	-0.1716	1.332	-0.267028	8.51246	8.23942	-1.27547	0.323727
K13237	-0.162467	-0.162467	1.332	-0.267028	8.51246	8.24873	-1.27547	0.323727
K09155	-0.1716	-0.1716	1.332	-0.255418	8.51246	8.23942	-1.27547	0.312119
K01535	-0.166087	-0.166087	1.32233	-0.267028	8.51602	8.24873	-1.2658	0.323727
K09516	-0.1716	-0.1716	1.31073	-0.267028	8.51246	8.23942	-1.25209	0.325842
K01155	-0.173413	-0.173413	1.32359	-0.263888	8.51424	8.23942	-1.26607	0.321582
K06937	-0.1716	-0.1716	1.3143	-0.266904	8.51246	8.23942	-1.25948	0.321892
K01006	0.0407838	0.0407838	0.631909	0.35039	5.9937	5.88742	-0.627762	-0.346386
K06720	0.0496172	0.0496172	0.529899	-0.0507557	5.93492	6.41169	-3.13092	-2.30503
K05881	-0.224045	-0.224045	-0.641707	-0.247692	1.62944	1.09848	-4.27426	-4.89017
K11942	-0.174618	-0.174618	1.2927	-0.252182	8.51543	8.23942	-1.23868	0.306358
K00663	-0.172601	-0.172601	1.31193	-0.251001	8.52312	8.24944	-1.25433	0.308778
K06927	-0.180114	-0.180114	1.25618	-0.266781	8.06153	8.24301	-1.19202	0.331117
K07504	-0.175487	-0.175487	1.23783	-0.265018	8.53079	8.25443	-1.17426	0.328759
K11381	-0.15618	-0.15618	1.30382	-0.266587	8.53021	8.27352	-1.24768	0.322895
K07234	0.0500232	0.0500232	0.137072	0.251392	4.97705	3.21833	-3.04031	-3.02238
K08715	-0.173575	-0.173575	1.25908	-0.260235	8.55411	8.28054	-1.17926	0.340279
K01474	0.142736	0.142736	0.395476	0.692256	3.54623	2.96172	-1.53431	-1.78227
K10233	-0.110346	-0.110346	0.039128	-0.137026	7.04096	6.76141	-4.53447	-4.00215
K10232	-0.110346	-0.110346	0.039128	-0.137026	7.04096	6.76141	-4.53447	-4.00215
K10234	-0.110346	-0.110346	0.039128	-0.137026	7.04096	6.76141	-4.53447	-4.00215
K01771	-0.177378	-0.177378	1.24653	-0.256871	8.09711	8.28263	-1.1653	0.338321
K01597	-0.179002	-0.179002	1.21791	-0.252678	7.52835	7.24875	-1.14799	0.322777
K07559	-0.165973	-0.165973	1.31683	-0.262235	6.08707	3.34939	-1.25345	0.325803
K08279	-0.175129	-0.175129	1.24374	-0.258904	5.94822	5.67278	-1.16147	0.341389
K01120	-0.15184	-0.15184	1.34355	-0.265966	8.63615	8.38759	-1.24023	0.369578
K09703	-0.00408902	-0.00408902	0.374011	-0.188855	7.20608	7.04591	-3.98748	-3.14279
K09797	-0.151243	-0.151243	1.36225	-0.263657	8.64431	8.39664	-1.24133	0.384927
K03972	-0.165695	-0.165695	1.28592	-0.265402	4.14329	3.67261	-1.21956	0.331956
K01235	-0.152754	-0.152754	1.3212	-0.254529	8.64268	8.39342	-1.19037	0.385724
K00045	0.898342	0.898342	0.124343	0.757595	6.04072	7.18432	-1.80648	-2.33724
K13020	-0.104134	-0.104134	1.32715	-0.21348	8.67494	8.47629	-1.32189	0.218754
K02839	-0.166333	-0.166333	1.31872	-0.267443	3.7245	2.71939	-1.25592	0.330437
K10907	-0.168509	-0.168509	1.19514	-0.259813	3.92118	3.55812	-1.12424	0.330895
K07074	-0.16257	-0.16257	1.24748	-0.262428	3.98273	2.64547	-1.17243	0.337679
K03830	-0.154054	-0.154054	1.23821	-0.230047	4.15118	3.70651	-1.16829	0.300161
K01304	-0.159428	-0.159428	-0.170284	-0.222433	1.63587	0.636959	-3.87898	-4.01679
K01044	-0.180477	-0.180477	1.08559	-0.240024	8.64159	8.36404	-0.968582	0.35728
K01667	-0.170744	-0.170744	1.23734	-0.251794	3.34328	3.14307	-1.17071	0.318612
K00220	0.118692	0.118692	0.417638	0.79582	6.01634	6.88405	-2.12425	-2.42919
K08070	-0.150813	-0.150813	1.18853	-0.224476	6.12547	3.45633	-1.09834	0.314903
K00633	-0.159628	-0.159628	1.1972	-0.255457	3.15613	2.75896	-1.11989	0.332965
K01473	0.133043	0.133043	0.234702	0.675622	3.49823	2.9056	-1.65982	-2.0413
K02294	-0.138107	-0.138107	1.23625	-0.259165	4.04102	3.71338	-1.07021	0.425597
K07455	-0.0987647	-0.0987647	1.31141	-0.208438	3.8808	2.94965	-1.3046	0.215276
K06904	0.982197	0.982197	0.367471	0.355717	2.03905	2.98453	-0.761735	-0.727757
K09803	0.037183	0.037183	0.576815	0.528443	4.32575	4.36377	-0.945487	-0.884326
K00054	-0.110183	-0.110183	1.18312	-0.0635054	6.03325	3.60134	-1.24816	ns.
K00050	0.0647968	0.0647968	0.0625693	0.791194	2.82872	2.45941	-1.61012	-2.27183
K08170	-0.125472	-0.125472	1.26115	-0.24866	1.98481	1.56241	-1.18609	0.323937
K00493	1.09474	1.09474	0.359505	-0.375503	5.34133	4.85301	-2.60005	-1.61589
K12267	-0.197107	-0.197107	1.23095	-0.316497	7.78952	7.49227	-1.86856	-0.151826
K06985	0.122043	0.122043	0.5886	0.776648	5.06506	3.22227	-1.72921	-1.87476
K03488	-0.244613	-0.244613	-0.663005	-0.238025	0.829095	0.297583	-2.47063	-2.97741
K02021	1.05566	1.05566	0.560981	-0.241932	6.0262	7.19287	-2.66525	-1.63142
K01466	-0.0798083	-0.0798083	0.523654	-0.316395	2.86379	2.56689	-2.48558	-1.45932
K03802	-0.0488024	-0.0488024	1.28383	ns.	5.58821	2.8729	-1.58149	-0.209491
K02757	-0.267663	-0.267663	-0.66671	-0.228451	0.957047	0.408734	-2.1221	-2.62441
K12949	1.01991	1.01991	0.637129	-0.588684	6.11709	7.29021	-1.91043	-0.483224
K09799	0.0174977	0.0174977	0.594221	-0.133195	6.24691	6.41468	-1.8908	-0.995488
K07192	0.892791	0.892791	-0.542587	-0.248704	6.00813	7.06862	-4.29652	-4.81627
K10027	-0.116021	-0.116021	1.07307	-0.379666	4.2694	3.96386	-0.701449	0.751589
K08738	0.150397	0.150397	0.835967	0.757286	6.54567	6.86093	-1.60752	-1.50387
K10231	-0.202798	-0.202798	0.209916	-0.367423	6.8657	6.47908	-4.43757	-3.59411
K08981	-0.204372	-0.204372	0.0318678	-0.364223	5.87839	5.4913	-4.17575	-3.51748
K02476	-0.237023	-0.237023	ns.	-0.368528	5.5896	5.17253	-4.06881	-3.46019
K02475	-0.238801	-0.238801	ns.	-0.368589	5.59134	5.17253	-4.07224	-3.44783
K08978	-0.00254955	-0.00254955	1.1815	0.0341419	7.26051	7.42929	-1.45423	-0.30017
K09167	-0.217856	-0.217856	ns.	-0.362473	5.43496	5.03688	-3.99795	-3.42665
K02312	-0.202192	-0.202192	ns.	-0.36525	2.51494	2.04887	-3.84551	-3.29987
K12954	0.470858	0.470858	0.496351	-0.340416	8.32932	8.89452	0.214134	1.21513
K12426	0.473632	0.473632	0.495839	-0.343395	8.32932	8.89725	0.213759	1.21696
K11945	0.476859	0.476859	0.49959	-0.344743	8.32932	8.90044	0.209959	1.21814
K11944	0.479618	0.479618	0.501393	-0.346572	8.32932	8.90316	0.207687	1.21932
K05711	0.478652	0.478652	0.502373	-0.344622	8.34478	8.91716	0.215143	1.2257
K00869	-0.172206	-0.172206	1.10431	-0.409319	7.53994	7.26769	-2.04502	-0.380826
K07493	0.492167	0.492167	0.512128	-0.301875	5.09355	3.11985	0.19664	1.17299
K07048	-0.0484892	-0.0484892	0.0668894	-0.349237	0.930442	0.667308	-3.85193	-3.19809
K10243	-0.0609813	-0.0609813	0.138543	-0.354618	0.80032	0.383612	-4.05612	-3.31789
K04054	-0.0840809	-0.0840809	-0.347404	0.376703	6.86939	5.97392	3.14611	2.20368
K00646	-0.0846938	-0.0846938	-0.345364	0.376703	6.87265	5.97664	3.14681	2.20648
K12069	-0.0851468	-0.0851468	-0.347306	0.372148	6.87428	5.97784	3.14068	2.20331
K00218	-0.0860459	-0.0860459	-0.346925	0.386646	6.88776	5.99073	3.14566	2.19545
K05841	-0.0860459	-0.0860459	-0.350405	0.386646	6.88776	5.99073	3.14912	2.19545
K10817	-0.0865795	-0.0865795	-0.346715	0.385442	6.89177	5.99431	3.14507	2.19651
K00476	-0.0865795	-0.0865795	-0.346715	0.385442	6.89177	5.99431	3.14507	2.19651
K13873	-0.0865795	-0.0865795	-0.346715	0.385442	6.89177	5.99431	3.14507	2.19651
K13876	-0.0865795	-0.0865795	-0.346715	0.385442	6.89177	5.99431	3.14507	2.19651
K14257	-0.0865795	-0.0865795	-0.347666	0.385442	6.89177	5.99431	3.14691	2.19743
K01780	-0.0793897	-0.0793897	-0.331714	0.355867	6.87941	5.98894	3.03073	2.13008
K00801	-0.0879296	-0.0879296	-0.347895	0.388551	6.89311	5.99431	3.14714	2.19451
K08686	-0.0826551	-0.0826551	-0.335989	0.373541	6.88963	5.99609	3.12788	2.20216
K13487	-0.0858291	-0.0858291	-0.346738	0.391383	6.89364	5.99699	3.13959	2.18575
K13490	-0.0858291	-0.0858291	-0.347825	0.391383	6.89364	5.93276	3.14097	2.18606
K08720	-0.0884448	-0.0884448	-0.34771	0.382099	6.81918	5.95146	3.14235	2.19635
K13489	-0.0858291	-0.0858291	-0.347987	0.391383	6.89364	5.93276	3.14144	2.18636
K13488	-0.0858291	-0.0858291	-0.347987	0.391383	6.89364	5.93276	3.14144	2.18636
K13486	-0.0858291	-0.0858291	-0.347987	0.391383	6.89364	5.93276	3.14144	2.18636
K13491	-0.0858291	-0.0858291	-0.347987	0.391383	6.89364	5.93276	3.14144	2.18636
K11444	-0.0858291	-0.0858291	-0.347987	0.391383	6.89364	5.93276	3.14144	2.18636
K01281	-0.0870471	-0.0870471	-0.349465	0.396323	6.85521	5.97345	3.13926	2.17827
K05994	-0.0876354	-0.0876354	-0.350409	0.383057	6.89311	5.93038	3.14321	2.19373
K10253	-0.0807218	-0.0807218	-0.338636	0.391383	6.82051	5.96065	3.13959	2.19401
K05784	-0.085358	-0.085358	-0.347798	0.362217	6.89231	5.99609	3.11864	2.19272
K10117	-0.31535	-0.31535	-0.661442	-0.273819	7.3847	6.93672	-6.21883	-6.97007
K01452	-0.0882094	-0.0882094	-0.352436	0.367568	6.89658	5.99758	3.13342	2.19747
K10119	-0.319186	-0.319186	-0.665836	-0.273754	7.38846	6.93672	-6.12928	-6.87134
K01400	-0.0887939	-0.0887939	-0.354096	0.36264	6.82185	5.95383	3.12134	2.18897
K05549	-0.0783491	-0.0783491	-0.331399	0.362217	6.89578	6.00676	3.11864	2.20944
K12070	-0.0825919	-0.0825919	-0.344173	0.393908	6.19611	4.21288	3.11231	2.15894
K03759	-0.0853419	-0.0853419	-0.330345	0.388204	6.1231	5.50206	3.15418	2.21963
K12071	-0.0832064	-0.0832064	-0.344199	0.39819	6.19937	4.21559	3.10693	2.14983
K01841	-0.0843783	-0.0843783	-0.337313	0.356493	6.90031	6.00528	3.05647	2.14959
K03410	-0.0901643	-0.0901643	-0.350871	0.395659	6.75221	5.87118	3.08821	2.12954
K05971	-0.0892894	-0.0892894	-0.347743	0.393908	6.91065	6.01089	3.14337	2.18715
K09977	-0.0921204	-0.0921204	-0.35715	0.371279	6.82717	5.9141	3.13062	2.18738
K00596	-0.0836603	-0.0836603	-0.335814	0.375332	6.90191	6.00764	3.0466	2.12407
K10118	-0.321544	-0.321544	-0.592272	-0.274653	6.85691	6.4035	-5.68911	-6.29851
K01026	-0.0823864	-0.0823864	-0.346184	0.378895	5.16465	4.59429	3.0988	2.15876
K03220	-0.0786	-0.0786	-0.343075	0.394255	6.14485	5.52423	3.02555	2.07861
K00904	-0.0923152	-0.0923152	-0.35459	0.347363	6.53308	5.81256	3.05639	2.1418
K13874	-0.0845371	-0.0845371	-0.347942	0.385442	5.18074	4.60859	3.14898	2.19928
K08100	-0.0822883	-0.0822883	-0.321278	0.376823	6.9487	6.05694	3.12518	2.21207
K13875	-0.0884693	-0.0884693	-0.337676	0.358683	6.89364	5.93009	2.90651	2.00468
K04099	-0.0885799	-0.0885799	-0.336594	0.321146	6.89898	5.99966	2.88384	2.01959
K03223	-0.0803589	-0.0803589	-0.344502	0.39913	6.83195	5.97273	3.02517	2.07341
K05819	-0.0892505	-0.0892505	-0.348759	0.380107	5.18686	4.62593	3.13904	2.1947
K13028	-0.0838921	-0.0838921	-0.353437	0.365008	4.76948	4.35115	3.10641	2.17272
K03392	-0.15671	-0.15671	0.565529	-0.416242	7.6357	7.34088	-2.90729	-1.76342
K08689	-0.0860459	-0.0860459	-0.341982	0.553821	6.88776	5.99073	2.79751	1.70975
K00471	-0.0758711	-0.0758711	-0.325477	0.41311	6.84119	5.98674	2.99251	2.04841
K00007	-0.0833037	-0.0833037	-0.345145	0.388551	4.92807	3.69597	3.14829	2.19849
K00477	-0.0615809	-0.0615809	-0.343712	0.413142	6.96964	6.09935	2.92146	1.96046
K01751	-0.0846079	-0.0846079	-0.343651	0.355981	4.93114	4.43028	2.99371	2.0838
K13580	-0.0867451	-0.0867451	-0.339255	0.335406	6.21979	4.23293	2.93203	2.04985
K07230	-0.0615318	-0.0615318	-0.343574	0.413142	6.63315	5.93532	2.92192	1.96107
K11312	-0.0860414	-0.0860414	-0.358044	0.378492	4.75364	4.3585	3.11822	2.16785
K00044	-0.0870366	-0.0870366	-0.335881	0.37946	6.93941	6.04261	3.03007	2.10693
K01060	-0.304658	-0.304658	-0.242373	-0.264009	6.18197	5.73226	-5.06695	-5.27384
K13061	-0.0868543	-0.0868543	-0.356045	0.383007	4.74984	4.3487	3.11889	2.16632
K05783	-0.0574412	-0.0574412	-0.336507	0.406088	6.9704	6.10433	2.91678	1.97046
K01167	-0.0857125	-0.0857125	-0.3399	0.369178	6.17285	4.21435	2.90867	1.99506
K09695	-0.0798659	-0.0798659	-0.31977	0.375602	6.90562	6.01529	2.79338	1.8997
K07316	-0.0585819	-0.0585819	-0.345401	0.432234	6.29288	5.627	2.92038	1.93989
K09694	-0.0809359	-0.0809359	-0.323819	0.378949	6.90668	6.01529	2.75622	1.85704
K00499	-0.0901666	-0.0901666	-0.338796	0.350364	6.23703	4.24111	2.93815	2.04283
K03225	-0.0831147	-0.0831147	-0.34603	0.395308	4.62343	4.48121	3.01941	2.07052
K03290	-0.079185	-0.079185	-0.356211	0.384383	4.07253	3.67636	3.1181	2.16328
K14578	-0.0611723	-0.0611723	-0.336844	0.376918	6.97167	6.10184	2.73829	1.82751
K09688	-0.0569197	-0.0569197	-0.322978	0.406703	6.17007	5.57743	2.84125	1.91161
K04033	-0.0780711	-0.0780711	-0.338849	0.435705	4.9477	4.45387	3.00465	2.02554
K01713	-0.0626717	-0.0626717	-0.343238	0.254253	6.93345	6.06121	2.45995	1.67053
K13794	-0.0531041	-0.0531041	-0.34135	0.408708	4.83418	3.71014	2.91141	1.95625
K13049	-0.221768	-0.221768	1.29732	-0.284446	8.90225	8.5912	-2.79648	-1.06949
K13282	-0.217806	-0.217806	1.26297	-0.282178	8.90271	7.81675	-2.75619	-1.06594
K00114	-0.0560863	-0.0560863	-0.25767	0.367703	6.32324	4.37006	2.97045	2.13832
K07266	-0.051508	-0.051508	-0.297198	0.400896	6.69443	5.96991	2.82589	1.92908
K03229	-0.0779405	-0.0779405	-0.307786	0.394302	4.67613	4.54038	3.01217	2.104
K03222	-0.0779405	-0.0779405	-0.307786	0.394302	4.67613	4.54038	3.01217	2.104
K01777	-0.0719554	-0.0719554	-0.337387	0.422544	4.79481	4.39888	2.92508	1.96493
K10220	-0.082786	-0.082786	-0.321386	0.325572	5.77809	3.49399	2.73505	1.89016
K12423	0.381985	0.381985	0.550872	-0.47567	8.60412	9.07298	0.200854	1.37628
K14215	0.381985	0.381985	0.550872	-0.47567	8.60412	9.07298	0.200854	1.37628
K01389	0.381985	0.381985	0.550872	-0.47567	8.60412	9.07298	0.200854	1.37628
K00221	0.385249	0.385249	0.549577	-0.47567	8.60412	9.0762	0.20218	1.37628
K11921	-0.056381	-0.056381	-0.340929	0.434303	4.98972	3.79239	2.8964	1.91979
K04343	0.385249	0.385249	0.54635	-0.47567	8.60412	9.0762	0.205491	1.37628
K14974	-0.0553787	-0.0553787	-0.350031	0.400447	4.67359	3.66287	2.89773	1.94385
K14733	0.390538	0.390538	0.55152	-0.474974	8.60412	9.08142	0.199286	1.37462
K00518	0.381985	0.381985	0.545387	-0.473943	8.60412	9.07298	0.207146	1.3752
K01632	0.379247	0.379247	0.550872	-0.464438	8.6069	9.07298	0.196162	1.36026
K08982	0.381985	0.381985	0.53863	-0.47567	8.60412	9.07298	0.213411	1.37628
K09763	0.381	0.381	0.546147	-0.473304	8.60969	9.07741	0.205399	1.37348
K05918	0.387286	0.387286	0.554105	-0.477991	8.60412	9.07821	0.195852	1.37649
K09966	0.374188	0.374188	0.536971	-0.476059	8.61413	9.07499	0.215677	1.37699
K08685	-0.0517766	-0.0517766	-0.317779	0.556666	6.99204	6.13219	2.61904	1.56185
K02688	-0.0902327	-0.0902327	-0.34992	0.443979	4.6077	3.70391	2.49516	1.51641
K01115	0.36453	0.36453	0.536631	-0.469749	8.6454	9.0958	0.224169	1.37862
K10255	-0.0807361	-0.0807361	-0.327762	ns.	6.86772	5.99266	1.91534	1.4292
K09965	-0.0492817	-0.0492817	-0.307019	0.396841	6.36196	4.4166	2.74829	1.84893
K09689	-0.0568645	-0.0568645	-0.310881	0.527744	6.22085	5.62941	2.55941	1.53829
K05708	-0.0335179	-0.0335179	-0.316936	0.398755	7.05217	6.21218	2.5678	1.66409
K13021	-0.0762968	-0.0762968	-0.345244	0.375808	4.02175	3.69138	2.9315	2.00771
K12508	-0.0776605	-0.0776605	-0.320491	0.516567	5.78049	3.50166	2.51924	1.50143
K05603	-0.0860508	-0.0860508	-0.343441	0.337275	4.08009	3.22226	2.83714	1.95521
K00175	0.392416	0.392416	0.544028	-0.420477	8.17176	8.0949	0.200062	1.31188
K00174	0.392416	0.392416	0.544028	-0.420477	8.17176	8.0949	0.200062	1.31188
K12256	-0.0721314	-0.0721314	-0.31457	0.501662	6.85637	5.985	2.44909	1.4567
K10107	-0.0471125	-0.0471125	-0.289001	0.535503	6.2747	5.68077	2.48458	1.48197
K08983	-0.0663336	-0.0663336	-0.33827	0.426668	6.30676	4.34278	2.23258	1.29296
K06876	-0.174703	-0.174703	1.22672	-0.267618	9.03661	8.77756	-2.57562	-0.94112
K07265	-0.0798968	-0.0798968	-0.289362	0.580427	6.73618	5.92755	2.33577	1.29631
K06013	-0.0642879	-0.0642879	-0.313482	0.441366	6.305	4.33703	2.22377	1.29566
K00587	-0.200885	-0.200885	1.3576	-0.29639	9.51301	9.24042	-1.30181	0.352299
K13421	-0.200702	-0.200702	1.36867	-0.29639	9.51598	9.24365	-1.31157	0.353618
K04061	-0.0603153	-0.0603153	-0.335772	0.558115	6.99254	6.05983	2.09136	1.03267
K03795	-0.0802074	-0.0802074	-0.317236	0.537219	6.2457	4.26011	2.06966	1.05104
K12574	0.898922	0.898922	ns.	-0.357562	6.00894	7.01009	-3.8947	-3.3886
K09983	-0.0507258	-0.0507258	-0.322618	0.445603	6.31503	4.33723	2.15258	1.21432
K05709	-0.0341603	-0.0341603	-0.308831	0.446109	7.06005	6.21959	2.10891	1.18476
K07335	0.741351	0.741351	ns.	ns.	5.64133	5.10609	-3.48927	-3.42455
K01502	-0.0557957	-0.0557957	-0.329691	0.408802	3.53417	3.25084	2.82322	1.89056
K07100	0.378274	0.378274	0.53477	-0.365115	8.75459	9.21542	0.0765434	1.11997
K05995	-0.210747	-0.210747	1.06228	-0.272096	3.04116	2.74637	-2.49536	-1.01762
K01909	0.913213	0.913213	0.498168	-0.343395	6.72997	7.78273	0.211367	1.21696
K06991	-0.0584772	-0.0584772	-0.355649	0.552527	4.70924	3.69621	2.13185	1.05824
K00126	-0.0437864	-0.0437864	-0.285594	0.458208	6.34444	4.40425	2.04832	1.14027
K13795	-0.0534326	-0.0534326	-0.329157	0.180008	4.85099	3.72702	1.66186	0.986834
K06136	-0.0634288	-0.0634288	-0.345904	0.535969	2.91181	2.57305	2.65581	1.58971
K06139	-0.0662758	-0.0662758	-0.345272	0.539138	2.9299	2.58867	2.65735	1.58973
K06138	-0.0675468	-0.0675468	-0.345074	0.539138	2.93117	2.58867	2.65801	1.59061
K01574	-0.0776929	-0.0776929	-0.147162	ns.	6.34175	4.36709	2.27502	2.12034
K10218	-0.0435503	-0.0435503	-0.296254	0.508204	4.5774	3.22621	2.25347	1.28076
K07284	-0.0985584	-0.0985584	-0.0834514	-0.130101	6.14895	6.33264	-4.50932	-4.63941
K00387	0.473318	0.473318	0.502158	-0.445845	8.34278	8.90995	-0.658933	0.289003
K14333	-0.0604173	-0.0604173	-0.144436	ns.	7.08133	6.21474	2.11946	1.92913
K04791	0.472403	0.472403	0.503826	-0.44714	8.34278	8.90905	-0.65936	0.291541
K04790	0.472403	0.472403	0.503826	-0.44714	8.34278	8.90905	-0.65936	0.291541
K00622	0.478341	0.478341	0.510244	-0.44714	8.34278	8.91491	-0.65936	0.297961
K09989	-0.0445978	-0.0445978	-0.266867	0.532655	6.39092	4.44497	1.92316	0.967231
K06137	-0.0400655	-0.0400655	-0.335337	0.534391	2.98628	2.65396	2.48845	1.44113
K09166	-0.206666	-0.206666	1.08502	-0.338107	9.0958	8.806	-2.1418	-0.588235
K12433	0.311158	0.311158	0.588688	-0.574792	8.83484	9.22707	0.19384	1.49474
K13796	-0.0607237	-0.0607237	-0.331455	0.252927	4.88378	3.75319	1.41996	0.680578
K01976	0.311158	0.311158	0.589232	-0.57475	8.83484	9.22707	0.191839	1.4932
K14728	0.315921	0.315921	0.58931	-0.577088	8.83484	9.23177	0.192064	1.49562
K00037	0.318477	0.318477	0.584509	-0.577088	8.83484	9.2343	0.197162	1.4958
K09128	-0.00978798	-0.00978798	-0.325511	0.633676	6.78823	6.26263	1.81324	0.699834
K05345	0.302729	0.302729	0.575237	-0.575001	8.84527	9.22888	0.207025	1.49408
K01799	-0.031457	-0.031457	-0.333499	0.555668	4.64959	3.31238	1.97842	0.929755
K09709	-0.0579575	-0.0579575	-0.311907	0.231348	5.89256	4.24158	1.31038	0.615616
K06605	-0.0677396	-0.0677396	-0.147493	ns.	4.32919	3.94005	2.20898	1.98649
K01608	-0.0234497	-0.0234497	-0.313054	0.608099	5.71077	4.37031	1.78888	0.715311
K06020	-0.0695227	-0.0695227	-0.3564	0.139906	4.01864	3.25672	1.53479	0.879288
K01133	-0.0187635	-0.0187635	-0.298666	0.635238	6.77492	6.23996	1.81695	0.732309
K09984	-0.0498497	-0.0498497	-0.268841	0.345892	2.80854	2.28288	2.60291	1.80247
K06718	0.423662	0.423662	0.51683	-0.416875	8.65514	9.16367	-0.669396	0.264231
K01095	-0.0758395	-0.0758395	-0.347175	0.122169	3.65548	3.03697	1.5119	0.883213
K14060	-0.0265178	-0.0265178	-0.332417	0.62658	4.16634	3.91624	1.91198	0.797917
K00103	0.451607	0.451607	0.477669	-0.402101	8.49268	9.03371	-0.704865	0.174776
K00148	-0.0262989	-0.0262989	-0.307556	0.613827	5.02454	4.7221	1.87504	0.800253
K04712	-0.177301	-0.177301	0.676342	-0.240945	10.4722	9.78149	-2.7426	-1.65251
K07051	-0.177301	-0.177301	0.676342	-0.240945	10.4722	9.78149	-2.7426	-1.65251
K07083	-0.177301	-0.177301	0.670562	-0.240694	10.4722	9.78149	-2.73686	-1.65276
K07081	-0.177301	-0.177301	0.670562	-0.240694	10.4722	9.78149	-2.73686	-1.65276
K08217	-0.177301	-0.177301	0.667681	-0.240945	10.4722	9.78149	-2.73399	-1.65251
K09650	-0.177207	-0.177207	0.678069	-0.240945	10.4729	9.7822	-2.7426	-1.65085
K10807	-0.177301	-0.177301	0.660504	-0.240945	10.4722	9.78149	-2.72685	-1.65251
K01301	-0.177301	-0.177301	0.660504	-0.240945	10.4722	9.78149	-2.72685	-1.65251
K00469	-0.177301	-0.177301	0.660504	-0.240945	10.4722	9.78149	-2.72685	-1.65251
K10808	-0.177301	-0.177301	0.660504	-0.240945	10.4722	9.78149	-2.72685	-1.65251
K09011	-0.177301	-0.177301	0.660504	-0.240945	10.4722	9.78149	-2.72685	-1.65251
K13238	-0.177301	-0.177301	0.660504	-0.240945	10.4722	9.78149	-2.72685	-1.65251
K01277	-0.177301	-0.177301	0.660504	-0.240193	10.4722	9.78149	-2.72685	-1.65327
K13665	-0.177301	-0.177301	0.653361	-0.240945	10.4722	9.78149	-2.71975	-1.65251
K01787	-0.177207	-0.177207	0.662233	-0.240945	10.4729	9.7822	-2.72685	-1.65085
K01136	-0.177207	-0.177207	0.662233	-0.240945	10.4729	9.7822	-2.72685	-1.65085
K09137	-0.174126	-0.174126	0.678933	-0.240774	10.4733	9.78578	-2.74343	-1.65104
K06350	-0.177669	-0.177669	0.65884	-0.240941	10.4733	9.7822	-2.71957	-1.64716
K08280	-0.177301	-0.177301	0.676022	-0.235518	10.4722	9.78149	-2.73873	-1.6548
K03692	-0.177552	-0.177552	0.645613	-0.241484	10.4741	9.7831	-2.70108	-1.64145
K12992	-0.177552	-0.177552	0.64226	-0.241484	10.4741	9.7831	-2.69689	-1.64063
K06351	-0.178133	-0.178133	0.63603	-0.240896	10.4738	9.7822	-2.69452	-1.64495
K06019	-0.176891	-0.176891	0.634633	-0.240896	10.4738	9.78346	-2.69313	-1.64495
K08976	-0.178439	-0.178439	0.630565	-0.239853	10.4741	9.7822	-2.68503	-1.64211
K03423	-0.176089	-0.176089	0.665523	-0.240805	10.4744	9.78489	-2.6934	-1.61576
K11477	-0.045201	-0.045201	-0.358706	0.750053	3.48319	3.21754	2.26549	0.996708
K10229	-0.0168466	-0.0168466	-0.302479	0.678043	6.25624	4.56475	1.68566	0.558243
K03194	-0.0380292	-0.0380292	-0.288585	0.410616	5.35478	4.91971	1.51809	0.668471
K00625	-0.026285	-0.026285	-0.315776	0.729119	6.17601	4.57309	1.75881	0.566562
K07037	-0.1801	-0.1801	0.562402	-0.23924	9.27075	8.7346	-2.58265	-1.60978
K02188	-0.0167461	-0.0167461	-0.300584	0.666653	5.11506	4.74788	1.65685	0.542787
K14977	-0.0170157	-0.0170157	-0.297327	0.665136	6.19811	5.80563	1.66057	0.552568
K05593	-0.180515	-0.180515	0.58396	-0.237791	8.46607	8.23465	-2.60306	-1.61025
K09859	-0.178688	-0.178688	0.643773	-0.232501	10.4736	9.46552	-2.6711	-1.62476
K10020	-0.0151504	-0.0151504	-0.320169	0.63274	4.19921	3.97036	1.83782	0.732973
K08178	0.410469	0.410469	-0.355658	0.384508	4.95057	5.22321	3.11822	2.1646
K00588	-0.178641	-0.178641	0.565183	-0.239749	10.4878	9.47997	-2.56238	-1.5869
K04097	-0.0249802	-0.0249802	-0.176506	0.521057	6.30166	4.54971	1.81264	0.965398
K07050	-0.0155752	-0.0155752	-0.290369	0.669719	6.23066	4.57789	1.64631	0.540466
K01212	-0.176606	-0.176606	0.604578	-0.238806	6.33714	5.86891	-2.66319	-1.64712
K10019	-0.0133506	-0.0133506	-0.314494	0.631008	4.19985	3.97284	1.83604	0.73901
K09924	-0.0126846	-0.0126846	-0.289449	0.672634	6.7713	6.20419	1.61428	0.508183
K10674	0.409184	0.409184	0.49037	-0.412792	4.06269	4.47308	-0.633279	0.269826
K07713	-0.175213	-0.175213	0.663723	-0.235269	6.0286	5.59739	-2.71881	-1.64765
K00369	-0.168597	-0.168597	0.674598	-0.222855	10.4834	9.80159	-2.63992	-1.57464
K02189	-0.0175519	-0.0175519	-0.286039	0.596189	4.9425	3.95078	1.71367	0.68238
K13810	-0.166631	-0.166631	0.680578	-0.216193	10.4837	9.80389	-2.67354	-1.60854
K10228	-0.00883223	-0.00883223	-0.287857	0.679922	6.27083	4.58778	1.64095	0.528498
K13280	-0.284976	-0.284976	ns.	-0.342346	7.10094	7.00217	-4.76253	-4.19482
K02623	-0.0170234	-0.0170234	-0.294393	0.709162	6.76041	6.22691	1.53165	0.386395
K01138	-0.175192	-0.175192	0.619685	-0.240067	5.81445	4.78611	-2.67573	-1.6433
K05979	-0.176167	-0.176167	0.565291	-0.238339	5.84949	5.52002	-2.59262	-1.61737
K07403	-0.173443	-0.173443	0.587802	-0.221195	10.4932	9.49075	-2.52789	-1.55161
K10531	-0.0820716	-0.0820716	-0.286307	-0.257564	6.21979	4.23166	0.582848	0.561316
K10547	-0.0122193	-0.0122193	0.0451919	-0.0735933	6.69001	6.87083	-4.4334	-4.07637
K10548	-0.0122193	-0.0122193	0.0451919	-0.0735933	6.69001	6.87083	-4.4334	-4.07637
K01590	-0.176618	-0.176618	0.551263	-0.238625	5.85117	5.52127	-2.56806	-1.60692
K10546	-0.0122193	-0.0122193	0.00884555	-0.0737201	6.69001	6.87083	-4.3995	-4.07823
K14189	-0.170719	-0.170719	0.743407	-0.234885	10.5128	9.27446	-2.60105	-1.45837
K01707	-0.0419396	-0.0419396	-0.120705	ns.	6.42696	4.49057	1.72286	1.49849
K01639	-0.174175	-0.174175	0.630683	-0.236942	5.31081	4.85118	-2.67924	-1.63928
K11083	-0.0816496	-0.0816496	-0.28333	-0.255408	4.92504	4.44086	0.581011	0.560329
K00607	-0.166176	-0.166176	0.665145	-0.211972	10.4905	9.81129	-2.58433	-1.54186
K00435	0.302305	0.302305	0.604054	-0.382913	8.98694	9.36627	0.126475	1.24721
K02225	-0.00653671	-0.00653671	-0.247497	0.674921	6.81346	6.25343	1.64373	0.57799
K11537	-0.176276	-0.176276	0.656081	-0.240903	4.95224	4.70472	-2.70726	-1.63791
K14699	0.846496	0.846496	0.54979	-0.473952	6.85821	7.84202	0.202781	1.37556
K14698	0.846496	0.846496	0.54979	-0.473952	6.85821	7.84202	0.202781	1.37556
K03922	0.847379	0.847379	0.550872	-0.47567	6.85821	7.84289	0.200854	1.37628
K07671	0.847379	0.847379	0.550872	-0.47567	6.85821	7.84289	0.200854	1.37628
K14954	0.847379	0.847379	0.54635	-0.47567	6.85821	7.84289	0.205491	1.37628
K10227	-0.0103215	-0.0103215	-0.281074	0.653658	6.27296	4.58845	1.57633	0.498641
K01267	0.845736	0.845736	0.542084	-0.475951	6.86122	7.84421	0.212111	1.37864
K01469	-0.00960199	-0.00960199	-0.271055	0.629963	6.35401	4.6604	1.56513	0.519359
K09883	-0.00479008	-0.00479008	-0.235282	0.666853	6.31913	4.65288	1.61422	0.568953
K07171	0.300751	0.300751	0.563457	-0.360176	4.47559	4.70133	0.169464	1.22554
K05566	-0.166635	-0.166635	0.644995	-0.153442	10.4909	7.85006	-2.53317	-1.57354
K07248	-0.0427337	-0.0427337	-0.340362	0.4245	1.86746	1.45944	2.87069	1.9111
K07168	-0.0139924	-0.0139924	-0.259669	0.599572	5.2161	4.12487	1.46963	0.468741
K13669	0.382045	0.382045	0.552831	-0.507601	8.61523	9.08382	-0.553841	0.50659
K04792	0.382045	0.382045	0.552831	-0.507601	8.61523	9.08382	-0.553841	0.50659
K03822	0.38488	0.38488	0.552831	-0.507601	8.61523	9.08662	-0.553841	0.50659
K09146	0.38488	0.38488	0.551921	-0.507601	8.61523	9.08662	-0.552931	0.50659
K09004	-0.169005	-0.169005	0.673539	-0.155887	8.06656	5.36591	-2.72631	-1.73212
K05917	0.385519	0.385519	0.558479	-0.507601	8.61911	9.09101	-0.553841	0.512242
K09764	0.381747	0.381747	0.550108	-0.507345	8.61966	9.08782	-0.550511	0.506941
K00076	0.380248	0.380248	0.549404	-0.507124	8.62242	9.08902	-0.548797	0.50773
K05606	0.320247	0.320247	0.54906	ns.	7.25932	7.80514	ns.	0.497524
K03404	0.387288	0.387288	0.540583	-0.504505	8.6169	7.87911	-0.539171	0.50592
K07067	0.381183	0.381183	0.541591	-0.499403	8.16077	8.07314	-0.543406	0.497591
K03465	0.379811	0.379811	0.551226	-0.506057	8.62903	7.32369	-0.550824	0.506459
K01561	-0.0190461	-0.0190461	-0.272085	0.710971	5.97286	4.53095	1.46995	0.348508
K00467	0.380221	0.380221	0.554939	-0.506217	8.62737	9.09382	-0.545908	0.515251
K14335	0.393563	0.393563	0.559513	-0.504101	8.61911	7.88746	-0.53607	0.527545
K06976	0.375762	0.375762	0.534478	-0.498668	7.61909	7.58212	-0.535079	0.498065
K06945	0.378631	0.378631	0.540775	-0.500792	6.19721	4.19575	-0.542793	0.498774
K07131	0.378631	0.378631	0.540474	-0.500792	6.10008	4.19575	-0.542492	0.498774
K02554	0.364715	0.364715	0.535122	-0.502459	4.53592	4.78143	-0.516263	0.521318
K01818	-0.16456	-0.16456	0.626144	-0.236094	3.79895	3.38791	-2.64111	-1.60811
K07021	0.295097	0.295097	0.560543	ns.	7.11173	7.30834	ns.	0.51995
K11472	-0.00156723	-0.00156723	-0.274308	0.63686	6.36005	4.68627	1.26074	0.214443
K05525	0.382573	0.382573	0.53907	-0.487578	4.03676	4.42154	-0.528141	0.498507
K11473	-0.00236385	-0.00236385	-0.275193	0.635342	6.34274	4.6811	1.26057	0.215001
K02228	0.393653	0.393653	0.542539	-0.473953	6.13662	4.22229	-0.534102	0.48239
K08097	-0.174124	-0.174124	0.712961	-0.3072	10.5394	9.85299	-2.07444	-0.909231
K11443	-0.0789397	-0.0789397	1.29779	ns.	8.08024	7.98125	-1.39114	-0.0185504
K00485	0.372433	0.372433	0.530572	-0.478655	4.07158	4.44526	-0.508792	0.500431
K03523	0.0192862	0.0192862	0.242578	ns.	5.54974	4.08289	-3.34582	-2.95043
K08252	-0.0780334	-0.0780334	-0.115969	-0.361693	6.92601	5.94963	0.512956	0.767264
K09926	-0.165036	-0.165036	0.571791	-0.178015	7.96444	5.38795	-2.80131	-1.8895
K02371	0.107176	0.107176	0.761329	-0.329977	5.40438	5.23047	-0.188698	0.902459
K06015	-0.0396264	-0.0396264	-0.263569	-0.074982	4.37982	4.0207	0.37672	0.190772
K06151	-0.0125032	-0.0125032	-0.376755	0.569444	2.78624	2.60207	1.74123	0.648995
K01641	-0.135009	-0.135009	ns.	-0.0449663	7.212	6.38425	1.06665	1.22809
K06923	-0.00351378	-0.00351378	-0.234354	0.429727	6.40199	4.72711	0.877613	0.0834162
K02204	-0.00331619	-0.00331619	-0.23623	0.430129	6.40179	4.72711	0.880145	0.0836784
K06152	-0.0130343	-0.0130343	-0.37604	0.570104	2.78878	2.60412	1.74355	0.65149
K09935	-0.130938	-0.130938	ns.	-0.0541818	6.5671	4.67271	1.06441	1.24153
K10254	-0.0656154	-0.0656154	1.23284	0.0245673	7.19604	7.43761	-1.45587	-0.243579
K07080	0.0675754	0.0675754	0.452772	0.138432	6.33816	7.09399	-2.41154	-2.0529
K00660	0.227354	0.227354	0.541791	-0.362695	8.97919	9.28464	-0.906189	ns.
K12466	0.323466	0.323466	0.590022	-0.561472	8.84527	9.24939	-0.471814	0.679664
K01482	-0.0967251	-0.0967251	-0.362314	-0.11765	4.42911	4.01313	0.000220562	-0.120236
K07501	-0.116098	-0.116098	ns.	-0.0154085	7.48604	6.36846	1.03804	1.16919
K00803	0.293955	0.293955	0.528034	-0.264798	6.1798	4.54145	-0.601603	0.191185
K01112	0.337054	0.337054	0.435913	-0.15734	3.0375	3.50258	-0.698197	ns.
K09964	-0.131406	-0.131406	ns.	ns.	5.3222	4.86772	1.01185	1.06944
K00436	0.217609	0.217609	0.637676	-0.579501	9.2103	9.50015	0.1349	1.47145
K00897	0.238724	0.238724	0.49173	-0.122716	4.98918	5.14596	-1.17548	-0.445875
K08261	-0.105737	-0.105737	ns.	-0.00102858	7.47125	6.50271	0.896348	1.02753
K01005	0.0945165	0.0945165	0.752511	-0.389456	9.57244	9.73198	-0.155164	0.986561
K09922	-0.119929	-0.119929	0.601318	ns.	7.41176	5.48614	-2.5458	-1.80743
K08602	-0.119729	-0.119729	0.542102	ns.	8.36169	8.36978	-2.46424	-1.79178
K10852	-0.110229	-0.110229	ns.	-0.0133094	4.7974	4.37535	1.02736	1.14955
K00446	-0.103101	-0.103101	-0.311751	ns.	4.26524	3.91313	0.0332496	-0.159635
K07003	-0.13371	-0.13371	ns.	ns.	6.76676	4.7621	0.874986	0.923608
K04789	0.846104	0.846104	0.552831	-0.507601	6.86367	7.84698	-0.553841	0.50659
K04793	0.846104	0.846104	0.552831	-0.507601	6.86367	7.84698	-0.553841	0.50659
K07655	0.846104	0.846104	0.552831	-0.507601	6.86367	7.84698	-0.553841	0.50659
K12429	0.846984	0.846984	0.552831	-0.507601	6.86367	7.84786	-0.553841	0.50659
K04787	0.846984	0.846984	0.552831	-0.507601	6.86367	7.84786	-0.553841	0.50659
K01616	0.846984	0.846984	0.552831	-0.507601	6.86367	7.84786	-0.553841	0.50659
K11533	0.846984	0.846984	0.552831	-0.507601	6.86367	7.84786	-0.553841	0.50659
K11610	0.846984	0.846984	0.552831	-0.507601	6.86367	7.84786	-0.553841	0.50659
K11611	0.846984	0.846984	0.552831	-0.507601	6.86367	7.84786	-0.553841	0.50659
K12428	0.846984	0.846984	0.551921	-0.507601	6.86367	7.84786	-0.552931	0.50659
K13686	0.846984	0.846984	0.551921	-0.507601	6.86367	7.84786	-0.552931	0.50659
K04788	0.846984	0.846984	0.551921	-0.507601	6.86367	7.84786	-0.552931	0.50659
K12437	0.846984	0.846984	0.551921	-0.507601	6.86367	7.84786	-0.552931	0.50659
K14136	0.846984	0.846984	0.551921	-0.507601	6.86367	7.84786	-0.552931	0.50659
K11386	0.848009	0.848009	0.552831	-0.507601	6.86367	7.84888	-0.553841	0.50659
K11385	0.848009	0.848009	0.552831	-0.507601	6.86367	7.84888	-0.553841	0.50659
K13668	0.846984	0.846984	0.551921	-0.507012	6.78894	7.84786	-0.552931	0.506001
K13693	0.846984	0.846984	0.54859	-0.507601	6.86367	7.84786	-0.549601	0.50659
K14949	0.846984	0.846984	0.547383	-0.507601	6.86367	7.84786	-0.548394	0.50659
K13571	0.845909	0.845909	0.547383	-0.502432	6.86476	7.84786	-0.551422	0.498393
K13570	0.845909	0.845909	0.547383	-0.502432	6.86476	7.84786	-0.551422	0.498393
K07465	0.845909	0.845909	0.547383	-0.502432	6.86476	7.84786	-0.551422	0.498393
K14339	0.848303	0.848303	0.548194	-0.504395	6.78894	7.73203	-0.547791	0.504798
K14337	0.848303	0.848303	0.548194	-0.504395	6.78894	7.73203	-0.547791	0.504798
K08256	0.845909	0.845909	0.547383	-0.502432	6.86476	7.84786	-0.551422	0.498393
K13527	0.845909	0.845909	0.547383	-0.502432	6.86476	7.84786	-0.551422	0.498393
K07653	0.848303	0.848303	0.548194	-0.504395	6.78894	7.73203	-0.547791	0.504798
K03432	0.847227	0.847227	0.544881	-0.499536	6.79003	7.73203	-0.547504	0.496916
K03433	0.847227	0.847227	0.544683	-0.499247	6.79003	7.73203	-0.5469	0.497027
K06986	0.845958	0.845958	0.563223	-0.507012	6.86531	7.76919	-0.541162	0.529073
K13687	0.848009	0.848009	0.554042	-0.507601	6.18686	5.44772	-0.553841	0.507801
K07009	0.839087	0.839087	0.527328	-0.495706	6.63322	7.5624	-0.524921	0.498112
K01907	0.317423	0.317423	0.543217	-0.225809	6.19161	4.64017	-0.675047	0.0938806
K00366	0.843361	0.843361	0.546944	-0.48504	6.87698	7.81707	-0.549946	0.482038
K00301	0.636485	0.636485	0.302684	-0.005643	4.77393	5.48707	-3.15498	-2.68119
K07030	0.833412	0.833412	0.526488	-0.4948	6.70485	7.66477	-0.523083	0.498205
K01500	0.841361	0.841361	0.548444	-0.489492	6.88211	7.86033	-0.55324	0.484697
K07101	-0.0980498	-0.0980498	-0.302774	-0.0792976	6.49279	4.51751	-0.105798	-0.329808
K13482	0.375104	0.375104	-0.29882	0.627488	5.14403	4.81358	1.35757	0.293392
K13481	0.375104	0.375104	-0.29882	0.627488	5.14403	4.81358	1.35757	0.293392
K13525	0.822729	0.822729	0.576579	-0.493282	6.92353	7.88241	-0.543235	0.526629
K00510	0.282984	0.282984	0.492497	-0.377262	8.77706	9.14308	-1.48814	-0.507072
K06952	-0.103139	-0.103139	0.530688	ns.	5.87549	5.66808	-2.51558	-1.85725
K07130	-0.0175734	-0.0175734	-0.236906	0.100986	6.14147	4.5756	0.170837	-0.167063
K08717	-0.0991864	-0.0991864	ns.	0.0918746	7.15949	6.51249	0.874124	0.751791
K06446	0.303574	0.303574	0.596133	-0.424655	6.70771	4.61076	-0.570049	0.450747
K13652	-0.112967	-0.112967	ns.	ns.	4.56415	3.72786	0.882771	0.916515
K01555	-0.106493	-0.106493	0.00314769	ns.	6.87782	4.88565	0.839372	0.884733
K00055	0.290511	0.290511	0.5151	-0.368115	8.82721	9.19923	-1.46449	-0.471538
K05832	-0.1211	-0.1211	0.476396	-0.0222868	7.46851	5.53537	-2.63349	-1.98537
K05833	-0.1211	-0.1211	0.476396	-0.0218106	7.46851	5.53537	-2.63349	-1.98585
K01463	0.0203417	0.0203417	0.458493	-0.0181163	3.5177	3.09074	-2.50094	-1.89579
K14520	0.186826	0.186826	0.659616	-0.770037	9.36561	9.62127	0.179491	1.72313
K01601	-0.0972962	-0.0972962	0.637192	0.033953	8.18331	8.50807	-2.67559	-2.02453
K07228	-0.17301	-0.17301	0.674464	-0.379977	10.5434	9.85827	-2.38396	-1.20039
K07023	-0.0893394	-0.0893394	ns.	0.0837634	5.55322	5.47922	0.75348	0.632077
K01455	0.287715	0.287715	0.501053	-0.339058	6.54452	4.44379	-1.47657	-0.527793
K07185	0.806276	0.806276	0.557208	-0.36985	6.79934	7.76623	-0.539888	0.387175
K01989	-0.0987313	-0.0987313	0.531212	ns.	7.6042	5.56799	-2.52921	-1.8713
K01617	0.2487	0.2487	0.607617	-0.509171	6.69993	4.55674	-0.436056	0.680713
K13043	-0.191724	-0.191724	1.07379	-0.266972	10.8026	10.1029	-2.19641	-0.733582
K00811	-0.191768	-0.191768	1.07444	-0.26642	10.8033	10.1035	-2.19641	-0.733509
K04516	-0.191768	-0.191768	1.07444	-0.264396	10.8033	10.1035	-2.19641	-0.735567
K09776	-0.192378	-0.192378	1.07569	-0.267253	10.8039	10.1035	-2.1969	-0.731972
K13006	-0.1916	-0.1916	1.08498	-0.267111	10.8061	10.1065	-2.21072	-0.736725
K01201	-0.191846	-0.191846	1.06262	-0.263026	10.8028	10.1029	-2.18518	-0.737639
K00809	-0.191768	-0.191768	1.08678	-0.266972	10.8033	10.1035	-2.18164	-0.706429
K09134	-0.193105	-0.193105	1.0387	-0.265379	10.0289	9.55129	-2.15143	-0.725572
K00980	-0.192219	-0.192219	1.03796	-0.264662	10.8119	10.1118	-2.14303	-0.718765
K00185	-0.187405	-0.187405	1.06314	-0.257642	10.8075	10.1122	-2.17524	-0.73311
K01372	-0.192045	-0.192045	1.02465	-0.261914	9.29345	8.80165	-2.13143	-0.723351
K07456	-0.193829	-0.193829	1.01655	-0.262696	9.59978	9.05535	-2.12331	-0.722536
K06973	-0.193791	-0.193791	1.0115	-0.264858	9.60002	9.05564	-2.11744	-0.719545
K00184	-0.188014	-0.188014	1.06113	-0.254158	10.8081	10.1122	-2.17239	-0.735937
K03519	0.319156	0.319156	0.589607	-0.263888	5.84872	3.67105	-0.611701	0.241781
K09003	-0.186417	-0.186417	1.06564	-0.257522	10.8075	10.1132	-2.16781	-0.723608
K00676	-0.195107	-0.195107	1.00061	-0.268155	9.79413	9.05492	-2.10055	-0.710356
K00243	-0.194339	-0.194339	0.987852	-0.26313	9.43764	8.93056	-2.08897	-0.716576
K14952	0.232899	0.232899	0.547695	-0.418143	8.98177	9.29265	-1.32726	-0.256255
K09704	-0.192045	-0.192045	1.0317	-0.262462	9.29345	8.80165	-2.08182	-0.667337
K01453	-0.0586172	-0.0586172	0.0155861	0.126588	6.31097	4.25442	0.68811	0.565715
K00232	0.231205	0.231205	0.538376	-0.414851	8.98349	9.29265	-1.32136	-0.263077
K10006	0.231205	0.231205	0.538376	-0.414851	8.98349	9.29265	-1.32136	-0.263077
K10008	0.231205	0.231205	0.538376	-0.414851	8.98349	9.29265	-1.32136	-0.263077
K01264	0.232859	0.232859	0.541138	-0.419024	8.98822	9.29887	-1.31547	-0.25028
K10843	0.234008	0.234008	0.534115	-0.413135	8.98349	8.51674	-1.31544	-0.263205
K03518	0.319762	0.319762	0.587856	-0.263888	4.41944	3.2805	-0.608508	0.243222
K01493	-0.191688	-0.191688	1.00813	-0.261093	8.00199	5.59591	-2.1088	-0.718402
K09792	-0.19225	-0.19225	1.02318	-0.257522	8.23996	5.64085	-2.12927	-0.727812
K00978	0.274943	0.274943	0.575332	-0.220097	7.47531	7.93931	-0.625072	0.170324
K13540	0.320587	0.320587	0.581805	-0.556925	8.85515	9.25615	-0.932739	0.205791
K04748	0.20519	0.20519	0.633039	-0.240294	6.62969	4.94102	ns.	0.914659
K10007	0.230773	0.230773	0.538433	-0.408499	6.56135	4.40374	-1.31986	-0.268487
K10005	0.230773	0.230773	0.538433	-0.408499	6.56135	4.40374	-1.31986	-0.268487
K07812	0.195095	0.195095	0.544688	-0.359658	3.42666	3.56253	-0.757124	0.147087
K07020	0.230049	0.230049	0.532391	-0.373547	8.99249	9.30025	-1.31839	-0.308881
K01822	0.31826	0.31826	0.582532	-0.555409	4.44365	3.70722	-0.924768	0.21298
K10215	0.450461	0.450461	0.547006	-0.440856	9.47411	9.98839	0.22879	1.3269
K11159	0.225247	0.225247	0.626917	-0.629202	9.26076	9.55693	-0.336758	0.919229
K01055	-0.0309976	-0.0309976	-0.276973	0.0634198	5.39862	4.29391	-0.128955	-0.580471
K07535	0.152682	0.152682	0.671795	-0.798445	9.52397	9.74217	0.169503	1.74785
K00153	0.975655	0.975655	0.547383	-0.507601	6.6277	7.73498	-0.548394	0.50659
K03436	0.217	0.217	0.504566	-0.405242	3.91518	3.98513	-1.26932	-0.255226
K05998	-0.105752	-0.105752	-0.365861	0.436098	7.04152	6.09802	3.18586	2.2308
K01071	-0.106995	-0.106995	-0.36805	0.429055	6.92447	6.02981	3.16316	2.21364
K01031	-0.00982916	-0.00982916	-0.280912	0.0433633	5.48514	4.40355	-0.15513	-0.590747
K01032	-0.00982916	-0.00982916	-0.280912	0.0433633	5.48514	4.40355	-0.15513	-0.590747
K00986	0.2238	0.2238	0.459979	0.508465	5.03809	5.33835	-0.554307	-0.600905
K00354	-0.106765	-0.106765	-0.365089	0.446098	7.051	6.10664	3.16195	2.19938
K09946	-0.166373	-0.166373	0.986482	-0.226016	5.86139	5.4838	-2.0471	-0.716324
K06045	-0.10376	-0.10376	-0.359852	0.429488	7.03329	6.1121	3.08664	2.14784
K07075	-0.169936	-0.169936	0.634989	-0.237339	4.16582	3.47414	-3.17607	-2.16009
K09386	0.273157	0.273157	0.586129	-0.163765	6.52333	4.87193	-0.674396	0.0754293
K11387	0.845154	0.845154	0.553661	-0.520783	6.86939	7.85164	-1.05019	0.0238314
K00720	-0.102082	-0.102082	-0.356981	0.441009	6.36045	5.58893	3.07817	2.13168
K07326	-0.0930165	-0.0930165	-0.360501	0.419095	7.07528	6.1452	2.96997	2.04414
K06160	-0.103357	-0.103357	-0.369915	0.428611	5.39013	4.34807	3.17277	2.22162
K03219	-0.104011	-0.104011	-0.350021	0.423081	5.41454	5.12549	3.17422	2.24846
K01156	-0.0910374	-0.0910374	-0.35987	0.428609	6.65805	5.88797	2.96673	2.03242
K03382	-0.110689	-0.110689	-0.291359	-0.171963	4.13153	3.33037	-0.462704	-0.587502
K13543	-0.109282	-0.109282	-0.365039	0.466744	7.04927	6.10234	2.81913	1.84747
K13522	-0.105147	-0.105147	-0.363816	0.407453	6.33427	4.28337	3.07584	2.15472
K03430	-0.106841	-0.106841	-0.364777	0.420372	5.68578	5.09306	3.09598	2.16106
K03227	-0.0997221	-0.0997221	-0.345001	0.433495	5.43105	5.14524	3.11485	2.1864
K03230	-0.100118	-0.100118	-0.344936	0.434959	5.41927	5.13423	3.11507	2.18529
K03228	-0.100118	-0.100118	-0.344936	0.434959	5.41927	5.13423	3.11507	2.18529
K03226	-0.100118	-0.100118	-0.344936	0.434959	5.41927	5.13423	3.11507	2.18529
K03224	-0.100118	-0.100118	-0.344936	0.434959	5.41927	5.13423	3.11507	2.18529
K07401	-0.0993146	-0.0993146	0.526504	-0.117676	5.30205	5.04123	-2.69643	-1.91877
K02106	-0.0809721	-0.0809721	-0.36485	0.44802	7.00651	6.1503	2.95118	1.99415
K07742	0.708546	0.708546	0.55042	-0.163072	6.67937	7.68317	-0.676658	0.0367265
K09939	-0.0895297	-0.0895297	-0.345762	0.416015	6.65891	4.987	2.96011	2.0528
K00290	0.029297	0.029297	0.0714105	-0.248849	7.48427	6.82151	1.25544	1.69324
K01003	0.932275	0.932275	0.55795	-0.461914	6.3283	6.03191	-0.557169	0.462695
K03464	-0.0917771	-0.0917771	-0.363438	0.463342	6.67788	4.97808	2.71517	1.75129
K06860	0.190433	0.190433	0.573285	-0.446743	9.16595	9.43005	-1.18804	-0.067945
K00284	0.0264921	0.0264921	0.0565208	-0.2313	7.45812	6.79304	1.22682	1.63083
K00359	0.171574	0.171574	0.553099	-0.447439	7.44406	7.80169	-1.15581	-0.0554116
K02182	0.175792	0.175792	0.668264	-0.591514	6.99751	7.23597	0.0388457	1.40443
K01856	-0.0885719	-0.0885719	-0.34921	0.464133	6.6945	4.99822	2.65785	1.71007
K01041	0.266072	0.266072	0.582598	-0.388482	6.26459	4.64534	-0.97212	ns.
K07161	0.841892	0.841892	0.551579	-0.439447	6.22032	5.47444	-1.06516	ns.
K10533	0.233914	0.233914	0.634846	-0.582757	9.23322	9.53865	-0.837814	0.379714
K08684	0.400797	0.400797	0.559405	-0.497849	9.62458	10.0864	0.237264	1.39945
K00949	-0.145846	-0.145846	0.973106	-0.0990514	8.7031	8.25681	-2.11103	-0.925892
K07104	-0.12999	-0.12999	0.53034	-0.109523	8.52605	8.59729	-2.99113	-2.2174
K09118	0.73583	0.73583	0.538885	-0.4148	7.05648	7.92641	-1.32165	-0.262934
K12583	0.737646	0.737646	0.535011	-0.415989	6.98103	7.81038	-1.31458	-0.258502
K13573	0.736939	0.736939	0.535904	-0.413293	6.98175	7.81038	-1.31723	-0.263042
K13572	0.736939	0.736939	0.535904	-0.413293	6.98175	7.81038	-1.31723	-0.263042
K07669	0.737646	0.737646	0.54696	-0.416416	6.98103	7.81038	-1.31204	-0.243783
K03727	0.736939	0.736939	0.535011	-0.413293	6.98175	7.81038	-1.31634	-0.263042
K13640	0.736939	0.736939	0.535011	-0.413293	6.98175	7.81038	-1.31634	-0.263042
K03889	0.736939	0.736939	0.535011	-0.413293	6.98175	7.81038	-1.31634	-0.263042
K07503	0.736939	0.736939	0.535011	-0.413293	6.98175	7.81038	-1.31634	-0.263042
K07768	0.736939	0.736939	0.535011	-0.413293	6.98175	7.81038	-1.31634	-0.263042
K12503	0.736939	0.736939	0.535011	-0.413293	6.98175	7.81038	-1.31634	-0.263042
K07442	0.736939	0.736939	0.535011	-0.413293	6.98175	7.81038	-1.31634	-0.263042
K07776	0.736939	0.736939	0.535011	-0.413293	6.98175	7.81038	-1.31634	-0.263042
K03891	0.736939	0.736939	0.535011	-0.413293	6.98175	7.81038	-1.31634	-0.263042
K03890	0.736939	0.736939	0.535011	-0.413293	6.98175	7.81038	-1.31634	-0.263042
K07654	0.736939	0.736939	0.535011	-0.413293	6.98175	7.81038	-1.31634	-0.263042
K09009	0.736939	0.736939	0.534115	-0.413293	6.98175	7.81038	-1.31544	-0.263042
K09162	0.734031	0.734031	0.534219	-0.414358	7.05886	7.88673	-1.31573	-0.26216
K08681	0.735377	0.735377	0.530569	-0.411414	6.98389	7.77411	-1.31091	-0.264011
K01269	0.679692	0.679692	0.555519	-0.269956	6.63554	7.51188	-0.564639	0.260833
K06215	0.736209	0.736209	0.530569	-0.411414	6.98389	7.77493	-1.31091	-0.264011
K01144	-0.13963	-0.13963	1.01654	-0.0612185	9.11984	8.4574	-2.17849	-0.988798
K01584	-0.091053	-0.091053	-0.358368	0.23309	5.42313	4.11526	2.15259	1.43259
K11779	0.716186	0.716186	0.560917	-0.417914	7.10645	7.95591	-1.32098	-0.237392
K00924	-0.0556026	-0.0556026	0.468276	0.139764	5.80904	5.01974	-2.41311	-2.04244
K14941	0.715049	0.715049	0.557624	-0.414892	7.1076	7.95591	-1.31945	-0.242263
K11212	0.715049	0.715049	0.556726	-0.41521	7.1076	7.95591	-1.31855	-0.241939
K06960	0.727668	0.727668	0.516064	-0.410098	6.82638	7.60875	-1.28936	-0.258541
K06346	0.727435	0.727435	0.515788	-0.410054	6.82662	7.60875	-1.2886	-0.258115
K09772	0.727668	0.727668	0.514606	-0.409622	6.82638	7.60875	-1.2879	-0.259026
K07177	0.726969	0.726969	0.515022	-0.410331	6.82709	7.60875	-1.28755	-0.257562
K00046	-0.017195	-0.017195	-0.246086	0.0837155	3.45663	2.80778	-0.0890531	-0.52702
K09762	0.726442	0.726442	0.514196	-0.409581	6.82875	7.60985	-1.28481	-0.256443
K01580	0.72599	0.72599	0.531389	-0.416095	5.13312	6.19528	-1.30644	-0.254154
K03342	-0.0958267	-0.0958267	-0.341087	0.297221	7.09876	6.1327	1.98781	1.22791
K00886	0.731345	0.731345	0.529467	-0.398445	7.00307	7.82574	-1.29817	-0.266171
K00015	0.266404	0.266404	0.0401335	0.174721	6.98221	7.00075	0.64041	0.496631
K11084	0.037774	0.037774	0.00303035	-0.315039	5.60208	5.31218	0.460598	0.881128
K11081	0.0375601	0.0375601	0.00289253	-0.314782	5.40334	5.15881	0.460739	0.880871
K11082	0.0375601	0.0375601	0.00289253	-0.314782	5.40334	5.15881	0.460739	0.880871
K01458	-0.0691097	-0.0691097	-0.333179	0.469597	6.16689	4.00301	2.41773	1.48816
K07588	0.0837553	0.0837553	0.736273	-0.42358	5.226	4.25212	-0.661853	0.498025
K01965	0.677915	0.677915	0.599014	-0.217043	6.38552	5.62648	-0.608229	0.207822
K00448	-0.0303254	-0.0303254	-0.22912	-0.0241755	5.59427	5.17481	-0.635443	-0.851088
K00481	-0.0463657	-0.0463657	-0.214947	-0.0291013	5.33753	4.21603	-0.632977	-0.829402
K04781	0.918643	0.918643	0.546046	-0.551487	3.91448	4.74767	-0.418013	0.679492
K01725	0.439233	0.439233	ns.	ns.	6.916	6.96655	1.22734	1.30756
K06878	-0.139493	-0.139493	0.940098	-0.0611645	5.54024	4.80393	-2.05908	-0.947101
K01464	0.327957	0.327957	-0.288216	0.0370419	4.37033	4.25288	-0.0569102	-0.493714
K00449	-0.0319022	-0.0319022	-0.219915	-0.0204508	5.59773	5.10253	-0.632299	-0.842404
K02347	-0.160351	-0.160351	-0.117777	-0.14464	8.31266	7.34162	-0.0254	ns.
K00008	0.0372268	0.0372268	0.0548815	ns.	4.77474	4.29079	1.10239	1.21451
K03735	0.0467193	0.0467193	0.00792127	-0.269873	4.80509	4.58619	0.437165	0.815597
K00154	-0.0669906	-0.0669906	-0.338407	0.568917	5.50039	4.57045	2.30692	1.27945
K12506	0.739583	0.739583	0.60955	ns.	6.51936	7.2298	-3.88879	-3.15157
K07137	-0.155527	-0.155527	-0.0816645	-0.139759	7.65617	5.63815	-0.0219708	ns.
K00786	-0.152292	-0.152292	-0.13119	-0.133776	8.09815	7.19796	-0.0757017	-0.0719885
K03736	0.0420628	0.0420628	0.0059843	-0.207575	4.81121	4.58758	0.363852	0.67686
K00819	0.0543026	0.0543026	0.732114	-0.205573	8.15926	8.51889	-1.08791	-0.0564404
K00098	-0.0625505	-0.0625505	-0.278887	-0.0488972	4.18738	3.89812	-0.735641	-0.977481
K12257	-0.106784	-0.106784	0.980819	ns.	8.47868	8.79826	-2.18671	-1.11893
K00805	0.666945	0.666945	0.524774	-0.443248	6.64253	7.41367	-1.11939	-0.0519984
K07727	-0.207123	-0.207123	0.942828	-0.276337	8.09741	5.7	-2.62767	-1.29904
K09702	-0.197303	-0.197303	1.03531	-0.266744	6.27392	5.74603	-2.72628	-1.31511
K13924	-0.139928	-0.139928	-0.0665246	-0.0871995	8.39559	7.32683	-0.0470793	-0.0256355
K09992	-0.187693	-0.187693	0.630059	-0.231958	9.72247	8.86408	-3.59453	-2.59949
K02282	-0.0470857	-0.0470857	-0.304331	0.634431	6.66862	5.16457	1.96098	0.911501
K07492	-0.0437936	-0.0437936	-0.250023	ns.	6.94597	6.56279	-0.862483	-1.15899
K03300	-0.157092	-0.157092	ns.	-0.28756	5.33412	4.90632	-0.543347	-0.172649
K09165	-0.1471	-0.1471	-0.103666	-0.101004	8.41238	7.4177	-0.239135	-0.244387
K01913	0.264212	0.264212	0.609825	-0.521265	9.18773	9.52426	-1.20052	ns.
K04090	-0.0814588	-0.0814588	-0.317842	ns.	6.37265	4.37059	1.13024	0.763001
K05364	0.736474	0.736474	0.537745	-0.443879	6.98699	7.81506	-1.59771	-0.518705
K02279	-0.050683	-0.050683	-0.304828	0.458797	6.64779	5.16578	1.63214	0.760621
K01421	0.677948	0.677948	0.446017	-0.349139	6.80588	7.50808	-1.94856	-1.0521
K07120	0.867072	0.867072	0.517144	-0.13883	4.22195	4.78963	-0.827592	-0.0676182
K09065	-0.204605	-0.204605	0.642393	0.104456	-0.795094	-0.920975	-2.38684	-1.78966
K13410	-0.204605	-0.204605	0.642393	0.104456	-0.795094	-0.920975	-2.38684	-1.78966
K00701	-0.204605	-0.204605	0.642393	0.104456	-0.795094	-0.920975	-2.38684	-1.78966
K08081	-0.204605	-0.204605	0.642393	0.104456	-0.795094	-0.920975	-2.38684	-1.78966
K13815	-0.204605	-0.204605	0.642393	0.104456	-0.795094	-0.920975	-2.38684	-1.78966
K06983	-0.204605	-0.204605	0.642393	0.104456	-0.795094	-0.920975	-2.38684	-1.78966
K05986	-0.204605	-0.204605	0.638128	0.104456	-0.795094	-0.920975	-2.38259	-1.78966
K07736	0.636386	0.636386	0.560052	-0.216296	6.91848	7.74522	-1.36528	-0.492245
K03793	-0.204605	-0.204605	0.638128	0.104456	-0.795094	-0.920975	-2.38259	-1.78966
K09697	-0.20485	-0.20485	0.630102	0.103697	-0.794855	-0.921123	-2.37282	-1.7872
K09696	-0.20485	-0.20485	0.630102	0.103697	-0.794855	-0.921123	-2.37282	-1.7872
K07502	-0.205336	-0.205336	0.634798	0.104383	-0.794378	-0.920975	-2.37492	-1.78544
K00486	-0.204605	-0.204605	0.613287	0.104456	-0.795094	-0.920975	-2.35533	-1.7872
K12982	-0.20485	-0.20485	0.617155	0.104041	-0.794992	-0.921123	-2.35611	-1.78387
K09981	-0.152583	-0.152583	ns.	-0.203517	7.75898	5.72316	-0.00807464	0.123475
K01184	-0.205336	-0.205336	0.5977	0.103783	-0.794378	-0.921123	-2.34205	-1.78879
K10715	-0.20431	-0.20431	0.647153	0.101046	-0.790329	-0.915813	-2.39377	-1.78859
K00030	-0.20485	-0.20485	0.619088	0.110941	-0.794855	-0.920975	-2.35438	-1.78739
K06597	-0.2051	-0.2051	0.579544	0.102079	-0.79152	-0.917819	-2.29982	-1.76392
K06598	-0.2051	-0.2051	0.569387	0.102423	-0.79152	-0.917819	-2.28594	-1.76065
K10941	-0.2051	-0.2051	0.566688	0.102423	-0.791654	-0.917967	-2.282	-1.75944
K01078	-0.204605	-0.204605	0.648419	0.103936	-0.795094	-0.921123	-2.31229	-1.71219
K12686	-0.205207	-0.205207	0.619408	0.104005	-0.796766	-0.923676	-2.35235	-1.77811
K09938	-0.205344	-0.205344	0.546237	0.102352	-0.791416	-0.917967	-2.25742	-1.75533
K07178	-0.2049	-0.2049	0.529449	0.108307	-0.791996	-0.918254	-2.244	-1.7645
K12510	-0.0406733	-0.0406733	-0.305991	0.466443	6.68194	5.21058	1.59044	0.711189
K03309	-0.205538	-0.205538	0.541728	0.106622	-0.775182	-0.901572	-2.20438	-1.7132
K07823	-0.193735	-0.193735	0.641933	0.116167	-0.785207	-0.900157	-2.32937	-1.74727
K00683	-0.195335	-0.195335	0.716545	0.10331	-0.744531	-0.860231	-2.33769	-1.67109
K01263	-0.207891	-0.207891	0.560429	0.101793	-0.782328	-0.911265	-2.14527	-1.63418
K01283	-0.190384	-0.190384	0.710394	0.10331	-0.743053	-0.853636	-2.33157	-1.67109
K02280	-0.0377543	-0.0377543	-0.297789	0.465635	6.68504	5.21666	1.57364	0.703896
K12511	-0.0422739	-0.0422739	-0.307757	0.467856	6.69022	5.21736	1.597	0.714816
K02668	-0.206036	-0.206036	0.521448	0.10825	-0.790341	-0.938711	-2.20688	-1.73665
K02676	-0.206036	-0.206036	0.52268	0.10825	-0.790341	-0.938711	-2.20688	-1.73548
K08082	-0.206036	-0.206036	0.515872	0.107571	-0.790341	-0.939001	-2.20134	-1.73597
K02667	-0.206036	-0.206036	0.516477	0.10825	-0.790341	-0.938711	-2.19949	-1.73431
K02480	0.0335714	0.0335714	0.119965	ns.	6.73621	5.25189	0.792488	0.970157
K07276	-0.206205	-0.206205	0.596696	0.166514	-0.791282	-0.91868	-2.37371	-1.88384
K02481	-0.190699	-0.190699	0.710992	0.111337	-0.736717	-0.847767	-2.28843	-1.63765
K11211	-0.173292	-0.173292	0.618139	0.121279	-0.726481	-0.819657	-2.37966	-1.82348
K01442	-0.116363	-0.116363	0.905087	-0.0466301	6.21911	5.42357	-1.88326	-0.829504
K02234	0.0637814	0.0637814	0.0280097	-0.0381933	6.67959	5.17748	0.237425	0.400336
K00569	-0.174528	-0.174528	0.524589	0.119256	-0.722391	-0.816718	-2.2469	-1.78355
K06977	-0.207254	-0.207254	0.493446	0.165655	-0.783782	-0.911835	-2.22269	-1.83692
K02665	-0.207978	-0.207978	0.486681	0.107563	-0.788577	-0.939001	-2.12757	-1.69398
K02664	-0.209188	-0.209188	0.482785	0.107824	-0.787391	-0.939001	-2.11984	-1.69056
K14205	-0.124484	-0.124484	-0.0782816	ns.	7.90092	7.28106	-0.151203	-0.258382
K02662	-0.209916	-0.209916	0.479393	0.111565	-0.786681	-0.939001	-2.12203	-1.69972
K07221	-0.183185	-0.183185	0.658967	0.111194	-0.729306	-0.832414	-2.08797	-1.49488
K08083	-0.192104	-0.192104	0.635317	0.106768	-0.738579	-0.871802	-2.16988	-1.59143
K06442	0.628773	0.628773	0.541256	-0.208102	6.32051	5.66058	-1.33566	-0.49047
K03303	-0.127173	-0.127173	-0.11416	ns.	7.10121	5.00302	-0.144184	-0.282031
K01728	-0.170707	-0.170707	0.541304	0.121241	-0.731956	-0.826409	-2.2774	-1.79872
K01186	-0.190728	-0.190728	0.67973	-0.254981	10.6944	9.40761	-2.73086	-1.67412
K00122	0.685836	0.685836	0.582093	-0.550311	7.52779	8.29948	0.229354	1.4624
K00472	-0.182212	-0.182212	0.836839	0.101861	-0.692296	-0.814549	-2.13743	-1.3626
K02196	-0.201731	-0.201731	0.394233	0.109254	-0.801624	-0.931981	-2.02539	-1.68522
K06596	-0.208881	-0.208881	0.522047	0.157691	-0.782527	-0.933572	-2.3462	-1.92128
K03785	-0.204014	-0.204014	0.359226	0.115346	-0.789506	-0.921373	-1.9703	-1.67207
K07498	0.00482763	0.00482763	-0.182423	0.955152	6.42233	6.65877	0.100132	-1.03734
K03090	0.451005	0.451005	0.546281	-0.496416	9.489	10.0035	-0.617688	0.424996
K00479	0.397817	0.397817	0.0729782	ns.	6.9573	7.09327	0.972058	1.09194
K02656	-0.206424	-0.206424	0.385853	0.109355	-0.789512	-0.94088	-1.9775	-1.64827
K00102	-0.0506825	-0.0506825	-0.221148	0.427593	6.71864	5.21256	1.69712	0.9427
K02673	-0.203915	-0.203915	0.58366	0.160802	-0.789642	-0.956641	-2.41867	-1.93505
K02674	-0.205807	-0.205807	0.548996	0.158415	-0.787512	-0.956356	-2.37316	-1.92215
K02651	-0.0266951	-0.0266951	-0.26305	0.613466	6.73734	5.25493	1.66285	0.683125
K02659	-0.21057	-0.21057	0.508477	0.156236	-0.780875	-0.933572	-2.29158	-1.88125
K02660	-0.21057	-0.21057	0.508477	0.156236	-0.780875	-0.933572	-2.29158	-1.88125
K14266	-0.176319	-0.176319	0.830758	0.110412	-0.676695	-0.77186	-1.81182	-1.06309
K14953	0.369802	0.369802	0.589311	-0.552019	9.7302	10.1591	-0.177768	0.963356
K01529	0.0624229	0.0624229	0.720445	-0.332863	6.92554	7.22092	-0.657338	0.395998
K02671	-0.209583	-0.209583	0.510217	0.157936	-0.783399	-0.956219	-2.27984	-1.87007
K00261	-0.129797	-0.129797	-0.111255	ns.	5.47444	4.66834	-0.170705	-0.348658
K07288	-0.17739	-0.17739	0.539632	0.171326	-0.71825	-0.836655	-2.3593	-1.93214
K09948	-0.165434	-0.165434	0.710778	0.191324	-0.699207	-0.783969	-2.04404	-1.48483
K07012	-0.202999	-0.202999	0.510861	0.016517	-0.799218	-0.951833	-2.45192	-1.89547
K10125	-0.0310281	-0.0310281	-0.302753	0.69237	6.60216	5.23748	1.54127	0.44569
K10126	-0.0311321	-0.0311321	-0.303243	0.691918	6.60238	5.23759	1.54193	0.446333
K02229	0.051552	0.051552	0.0870221	-0.151638	6.73591	5.2324	0.268378	0.601285
K06196	0.593063	0.593063	0.527232	-0.0898061	6.75264	7.64952	-1.41664	-0.705606
K00452	-0.146787	-0.146787	0.589082	0.302696	-0.566552	-0.62912	-2.3788	-2.0341
K07028	0.424728	0.424728	0.079594	-0.301235	7.0301	7.08256	0.385568	0.863853
K09684	0.118637	0.118637	0.517608	-0.411804	8.28453	8.47432	-1.97066	-0.950776
K07077	0.0598844	0.0598844	0.734096	-0.267792	8.2244	8.66215	-1.37713	-0.287836
K08984	-0.151499	-0.151499	0.574912	0.12257	-0.706738	-0.797077	-2.12446	-1.622
K04719	0.0549414	0.0549414	0.0916086	-0.0992483	6.74592	5.23397	0.245284	0.529879
K03394	-0.0232489	-0.0232489	-0.29149	0.689087	5.00649	4.00234	1.62896	0.546974
K01501	-0.0551503	-0.0551503	-0.31517	0.103162	5.52585	4.59351	0.944143	0.424639
K01569	0.329055	0.329055	0.198455	-0.187909	7.2811	7.23482	0.732685	1.22285
K09959	0.0611033	0.0611033	0.736247	-0.266126	7.15819	5.26857	-1.36445	-0.274916
K03200	-0.0279391	-0.0279391	-0.268534	0.594224	6.05072	5.59635	1.37548	0.413483
K07226	0.0477319	0.0477319	0.0850176	-0.165814	6.73303	5.23836	0.150012	0.492906
K05895	0.0576625	0.0576625	0.0896092	-0.0970294	5.4185	4.61278	0.241594	0.521542
K06042	0.0576625	0.0576625	0.0889811	-0.0970294	5.4185	4.60172	0.242228	0.521542
K05936	0.0576625	0.0576625	0.0889811	-0.0970294	5.4185	4.60172	0.242228	0.521542
K09932	-0.184817	-0.184817	0.9239	-0.320924	5.36742	4.94744	-2.80885	-1.46133
K07273	-0.100077	-0.100077	0.951601	-0.0686214	8.50625	8.32316	-2.36212	-1.24334
K02232	0.0551706	0.0551706	0.10102	-0.093589	5.4447	4.62835	0.248667	0.536325
K01850	0.402048	0.402048	0.132146	-0.430625	6.72316	6.82826	0.412619	1.07002
K01958	0.555172	0.555172	0.548022	-0.160665	6.75781	7.67244	-1.25357	-0.454303
K02488	-0.107359	-0.107359	0.585947	0.287472	-0.493534	-0.538764	-2.2063	-1.86032
K01192	-0.109053	-0.109053	0.0174788	-0.0811007	7.21374	6.59428	-0.894113	-0.703031
K00034	-0.15874	-0.15874	0.126236	-0.177204	8.48578	7.55123	-0.291364	0.0120453
K03333	0.578372	0.578372	0.730946	-0.493351	7.418	8.1249	-1.37906	-0.0662892
K00231	0.571899	0.571899	0.62253	-0.53274	5.28617	5.82473	-0.882952	0.272197
K03198	-0.0184416	-0.0184416	-0.25231	0.67304	6.90931	6.35728	1.23315	0.212953
K01505	-0.164893	-0.164893	0.0937718	-0.175412	6.46619	5.98344	-0.242225	0.0269456
K01628	0.0164247	0.0164247	8.96948e-07	-0.245946	3.5953	3.4361	-0.237618	0.00833415
K05564	-0.0999702	-0.0999702	0.513089	0.201878	-0.441759	-0.476291	-2.38295	-2.01897
K05560	-0.0999702	-0.0999702	0.513089	0.201878	-0.441759	-0.476291	-2.38295	-2.01897
K05563	-0.0999702	-0.0999702	0.513089	0.201878	-0.441759	-0.476291	-2.38295	-2.01897
K05562	-0.0999702	-0.0999702	0.513089	0.201878	-0.441759	-0.476291	-2.38295	-2.01897
K05561	-0.0999702	-0.0999702	0.513089	0.201878	-0.441759	-0.476291	-2.38295	-2.01897
K05559	-0.0999702	-0.0999702	0.513089	0.201878	-0.441759	-0.476291	-2.38295	-2.01897
K00406	-0.146314	-0.146314	1.11338	-0.0933581	8.21022	6.0877	-2.0465	-0.748155
K06995	0.0644904	0.0644904	0.130683	0.0998841	5.46294	5.44169	0.631136	0.653407
K03199	-0.0129637	-0.0129637	-0.241878	0.675377	6.0676	5.57489	1.2236	0.212253
K05714	0.370228	0.370228	0.590122	-0.552303	5.6333	5.82971	-0.523594	0.618825
K01858	0.249955	0.249955	0.599529	-0.377663	8.34489	8.63221	-1.26211	-0.189816
K09705	0.0044756	0.0044756	0.0911414	-0.286557	7.65701	6.90246	-0.20697	0.170742
K12421	0.862448	0.862448	0.569515	-0.516046	7.03299	8.02136	-0.204032	0.881372
K09940	-0.227643	-0.227643	0.4536	-0.0383553	-0.622125	-0.767464	-3.41028	-2.73307
K07444	-0.167749	-0.167749	0.091936	-0.154672	7.80032	5.84197	-0.433604	-0.0913767
K10189	-0.225548	-0.225548	0.456272	-0.0301844	-0.603384	-0.74603	-3.26343	-2.59914
K10190	-0.225762	-0.225762	0.459017	-0.0303446	-0.603176	-0.74603	-3.26521	-2.59808
K00462	0.017181	0.017181	0.198668	-0.500197	7.61645	6.93939	ns.	0.744593
K10188	-0.226187	-0.226187	0.433759	-0.0279936	-0.60276	-0.74603	-3.24574	-2.60611
K06934	-0.151937	-0.151937	0.109995	-0.0652688	5.90385	5.65139	-0.332134	-0.060788
K04756	0.390152	0.390152	0.0846126	-0.13195	6.99115	7.13265	0.0832877	0.391586
K00404	-0.0891697	-0.0891697	0.577475	0.273261	-0.391791	-0.414901	-2.40417	-2.05141
K03932	-0.0190064	-0.0190064	0.616343	-0.332134	10.9797	10.4568	-1.34551	-0.30871
K02199	-0.0806986	-0.0806986	0.554418	0.355844	-0.383862	-0.381635	-2.04763	-1.80861
K09252	-0.10895	-0.10895	-0.369608	0.435452	5.23146	4.43385	3.06073	2.13525
K12658	-0.136803	-0.136803	0.110055	-0.0556143	8.01334	7.37756	-0.3821	-0.121605
K02291	-0.0499215	-0.0499215	-0.172962	ns.	5.62692	4.70879	0.700634	0.442923
K08677	0.561416	0.561416	0.215984	-0.510211	6.98845	7.3086	0.998786	1.82541
K02193	-0.0884813	-0.0884813	0.517941	0.270993	-0.415364	-0.422624	-2.25719	-1.96425
K07658	-0.200589	-0.200589	0.941975	-0.270693	10.4409	9.66312	-2.37414	-1.0631
K03153	0.389592	0.389592	0.0854692	-0.141668	5.50235	5.19909	0.148992	0.466833
K06885	-0.200604	-0.200604	0.939276	-0.269555	10.2785	9.64797	-2.36807	-1.06095
K05882	-0.136552	-0.136552	-0.262858	-0.186245	7.18757	6.27814	0.103674	0.0245991
K00496	0.401581	0.401581	0.135793	-0.467571	7.09709	7.12555	ns.	0.654302
K00358	-0.198108	-0.198108	0.97546	-0.268355	7.50073	6.97412	-2.40722	-1.06529
K09990	-0.135457	-0.135457	0.10614	-0.0200793	7.75486	5.95753	-0.430933	-0.211535
K00429	0.257887	0.257887	-0.0908999	ns.	5.65218	5.62968	1.85337	1.76461
K03299	0.0087884	0.0087884	0.0835218	-0.177667	6.71118	5.24874	-0.311024	ns.
K08372	0.654399	0.654399	0.558553	-0.439255	7.4965	8.23403	-0.757772	0.239956
K01188	-0.201803	-0.201803	0.959955	ns.	-0.226354	-0.344217	-1.47042	-0.424401
K00619	0.366988	0.366988	0.0753993	-0.296829	6.77846	6.83918	-0.233279	0.13896
K01596	0.372081	0.372081	0.0665838	-0.29246	6.78681	5.756	-0.241017	0.118037
K06881	-0.0437528	-0.0437528	0.73387	-0.377764	9.887	9.49819	-1.26175	-0.0647345
K07110	0.457578	0.457578	0.770995	-0.168676	6.78728	6.03719	-1.19876	-0.175735
K14267	0.370554	0.370554	0.0653025	-0.284835	6.78937	5.75702	-0.242192	0.107954
K01857	0.0185052	0.0185052	0.0864534	-0.138907	5.7463	4.80047	-0.336421	-0.027066
K08139	0.27494	0.27494	0.701276	-0.0408215	-0.116463	0.250654	-3.447	-2.53025
K00612	-0.147821	-0.147821	-0.233404	-0.0530054	6.45087	5.88308	0.647333	0.47397
K01483	-0.0792714	-0.0792714	-0.352847	0.600989	6.63139	5.32389	2.4023	1.34829
K11609	0.863642	0.863642	0.571703	-0.526017	7.03586	8.02537	-0.572106	0.525613
K07399	0.369322	0.369322	0.0665368	-0.296296	6.74613	5.7363	-0.331098	0.0317206
K07183	0.365281	0.365281	0.0995925	-0.244411	7.14931	7.08527	-0.235365	0.108641
K05885	-0.0454535	-0.0454535	0.119728	-0.252415	8.06853	7.42755	0.0291828	0.488841
K06888	-0.0033274	-0.0033274	0.570238	-0.275148	9.08918	9.10615	-1.73843	-0.807395
K04561	-0.156181	-0.156181	1.07815	0.13991	-0.108847	-0.172784	-2.02547	-1.06875
K03380	-0.20943	-0.20943	0.598999	-0.130928	-0.608814	-0.756714	-3.45919	-2.57794
K00638	-0.189619	-0.189619	0.909028	-0.266611	4.005	3.6187	-2.30745	-1.03434
K00255	0.591475	0.591475	0.621948	-0.639647	7.75013	8.46469	-0.0990629	1.16219
K07670	0.222011	0.222011	0.578907	-0.363537	8.33843	8.52642	-1.7045	-0.673903
K02164	0.222677	0.222677	0.656275	-0.468363	8.61574	9.20812	0.0752997	1.28301
K03381	-0.096153	-0.096153	-0.329936	0.0603512	7.15216	6.21467	1.49985	1.01552
K07577	-0.165388	-0.165388	0.952989	-0.142781	8.7343	6.55995	-2.36301	-1.17465
K03918	0.183784	0.183784	0.753292	-0.380871	8.56096	8.77977	-1.28946	-0.0696762
K00294	0.183257	0.183257	0.743654	-0.380105	8.56223	8.7426	-1.27937	-0.0699972
K08999	0.1844	0.1844	0.744935	-0.377625	8.4871	8.63585	-1.28053	-0.0724373
K05565	0.222859	0.222859	0.584253	-0.327193	8.42547	8.68482	-1.69399	-0.695869
K07004	-0.165689	-0.165689	-0.183181	0.172789	0.0300625	ns.	0.614992	0.132394
K05570	0.221962	0.221962	0.584043	-0.32546	8.42778	8.34912	-1.69029	-0.69429
K05571	0.221781	0.221781	0.583635	-0.325627	8.42797	8.34912	-1.68964	-0.693886
K05567	0.221781	0.221781	0.583635	-0.325439	8.42797	8.34912	-1.68964	-0.694074
K05569	0.221781	0.221781	0.583635	-0.325439	8.42797	8.34912	-1.68964	-0.694074
K07222	-0.0942818	-0.0942818	-0.192161	-0.25363	4.57075	3.62952	ns.	ns.
K04562	-0.167999	-0.167999	-0.181755	0.173554	0.0314744	ns.	0.577556	0.0964703
K05568	0.222705	0.222705	0.578718	-0.322955	8.42751	7.83755	-1.66639	-0.678505
K14645	-0.167407	-0.167407	-0.195382	0.211283	0.0384604	ns.	0.492299	ns.
K00500	-0.16109	-0.16109	-0.150479	0.171448	0.059376	ns.	0.585822	0.139168
K02666	-0.169874	-0.169874	-0.19105	0.212717	0.036693	ns.	0.4855	ns.
K00318	0.181687	0.181687	0.708009	-0.376056	5.64767	5.76947	-1.23369	-0.0643145
K02672	-0.169001	-0.169001	-0.186653	0.212717	0.0336528	ns.	0.483023	ns.
K02663	-0.171398	-0.171398	-0.184914	0.2105	0.0382166	ns.	0.463561	ns.
K02653	-0.171523	-0.171523	-0.181387	0.213321	0.0383454	ns.	0.455106	ns.
K02652	-0.17203	-0.17203	-0.184774	0.212943	0.0388519	ns.	0.458342	ns.
K02655	-0.171704	-0.171704	-0.184874	0.210341	0.0370787	ns.	0.465663	ns.
K09941	-0.153331	-0.153331	-0.173832	0.223638	0.0700982	ns.	0.416687	ns.
K02404	-0.154313	-0.154313	-0.181982	0.22073	0.0731906	ns.	0.430031	ns.
K00768	0.300247	0.300247	0.261221	-0.14569	5.86264	5.38	0.0183673	0.510704
K07117	-0.150085	-0.150085	-0.165213	0.227852	0.0759314	ns.	0.40494	ns.
K01693	0.347766	0.347766	0.0937405	-0.126795	6.71454	5.84664	-0.329607	-0.0262654
K01523	0.35273	0.35273	0.102995	-0.122355	6.75083	5.85984	-0.341875	-0.0338206
K01496	0.345184	0.345184	0.10592	-0.12754	6.77289	5.87411	-0.332577	-0.0164043
K04073	0.128259	0.128259	0.272156	-0.456351	5.99825	5.07058	0.378223	1.18645
K06134	-0.149565	-0.149565	-0.140681	0.219104	0.10179	0.0171036	0.443321	ns.
K00368	-0.128089	-0.128089	1.03867	0.209803	ns.	ns.	-2.19732	-1.34678
K00320	0.906143	0.906143	0.590063	-0.521242	6.92395	7.93822	-0.566333	0.544975
K01470	0.0531365	0.0531365	0.0937372	-0.0384276	4.57769	4.17605	-0.422042	-0.210248
K01796	0.353602	0.353602	0.23349	-0.45861	6.57215	5.16059	ns.	0.729984
K02351	-0.149287	-0.149287	-0.152469	0.136563	0.108112	0.0461142	0.259413	-0.0295994
K03411	-0.146014	-0.146014	-0.138485	0.236039	0.090296	0.0104366	0.420279	ns.
K00303	0.00244015	0.00244015	ns.	0.21407	7.19191	6.70016	1.15177	0.856283
K09007	-0.157076	-0.157076	-0.189912	0.137051	0.08627	ns.	0.245473	-0.0814785
K00453	-0.146341	-0.146341	-0.16289	0.265021	0.0738782	ns.	0.379639	-0.0482284
K02463	-0.147966	-0.147966	-0.150265	0.219578	0.0818998	ns.	0.441701	ns.
K00274	0.270662	0.270662	0.574761	-0.37605	8.30498	8.87659	-0.980802	ns.
K13483	-0.123256	-0.123256	-0.0499736	0.2049	0.150531	0.0945135	0.469443	0.0970469
K11178	-0.123256	-0.123256	-0.0499736	0.2049	0.150531	0.0945135	0.469443	0.0970469
K11177	-0.123256	-0.123256	-0.0424912	0.2049	0.150531	0.0945135	0.478073	0.113485
K01966	0.620299	0.620299	0.553311	-0.295312	6.78635	5.95682	-1.10894	-0.183329
K03287	-0.201576	-0.201576	1.06295	-0.268303	9.29145	6.65903	-2.15289	-0.736549
K00119	0.246068	0.246068	-0.00886906	0.123049	6.60045	5.33253	1.30556	1.08381
K10536	-0.043055	-0.043055	0.729297	-0.267162	8.25925	6.19934	-1.75868	-0.682193
K07336	-0.142862	-0.142862	-0.14493	0.261548	0.09711	ns.	0.403263	-0.00314865
K05973	-0.141725	-0.141725	-0.123377	0.194999	0.0977744	0.0219946	0.143143	-0.175233
K01477	0.238632	0.238632	ns.	-0.330119	7.15884	6.85923	0.938264	1.31173
K02304	-0.204712	-0.204712	0.647149	-0.0674525	0.477313	0.368395	-2.57636	-1.72876
K07693	-0.240684	-0.240684	0.483141	-0.207426	-0.467964	-0.623529	-3.92976	-3.08848
K07778	-0.240102	-0.240102	0.478674	-0.205816	-0.468531	-0.623529	-3.9296	-3.09421
K02657	-0.204445	-0.204445	0.648753	-0.0661583	0.475731	0.34612	-2.56305	-1.71568
K13542	0.804169	0.804169	0.557541	-0.459374	7.05786	7.88261	-0.99874	0.0178946
K03297	0.288492	0.288492	0.288884	-0.183643	4.97255	4.95651	0.020328	0.575912
K01153	-0.195417	-0.195417	0.966322	-0.0501968	-0.193772	-0.340672	-2.48408	-1.35418
K07484	0.0513473	0.0513473	-0.0456873	0.910524	4.61146	4.49576	-0.341458	-1.39288
K14160	-0.099424	-0.099424	-0.158323	0.145198	7.39698	5.96669	0.314766	ns.
K02258	-0.113562	-0.113562	-0.0964171	0.367082	0.222604	0.176996	0.175866	-0.287657
K00356	-0.0778401	-0.0778401	0.0202523	0.0375048	7.7287	7.14192	-0.903158	-0.907699
K01552	0.0238328	0.0238328	0.150006	-0.173418	6.94971	6.78352	-0.567438	-0.168592
K01666	0.129863	0.129863	0.280122	-0.478023	6.00187	5.07574	0.0364211	0.869072
K06143	-0.195142	-0.195142	0.625371	-0.064088	0.417513	0.276598	-2.49385	-1.6735
K07263	-0.1866	-0.1866	0.669213	-0.0253471	0.505367	0.414368	-2.51202	-1.69063
K00685	-0.103936	-0.103936	-0.10241	0.370294	0.258201	0.224339	0.155143	-0.31758
K01968	-0.103301	-0.103301	-0.0988675	0.372561	0.25746	0.224241	0.148936	-0.322511
K01434	-0.185587	-0.185587	0.660477	-0.0168016	0.535291	0.425617	-2.54303	-1.7393
K00822	-0.0928864	-0.0928864	-0.12725	0.376494	0.264632	0.242091	0.118299	-0.385442
K07164	0.162607	0.162607	0.737875	-0.361309	8.54899	8.67532	-1.65713	-0.478454
K01880	0.162106	0.162106	0.735431	-0.360914	8.55028	8.67609	-1.65254	-0.47675
K07068	0.251174	0.251174	0.652952	-0.574524	7.95699	5.79174	-0.421495	0.805945
K09919	-0.102094	-0.102094	-0.106485	0.371446	0.24605	0.211399	0.162939	-0.315011
K02230	-0.0175796	-0.0175796	0.15864	-0.172578	7.6943	6.04819	-0.36177	ns.
K00413	-0.105854	-0.105854	-0.100695	0.2656	0.260592	0.223393	0.0170615	-0.349198
K09008	-0.106952	-0.106952	-0.0990029	0.297346	0.255281	0.216895	ns.	-0.419051
K09005	-0.105043	-0.105043	-0.106865	0.294396	0.260243	0.225568	ns.	-0.434183
K00412	-0.105854	-0.105854	-0.101091	0.294003	0.260592	0.223393	ns.	-0.409255
K07102	-0.107107	-0.107107	-0.104032	0.292989	0.262571	0.225568	ns.	-0.413531
K00411	-0.105854	-0.105854	-0.0994623	0.293654	0.260592	0.223393	ns.	-0.409031
K00311	-0.106523	-0.106523	-0.100396	0.29717	0.260991	0.224371	ns.	-0.413566
K03201	-0.0957569	-0.0957569	-0.091606	0.351023	0.317448	0.304593	0.0470189	-0.395591
K11263	0.591657	0.591657	0.56029	-0.418752	6.84378	5.96051	-1.32589	-0.273094
K03783	0.164088	0.164088	0.722263	-0.32299	8.39636	8.53232	-1.62513	-0.501841
K00091	-0.00893433	-0.00893433	0.0942715	-0.285014	7.64262	6.80578	0.620023	1.07644
K00155	-0.0127653	-0.0127653	0.663045	-0.351755	8.20468	6.21488	-1.29351	-0.204311
K01556	-0.168794	-0.168794	-0.170516	ns.	0.162559	0.060604	-0.481731	-0.743304
K05375	0.239566	0.239566	ns.	-0.38823	5.8458	5.3106	0.497935	0.929404
K00818	0.158605	0.158605	0.705788	-0.352018	7.45756	5.67065	-1.66877	-0.532945
K09930	-0.173267	-0.173267	0.0871752	0.074206	0.347792	0.264987	0.00663689	0.0208068
K09788	0.155598	0.155598	-0.156532	0.221978	0.385848	0.666313	0.14625	-0.23226
K02471	0.398724	0.398724	0.244565	-0.201688	5.29241	5.25661	0.128292	0.651934
K00966	0.349318	0.349318	0.583712	-0.206837	0.0640562	0.59451	-0.936393	-0.0461367
K07002	-0.0664573	-0.0664573	-0.308869	0.233989	5.59996	4.60654	0.896381	0.273523
K02194	-0.147342	-0.147342	0.635836	0.00135007	0.604447	0.55041	-2.39429	-1.72657
K03699	-0.159408	-0.159408	0.664848	ns.	0.618805	0.517252	-2.51312	-1.78304
K00263	-0.208728	-0.208728	0.667418	-0.142143	0.568338	0.456692	-3.04677	-2.11565
K02197	-0.148665	-0.148665	0.623806	0.0238856	0.607356	0.551738	-2.42692	-1.79306
K02195	-0.148665	-0.148665	0.623806	0.0238856	0.607356	0.551738	-2.42692	-1.79306
K01847	0.126893	0.126893	0.753441	-0.301546	6.15213	5.29894	-0.799732	0.255227
K06902	0.167048	0.167048	0.732117	-0.245394	8.27438	8.55705	-1.68548	-0.63194
K01444	-0.210378	-0.210378	1.00993	-0.118882	0.688039	0.576263	-2.26123	-1.02853
K04518	0.162329	0.162329	0.729211	-0.248778	8.12238	8.44262	-1.64996	-0.596282
K01083	-0.206141	-0.206141	1.00499	-0.119355	0.707221	0.599837	-2.228	-1.00038
K09957	0.188535	0.188535	0.0537619	-0.155332	7.22796	6.99552	0.565073	0.852051
K01181	-0.205894	-0.205894	0.990333	-0.102747	0.701993	0.595081	-2.22874	-1.03323
K05516	-0.198779	-0.198779	0.980245	-0.106673	0.696742	0.572309	-2.24791	-1.05744
K12990	-0.154736	-0.154736	-0.274137	0.21976	0.584437	0.519791	1.32667	0.726817
K00595	0.155665	0.155665	0.261999	-0.147936	6.65604	5.0663	-0.0826077	0.327316
K09793	-0.0129629	-0.0129629	0.741758	-0.240108	ns.	0.0682343	-1.03887	ns.
K03405	0.107806	0.107806	0.294979	-0.326653	7.69281	6.39666	-0.392657	0.22897
K07729	-0.201699	-0.201699	0.607539	-0.112508	0.49789	0.357408	-2.95731	-2.11764
K07018	-0.121993	-0.121993	-0.103822	0.0595518	0.343411	0.291082	-0.675906	-0.936223
K02474	-0.193995	-0.193995	0.94546	-0.0681942	0.74167	0.646917	-2.35295	-1.23899
K07334	-0.140847	-0.140847	-0.0164863	ns.	0.286608	0.196054	-0.543637	-0.642105
K13671	1.06549	1.06549	0.545628	-0.507411	6.58948	7.75022	-0.902069	0.150796
K02283	0.217741	0.217741	ns.	-0.104578	6.83385	5.93159	0.0898734	0.196829
K00837	0.129195	0.129195	0.220683	-0.184568	5.26711	4.74417	-0.473255	ns.
K05524	0.159309	0.159309	-0.052711	0.0678062	0.535304	0.843054	-0.422036	-0.640828
K07017	-0.171458	-0.171458	0.910353	-0.0182983	0.769739	0.695557	-2.22957	-1.20111
K02008	0.175148	0.175148	0.532076	-0.366837	4.27983	4.05453	-1.47349	-0.507546
K14743	0.747168	0.747168	0.603531	-0.571483	7.44654	8.31456	-0.30471	0.870221
K01800	-0.127745	-0.127745	-0.234242	0.305638	0.676114	0.619012	1.06997	0.433044
K02006	0.171422	0.171422	0.519332	-0.364274	3.91316	3.74263	-1.45432	-0.503818
K13727	0.448247	0.448247	-0.556491	ns.	-1.40813	-0.912408	1.01799	0.483255
K01476	-0.164202	-0.164202	0.640791	-0.0185679	0.689868	0.604631	-3.09503	-2.32292
K11750	0.44673	0.44673	-0.562834	ns.	-1.41409	-0.918196	1.02213	0.478073
K06988	-0.198614	-0.198614	0.542632	-0.187901	0.563834	0.456357	-2.87825	-2.03923
K06872	-0.170172	-0.170172	0.934415	-0.0134659	0.816338	0.729625	-2.32437	-1.27951
K01816	-0.122237	-0.122237	-0.105609	-0.123022	5.26792	4.47456	-0.308068	-0.293038
K14052	-0.0196855	-0.0196855	-0.577561	-0.238618	-1.79507	-1.8633	-1.34413	-1.71362
K04774	0.440761	0.440761	-0.533225	ns.	-1.39863	-0.908834	0.97808	0.456104
K12234	0.683903	0.683903	0.570147	-0.390979	7.36422	8.1703	-1.608	-0.576928
K01239	-0.144564	-0.144564	-0.152247	ns.	0.342405	0.289469	-1.04462	-1.23679
K01224	-0.0233834	-0.0233834	-0.507881	-0.232472	-1.73924	-1.81075	-1.29415	-1.59872
K10764	0.110393	0.110393	0.308349	-0.193495	7.62516	6.47765	-0.461122	0.0406783
K10947	-0.221205	-0.221205	0.878139	-0.161182	0.759096	0.637283	-2.58285	-1.44667
K08972	-0.0758329	-0.0758329	0.28622	-0.297785	8.05039	6.18785	-0.834261	-0.179322
K01659	-0.176974	-0.176974	-0.00440159	ns.	0.930498	0.833666	-0.520329	-0.546739
K00839	-0.0233269	-0.0233269	-0.549303	-0.219817	-1.75522	-1.82784	-1.17511	-1.52987
K00064	-0.164915	-0.164915	0.217921	-0.160958	8.37304	6.54751	-1.2554	-0.800319
K03319	-0.0466976	-0.0466976	0.265211	-0.214271	-1.46891	-1.56678	-0.0831134	0.396313
K00259	-0.0613617	-0.0613617	0.300809	-0.224458	8.27047	7.6902	-0.773583	-0.178473
K10556	-0.0103749	-0.0103749	-0.562992	-0.231815	-1.77608	-1.84017	-1.26881	-1.62814
K02552	-0.0150795	-0.0150795	-0.576013	-0.225045	-1.77268	-1.83916	-1.24534	-1.6237
K01575	-0.0157019	-0.0157019	-0.573276	-0.225452	-1.76366	-1.83283	-1.21308	-1.58729
K01629	-0.0119	-0.0119	-0.567542	-0.230274	-1.76679	-1.83214	-1.2279	-1.59197
K00848	-0.0127789	-0.0127789	-0.571586	-0.225689	-1.76592	-1.83214	-1.22748	-1.6002
K02303	-0.145448	-0.145448	-0.112725	ns.	7.87589	6.31647	-0.186571	-0.30611
K00009	-0.0150237	-0.0150237	-0.58195	-0.227821	-1.76541	-1.8339	-1.2102	-1.59054
K12526	-0.2231	-0.2231	0.689918	0.126076	-0.811251	-0.937956	-2.42871	-1.82295
K08173	-0.0121462	-0.0121462	-0.550428	-0.227938	-1.7598	-1.83408	-1.22222	-1.57147
K03289	-0.0421528	-0.0421528	0.274586	-0.218507	-1.45825	-1.54737	-0.0933904	0.39965
K00571	-0.0495453	-0.0495453	0.249493	-0.192705	-1.44347	-1.53788	-0.0819452	0.360211
K07322	-0.0425914	-0.0425914	0.2634	-0.215557	-1.45593	-1.54551	-0.0777473	0.401149
K07173	-0.0158896	-0.0158896	-0.572476	-0.216077	-1.76422	-1.83176	-1.20021	-1.58275
K08325	-0.0450899	-0.0450899	0.249347	-0.213521	-1.45706	-1.54743	-0.0622146	0.400587
K01715	-0.202745	-0.202745	0.953262	-0.185926	0.807307	0.704978	-2.42935	-1.19906
K11734	-0.0426433	-0.0426433	0.246929	-0.215589	-1.45317	-1.5432	-0.0566369	0.405806
K13745	-0.0441242	-0.0441242	0.233022	-0.21615	-1.4496	-1.54092	-0.0378171	0.411272
K00878	-0.0134533	-0.0134533	-0.524623	-0.147535	-1.75124	-1.81808	-1.24012	-1.64543
K06970	-0.044818	-0.044818	0.229135	-0.216223	-1.44924	-1.54136	-0.0304937	0.414779
K06987	-0.0973556	-0.0973556	-0.262937	0.216253	5.7502	5.36841	0.746712	0.191578
K11748	-0.0436673	-0.0436673	0.240249	-0.214436	-1.45594	-1.54525	-0.0470362	0.407571
K00556	-0.0433408	-0.0433408	0.235169	-0.214898	-1.4568	-1.5458	-0.0412728	0.408714
K14155	-0.021565	-0.021565	-0.613312	-0.213198	-1.74118	-1.81684	-1.08217	-1.50462
K03652	0.0970122	0.0970122	0.29388	-0.302881	8.01564	7.59303	-0.744289	-0.0760891
K00364	-0.0450256	-0.0450256	0.221529	-0.198126	-1.44501	-1.54605	-0.0255716	0.394003
K03784	-0.047976	-0.047976	0.205023	-0.205627	-1.44385	-1.53724	ns.	0.410673
K02658	-0.226439	-0.226439	0.614621	0.153375	-0.803844	-0.944465	-2.37371	-1.87093
K03821	-0.125349	-0.125349	-0.1817	0.0462086	0.682609	0.627591	0.465146	0.14801
K02670	-0.227235	-0.227235	0.555321	0.156172	-0.802129	-0.95426	-2.29319	-1.85301
K03897	-0.022236	-0.022236	0.274016	ns.	-1.28401	-1.34881	-0.252071	ns.
K01270	-0.0481588	-0.0481588	0.226733	-0.247588	-1.44007	-1.53357	-0.31499	0.159318
K06162	0.00813371	0.00813371	-0.252467	0.536811	-1.35849	-1.29552	-0.386028	-1.3353
K03919	0.406616	0.406616	-0.412061	0.438283	-1.15736	-0.714486	ns.	-1.02537
K03623	-0.0475178	-0.0475178	0.212636	-0.253174	-1.44664	-1.54006	-0.303402	0.162397
K02800	-0.0212552	-0.0212552	-0.105353	-0.301501	-1.66628	-1.73888	-0.976193	-0.797501
K05791	-0.0520129	-0.0520129	0.305737	-0.371463	-1.45766	-1.54868	-0.968864	-0.157974
K07785	-0.0503607	-0.0503607	0.305961	-0.308817	-1.45549	-1.54658	-0.996196	-0.250083
K07214	-0.0377666	-0.0377666	0.201684	-0.190399	-1.44579	-1.54051	ns.	0.426837
K00547	-0.00690615	-0.00690615	-0.0405535	-0.263034	-1.65407	-1.71248	-0.977706	-0.773372
K04080	0.00899854	0.00899854	-0.15076	0.527872	-1.35269	-1.28842	-0.124044	-0.961364
K00812	-0.129609	-0.129609	0.319758	-0.0803949	5.28671	4.68831	-1.28909	-0.818217
K07044	0.31257	0.31257	-0.0934857	-0.285008	7.05466	6.86861	0.872651	1.07392
K04103	0.391827	0.391827	-0.558339	-0.224501	-1.29385	-0.853664	-1.26838	-1.63048
K05712	0.262746	0.262746	0.14474	-0.297247	6.26218	5.29581	0.645216	1.15714
K05989	-0.214702	-0.214702	0.698049	-0.285436	12.1683	10.4094	-3.52303	-2.44939
K00884	0.0103903	0.0103903	-0.320578	0.599155	-1.25152	-1.18712	-0.429983	-1.50609
K00856	0.204623	0.204623	0.12253	-0.134075	0.611208	0.964442	-0.111344	0.14526
K02334	-0.086097	-0.086097	-0.183194	0.383193	0.86618	0.833346	0.583373	ns.
K07172	-0.0400041	-0.0400041	-0.393734	0.189124	-1.01004	-1.08596	1.97555	1.2407
K10979	-0.0380617	-0.0380617	0.316768	-0.147999	7.82255	6.3385	-0.853963	-0.322091
K13574	-0.0416598	-0.0416598	-0.41626	0.057368	-1.006	-1.08504	2.17881	1.54186
K09969	0.019452	0.019452	-0.257381	0.52528	-1.10639	-1.0385	-0.899743	-1.82903
K05337	0.270118	0.270118	0.642848	-0.642374	9.51504	10.0213	-0.401651	0.883516
K12068	-0.0421694	-0.0421694	-0.403197	0.0305815	-0.986629	-1.07314	2.22867	1.6293
K12064	-0.0416017	-0.0416017	-0.397131	0.0305815	-0.985611	-1.07161	2.22867	1.63548
K01193	0.382479	0.382479	-0.464362	-0.191281	-1.25902	-0.834056	-1.11305	-1.40998
K02525	-0.0421382	-0.0421382	-0.417303	0.0435252	-1.01381	-1.09619	2.23241	1.605
K12062	-0.04311	-0.04311	-0.397472	0.0376296	-0.975067	-1.06234	2.23509	1.63543
K12065	-0.04311	-0.04311	-0.397472	0.0376296	-0.975067	-1.06234	2.23509	1.63543
K11931	-0.0430843	-0.0430843	-0.419931	0.0416135	-1.01356	-1.09669	2.23023	1.60226
K11936	-0.0439811	-0.0439811	-0.421538	0.0389012	-1.01227	-1.09627	2.22877	1.60211
K12059	-0.039908	-0.039908	-0.377836	0.0292236	-0.957326	-1.0412	2.22207	1.65029
K12058	-0.0393881	-0.0393881	-0.377772	0.0309212	-0.958084	-1.04138	2.22411	1.65062
K03285	-0.0440133	-0.0440133	-0.416716	0.0581739	-1.00301	-1.08623	2.23853	1.59826
K00737	-0.0409193	-0.0409193	-0.412747	0.172476	-1.02297	-1.10408	2.08065	1.33834
K07576	-0.18236	-0.18236	0.17746	-0.0426161	1.1007	1.01828	-0.634621	-0.3281
K10012	-0.0507294	-0.0507294	-0.42809	0.151963	-1.00873	-1.09484	1.96364	1.23062
K12067	-0.0422263	-0.0422263	-0.380776	0.0362332	-0.947743	-1.03371	2.22786	1.64697
K12072	-0.0412862	-0.0412862	-0.378376	0.0362332	-0.946861	-1.03195	2.22852	1.65009
K12063	-0.0422263	-0.0422263	-0.378376	0.0362332	-0.947743	-1.03371	2.22852	1.65009
K12066	-0.0422263	-0.0422263	-0.378376	0.0362332	-0.947743	-1.03371	2.22852	1.65009
K12057	-0.0416569	-0.0416569	-0.378376	0.0362332	-0.946872	-1.03226	2.22852	1.65009
K12060	-0.0416569	-0.0416569	-0.378376	0.0362332	-0.946872	-1.03226	2.22852	1.65009
K12061	-0.0416569	-0.0416569	-0.378376	0.0362332	-0.946872	-1.03226	2.22852	1.65009
K03195	-0.0771123	-0.0771123	-0.17941	0.488107	0.908103	0.922607	0.548259	-0.11923
K03288	-0.0423215	-0.0423215	-0.416771	0.0417739	-1.01595	-1.09946	2.23251	1.60751
K01169	-0.0392738	-0.0392738	-0.409789	0.0584333	-1.017	-1.0975	2.22012	1.58663
K12056	-0.0415093	-0.0415093	-0.378706	0.0369836	-0.947835	-1.03307	2.22885	1.64937
K03204	-0.0768587	-0.0768587	-0.177658	0.488401	0.908584	0.921923	0.549976	-0.116056
K03791	0.301539	0.301539	0.255222	ns.	-0.892643	-0.542008	-0.33868	-0.0302281
K00405	-0.173707	-0.173707	1.0695	-0.028685	1.00351	0.912603	-2.13038	-0.948937
K09712	-0.040442	-0.040442	-0.417628	0.0416679	-1.0188	-1.10861	2.23105	1.60534
K01236	0.0781744	0.0781744	ns.	-0.269389	7.81744	7.32421	-0.146772	0.0966279
K14051	-0.0411776	-0.0411776	-0.423013	0.0473065	-1.01523	-1.09711	2.22363	1.58788
K09472	-0.0307859	-0.0307859	-0.393568	0.136846	-0.95039	-1.01679	2.01955	1.33666
K00455	-0.04126	-0.04126	-0.415208	0.180572	-1.01735	-1.09974	2.0873	1.33535
K07402	0.212132	0.212132	ns.	-0.129446	4.782	4.4023	-0.0755114	0.0502883
K01567	0.516801	0.516801	0.573455	-0.269872	6.4961	7.01306	-1.17163	-0.258232
K05548	-0.0358174	-0.0358174	-0.410412	0.411699	-0.865695	-0.933707	1.86877	0.905712
K04064	-0.0415842	-0.0415842	-0.42399	0.04332	-1.01509	-1.09835	2.23141	1.59884
K05526	-0.0423363	-0.0423363	-0.42952	0.0413422	-1.01388	-1.09807	2.23379	1.59796
K11250	-0.0452103	-0.0452103	-0.412389	0.0526838	-1.01807	-1.10349	2.14061	1.51378
K02849	-0.041794	-0.041794	-0.422343	0.0488129	-1.02064	-1.10231	2.22981	1.59343
K02566	-0.0144631	-0.0144631	-0.0137439	-0.379073	-1.67771	-1.74403	-1.50275	-1.16402
K00146	-0.0402109	-0.0402109	-0.409273	0.183975	-1.00942	-1.09939	2.0941	1.34542
K11105	0.111463	0.111463	0.142586	-0.119609	-1.47782	-1.31057	0.432557	0.82474
K07220	-0.187129	-0.187129	0.171415	-0.0335279	1.08099	0.972907	-0.625261	-0.335042
K09923	-0.0420665	-0.0420665	-0.426459	0.0417058	-1.02064	-1.10264	2.23113	1.59769
K02336	-0.042506	-0.042506	-0.427097	0.0422496	-1.01848	-1.10101	2.23355	1.59917
K13933	-0.0370077	-0.0370077	-0.415712	0.0824845	-1.01186	-1.09932	2.17848	1.51887
K08159	-0.040785	-0.040785	-0.421175	0.049567	-1.02352	-1.11298	2.22864	1.59271
K07771	-0.040328	-0.040328	-0.42216	0.044289	-1.02232	-1.11143	2.23031	1.59847
K01484	-0.0389392	-0.0389392	-0.389386	0.0384303	-0.984944	-1.06525	2.2315	1.63986
K01941	-0.0305149	-0.0305149	-0.399651	0.117136	-0.955601	-1.03196	2.02159	1.35205
K01630	-0.0303009	-0.0303009	-0.419791	0.0961969	-0.980463	-1.05193	2.12982	1.45392
K11183	-0.0417514	-0.0417514	-0.419235	0.0359135	-1.0094	-1.10138	2.20902	1.58986
K00260	0.205056	0.205056	0.146112	-0.00337822	0.714128	1.08582	-0.0612558	0.0882402
K02068	-0.0430255	-0.0430255	-0.426487	0.0460389	-1.01197	-1.09753	2.21985	1.58337
K12251	-0.0909618	-0.0909618	0.590993	-0.23382	0.746109	0.755841	-1.92315	-1.01491
K13934	-0.0384501	-0.0384501	-0.417262	0.0819379	-1.00806	-1.09696	2.17407	1.51407
K13932	-0.0384501	-0.0384501	-0.417262	0.0819379	-1.00806	-1.09696	2.17407	1.51407
K13931	-0.0384501	-0.0384501	-0.417262	0.0819379	-1.00806	-1.09696	2.17407	1.51407
K00860	-0.042158	-0.042158	-0.428801	0.0441309	-1.01831	-1.10919	2.23373	1.59613
K13256	-0.0461421	-0.0461421	-0.427381	0.0403846	-1.00791	-1.09366	2.21136	1.58027
K03717	-0.0432187	-0.0432187	-0.420434	0.0573954	-1.01633	-1.0996	2.14149	1.50315
K08172	-0.0298462	-0.0298462	-0.419187	0.0324341	-0.995956	-1.06715	1.93916	1.33173
K01113	0.0276331	0.0276331	0.906458	-0.196784	0.911065	1.04683	-2.50646	-1.31466
K06447	-0.0373281	-0.0373281	-0.364641	0.0377869	-0.958282	-1.03661	2.22515	1.65976
K02618	-0.0713571	-0.0713571	0.269395	-0.212185	-1.32705	-1.44306	-1.36456	-0.757082
K05875	-0.021433	-0.021433	-0.407509	0.118549	-0.945672	-1.00522	1.98749	1.30688
K13930	-0.0426815	-0.0426815	-0.422851	0.161506	-1.01212	-1.10525	1.93705	1.20149
K13635	-0.0449189	-0.0449189	-0.424942	0.153833	-1.00862	-1.10398	1.94841	1.21804
K02526	-0.0293568	-0.0293568	-0.416789	0.0848629	-0.975587	-1.04707	2.08875	1.42859
K07133	-0.19247	-0.19247	0.726802	-0.239271	10.4492	9.79217	-2.60111	-1.55498
K01658	-0.18222	-0.18222	0.161613	-0.035818	1.09307	0.987573	-0.617342	-0.334599
K06222	-0.0303353	-0.0303353	-0.417331	0.0802014	-0.969897	-1.04982	2.09073	1.43537
K10003	-0.0367188	-0.0367188	-0.416829	0.187461	-0.965665	-1.0469	1.80119	1.05205
K04656	0.0941799	0.0941799	0.220972	-0.370623	-1.42591	-1.27817	0.460141	1.17704
K04655	0.0941799	0.0941799	0.220972	-0.370623	-1.42591	-1.27817	0.460141	1.17704
K04654	0.0944899	0.0944899	0.220972	-0.370623	-1.42629	-1.27811	0.460141	1.17704
K13929	-0.0402762	-0.0402762	-0.417262	0.178283	-1.00388	-1.09455	1.90545	1.16109
K10038	-0.029276	-0.029276	-0.426102	0.0886012	-0.981514	-1.05344	2.14324	1.46896
K07141	-0.171762	-0.171762	ns.	-0.0361616	0.982005	0.881933	-1.02033	-0.967553
K11898	-0.0407067	-0.0407067	-0.412394	ns.	-1.00022	-1.09016	1.64564	1.17005
K07746	-0.0143869	-0.0143869	-0.34261	0.237306	-0.947237	-1.00567	1.66146	0.944724
K02399	-0.0356576	-0.0356576	-0.428273	0.175996	-0.972423	-1.04641	1.88289	1.1302
K09913	-0.0459714	-0.0459714	-0.42076	0.156154	-1.00947	-1.10588	1.88118	1.15568
K06016	0.206219	0.206219	-0.355372	0.182352	5.70783	4.764	1.31994	0.705277
K07098	-0.101517	-0.101517	0.299196	-0.252154	6.98948	5.98385	-0.806247	-0.185963
K04652	0.0939376	0.0939376	0.220631	-0.370929	-1.4295	-1.28033	0.460904	1.17774
K01753	-0.0311908	-0.0311908	-0.405441	0.18992	-0.975438	-1.05698	1.8576	1.11468
K06917	-0.0332232	-0.0332232	-0.41062	0.181276	-0.97823	-1.05916	1.81017	1.07171
K04651	0.0935049	0.0935049	0.220004	-0.369711	-1.43058	-1.28193	0.461543	1.17652
K08310	-0.0456086	-0.0456086	-0.416135	0.16105	-1.01427	-1.10852	1.87665	1.15082
K03598	-0.033789	-0.033789	-0.422847	0.186446	-0.976824	-1.04989	1.87182	1.11458
K03181	-0.0355237	-0.0355237	-0.42547	0.185952	-0.974606	-1.04949	1.87259	1.11351
K00451	-0.0401862	-0.0401862	0.291746	-0.122014	0.61778	0.673384	-0.187379	0.226389
K02423	-0.0342173	-0.0342173	-0.412309	0.184704	-0.976812	-1.05817	1.80548	1.06244
K00983	-0.113517	-0.113517	ns.	-0.226816	-0.553309	-0.693505	-1.23439	-1.01378
K02402	-0.0349133	-0.0349133	-0.412194	0.185122	-0.974713	-1.05661	1.80835	1.06512
K02452	-0.0313836	-0.0313836	-0.390047	0.177678	-0.946114	-1.02729	1.87704	1.16191
K03597	-0.0328784	-0.0328784	-0.421716	0.186446	-0.978244	-1.05911	1.87182	1.11573
K13633	-0.0249324	-0.0249324	-0.40301	0.409287	-0.888449	-0.952279	1.85242	0.899402
K07301	-0.0297711	-0.0297711	-0.414242	0.297577	-0.971062	-1.04171	1.85876	1.00421
K09786	-0.0281713	-0.0281713	-0.411418	0.199445	-0.96719	-1.04535	1.83846	1.08194
K07180	-0.0281713	-0.0281713	-0.411418	0.199445	-0.96719	-1.04535	1.83846	1.08194
K03274	-0.0292492	-0.0292492	-0.403109	0.20176	-0.966626	-1.035	1.79246	1.04298
K05501	-0.0331681	-0.0331681	-0.413726	0.183004	-0.978985	-1.06028	1.80974	1.06705
K07344	-0.0157242	-0.0157242	-0.317617	0.528118	-0.815095	-0.862403	1.55082	0.577372
K06132	-0.0232233	-0.0232233	-0.41409	0.211291	-0.936541	-1.00033	1.73814	0.969925
K03748	-0.0876398	-0.0876398	0.596639	-0.262065	-1.08892	-1.21591	-0.458353	0.400403
K14682	-0.035357	-0.035357	-0.417608	0.181615	-0.975166	-1.05859	1.81307	1.06832
K01654	-0.113809	-0.113809	ns.	-0.175711	-0.553087	-0.693699	-1.24996	-1.08572
K01238	0.199198	0.199198	0.688775	-0.203832	7.93214	8.43095	-0.856473	0.0360266
K06989	-0.0163519	-0.0163519	-0.396476	0.407639	-0.848681	-0.911115	1.74662	0.804391
K09164	-0.225842	-0.225842	0.929732	-0.239746	0.807608	0.681899	-3.10621	-1.84774
K05970	-0.208675	-0.208675	0.957916	-0.172885	1.31522	1.21263	-2.41788	-1.19884
K07486	-0.00781328	-0.00781328	-0.331534	0.39412	-0.945938	-0.986238	1.44762	0.59513
K04772	-0.0363104	-0.0363104	-0.424235	0.0196551	-0.97473	-1.05034	1.43226	0.847223
K13735	-0.115545	-0.115545	ns.	-0.226043	-0.562118	-0.702951	-1.21571	-1.00304
K06202	-0.036712	-0.036712	-0.410718	0.0274161	-0.973958	-1.05831	1.38051	0.802986
K04082	-0.0384434	-0.0384434	-0.409261	0.0263645	-0.971609	-1.05821	1.38651	0.811837
K04044	-0.0384434	-0.0384434	-0.409261	0.0263645	-0.971609	-1.05828	1.38651	0.811837
K11890	-0.0443668	-0.0443668	-0.420518	0.0173789	-0.992779	-1.08678	1.4632	0.884923
K03535	-0.0423754	-0.0423754	-0.450622	0.0606659	-1.00493	-1.09169	2.2296	1.55839
K01744	-0.0609013	-0.0609013	0.217218	-0.220889	-1.29007	-1.4025	-1.18047	-0.619759
K02841	-0.0389469	-0.0389469	-0.424805	0.0321419	-0.96357	-1.04164	1.43829	0.841337
K10002	-0.0310438	-0.0310438	-0.412836	0.190103	-0.972695	-1.05217	1.79191	1.04501
K10004	-0.0312399	-0.0312399	-0.412246	0.190419	-0.971109	-1.05075	1.79302	1.0465
K02686	-0.0355905	-0.0355905	-0.413857	0.0321136	-0.974908	-1.0578	1.38309	0.798226
K13529	0.182833	0.182833	0.114941	-0.197096	0.634556	0.983347	-0.473655	-0.0808121
K03607	-0.0222135	-0.0222135	-0.398253	0.425646	-0.885754	-0.945624	1.81983	0.85796
K01147	-0.0366424	-0.0366424	-0.414139	0.0392005	-0.974797	-1.0595	1.37771	0.785963
K03749	-0.0375076	-0.0375076	-0.41784	0.026503	-0.973692	-1.05923	1.39069	0.807519
K02804	-0.0464079	-0.0464079	-0.269738	-0.0145017	-0.957362	-1.04279	1.90678	1.69406
K13634	-0.0369564	-0.0369564	-0.41784	0.0297814	-0.972953	-1.05794	1.38893	0.80263
K07979	-0.232502	-0.232502	0.624727	-0.00622306	-0.663553	-0.797555	-2.49006	-1.74192
K03774	-0.0390594	-0.0390594	-0.419422	0.0266419	-0.970499	-1.05755	1.39125	0.806636
K03806	-0.0390594	-0.0390594	-0.419584	0.0287352	-0.970499	-1.05755	1.39141	0.804603
K03208	-0.109411	-0.109411	ns.	-0.224231	-0.569848	-0.711655	-1.2402	-1.00744
K13643	-0.0400834	-0.0400834	-0.411378	0.0344071	-0.967191	-1.05521	1.33378	0.751802
K01090	0.262945	0.262945	0.55408	-0.309491	0.266918	0.687004	-1.87267	-0.930501
K07789	-0.0332567	-0.0332567	-0.41978	0.0362608	-0.963873	-1.04517	1.40593	0.81153
K02019	-0.0203602	-0.0203602	-0.369053	0.293765	-0.956553	-1.03333	1.60312	0.805695
K07032	-0.142876	-0.142876	0.462706	-0.183309	7.8526	6.33644	-1.34425	-0.63299
K02380	-0.0161386	-0.0161386	-0.400509	0.351864	-0.876907	-0.93921	1.5864	0.699815
K03825	-0.0204635	-0.0204635	-0.390417	0.424302	-0.880321	-0.938699	1.79138	0.840989
K03833	-0.0155315	-0.0155315	-0.401484	0.350998	-0.876617	-0.938249	1.58602	0.699369
K04752	-0.0224598	-0.0224598	-0.345153	0.28819	-0.92535	-0.995135	1.60844	0.841617
K02824	-0.0180733	-0.0180733	-0.401944	0.361453	-0.865331	-0.929328	1.60511	0.708278
K07139	-0.111493	-0.111493	ns.	-0.217017	-0.572918	-0.715853	-1.18727	-0.984188
K11216	-0.108858	-0.108858	ns.	-0.223275	-0.574728	-0.717419	-1.1902	-0.982364
K06155	-0.108799	-0.108799	ns.	-0.223015	-0.575569	-0.718146	-1.17763	-0.954225
K00917	-0.0125041	-0.0125041	-0.389195	0.369737	-0.860658	-0.918965	1.58156	0.690211
K10545	-0.0104187	-0.0104187	-0.372348	0.417677	-0.857453	-0.907026	1.44688	0.529149
K10544	-0.0104187	-0.0104187	-0.372348	0.417677	-0.857453	-0.907026	1.44688	0.529149
K06906	-0.00913443	-0.00913443	-0.37557	0.542804	-0.746825	-0.795984	1.40038	0.357524
K10543	-0.0107666	-0.0107666	-0.372569	0.417883	-0.85711	-0.907026	1.44707	0.528941
K01730	-0.105005	-0.105005	ns.	-0.225153	-0.535572	-0.67444	-1.21463	-0.911986
K06908	-0.00901131	-0.00901131	-0.376119	0.543099	-0.747994	-0.797023	1.40136	0.357677
K12582	-0.109115	-0.109115	ns.	-0.22277	-0.580243	-0.721386	-1.18989	-0.982148
K01250	0.45244	0.45244	0.229272	-0.379832	-1.03327	-0.537743	0.454903	1.18999
K12500	-0.109115	-0.109115	ns.	-0.221488	-0.580243	-0.721386	-1.18864	-0.983451
K05776	-0.109115	-0.109115	ns.	-0.22277	-0.580243	-0.721386	-1.18446	-0.981267
K02167	-0.0112431	-0.0112431	-0.378913	0.425312	-0.858973	-0.907386	1.49075	0.557945
K02825	0.0223673	0.0223673	0.18832	-0.287725	8.03781	6.69245	-1.02221	-0.476518
K05982	-0.109519	-0.109519	-0.00431442	-0.223418	-0.579025	-0.720554	-1.17143	-0.975551
K02856	-0.106349	-0.106349	ns.	-0.223001	-0.554758	-0.694799	-1.17168	-0.903172
K11102	-0.110522	-0.110522	-0.00179802	-0.222302	-0.576497	-0.719124	-1.16365	-0.966151
K01067	-0.163188	-0.163188	0.170861	ns.	1.16676	1.06462	-0.793421	-0.558901
K07213	-0.108385	-0.108385	ns.	0.234606	1.21231	1.18703	-0.778712	-1.071
K07337	-0.110159	-0.110159	ns.	-0.216578	-0.579211	-0.72151	-1.17825	-0.975128
K01734	-0.0142044	-0.0142044	-0.383839	0.417541	-0.85189	-0.903256	1.47631	0.547337
K08151	-0.150827	-0.150827	0.170239	0.0231605	1.20564	1.15755	-0.769871	-0.6144
K03828	-0.107884	-0.107884	-0.00215037	-0.209906	-0.572919	-0.712794	-1.14551	-0.960372
K07157	-0.00386022	-0.00386022	0.147377	-0.0581022	0.582776	0.654882	-0.584633	-0.303236
K01969	-0.00446567	-0.00446567	0.149103	-0.0569514	0.583603	0.655115	-0.58594	-0.304038
K07175	0.181327	0.181327	0.112929	-0.177662	0.675767	1.00457	-0.579484	-0.209946
K03831	-0.0096845	-0.0096845	-0.398715	0.392093	-0.839609	-0.894981	1.3516	0.433311
K03651	-0.100985	-0.100985	-0.00946314	-0.206523	-0.549642	-0.682382	-1.1673	-0.993457
K01008	-0.00941578	-0.00941578	-0.400981	0.393748	-0.83776	-0.892832	1.34964	0.427896
K03973	-0.103026	-0.103026	ns.	-0.223073	-0.538643	-0.673219	-1.14598	-0.83503
K09862	-0.021339	-0.021339	-0.35207	0.481964	-0.866731	-0.93414	1.42132	0.463253
K12372	-0.0146948	-0.0146948	-0.380798	0.272731	-0.856836	-0.908647	1.14714	0.369095
K12370	-0.0146948	-0.0146948	-0.380798	0.272731	-0.856836	-0.908647	1.14714	0.369095
K12371	-0.0146948	-0.0146948	-0.380798	0.272731	-0.856836	-0.908647	1.14714	0.369095
K08973	-0.158796	-0.158796	0.190178	ns.	1.18273	1.10379	-0.79267	-0.563122
K07684	0.106142	0.106142	0.31407	-0.332766	-1.26447	-1.1143	0.266034	1.02714
K01779	-0.12513	-0.12513	-0.292621	0.387642	1.06317	0.984706	1.44222	0.677094
K05805	-0.00984225	-0.00984225	-0.37091	0.449122	-0.852097	-0.907805	1.28842	0.345263
K13891	-0.0115011	-0.0115011	-0.412859	0.253613	-0.832986	-0.883655	1.07008	0.278997
K06145	-0.00507419	-0.00507419	-0.349917	0.279117	-0.926094	-0.988479	1.38216	0.626024
K00965	-0.0735873	-0.0735873	0.230983	-0.334301	-1.31968	-1.43651	-1.61841	-0.937675
K00322	0.443924	0.443924	0.222961	-0.327792	-1.01708	-0.529237	0.458554	1.13283
K09768	-0.00179734	-0.00179734	-0.346215	0.422975	-0.788707	-0.826639	1.41956	0.526007
K02200	-0.108163	-0.108163	0.576916	0.361807	-0.470449	-0.490402	-2.14531	-1.89889
K03435	-0.00428188	-0.00428188	-0.374922	0.373464	-0.872465	-0.927437	1.58108	0.701314
K01151	0.0892738	0.0892738	0.220424	-0.437439	-1.41383	-1.26957	-0.143461	0.514363
K00492	0.281815	0.281815	0.0870505	-0.265725	7.20111	7.07153	-0.0630683	0.289701
K00782	-0.105857	-0.105857	0.0291881	-0.275589	8.37835	7.49346	-0.189101	0.115693
K07238	-0.0276537	-0.0276537	-0.317799	-0.121266	-0.915603	-0.991575	0.585413	0.394507
K01077	-0.210129	-0.210129	0.846366	-0.138529	1.27076	1.13971	-2.367	-1.29622
K03525	0.148448	0.148448	0.287561	-0.166003	0.826221	1.1208	-0.249955	0.203612
K13889	-0.0126699	-0.0126699	-0.418796	0.253617	-0.832633	-0.884779	1.07957	0.283033
K13890	-0.0125092	-0.0125092	-0.417601	0.250492	-0.830262	-0.882283	1.06823	0.276186
K06905	-0.00462032	-0.00462032	-0.370465	0.575868	-0.758888	-0.807822	1.32004	0.252274
K03818	-0.0834375	-0.0834375	ns.	-0.0568143	-0.46185	-0.575906	-1.35316	-1.27619
K11070	0.0842824	0.0842824	0.283819	-0.151563	-1.17923	-1.04313	0.31738	0.866797
K01252	0.464916	0.464916	0.159819	-0.385628	-1.07966	-0.571953	-0.20862	0.336841
K07481	-0.194002	-0.194002	-0.0809345	0.166499	-0.277633	-0.38087	-0.0241717	-0.377919
K07006	0.140445	0.140445	0.231411	-0.338779	5.81439	4.81241	-1.15614	-0.520708
K00374	-0.00319798	-0.00319798	-0.34925	ns.	-0.845013	-0.895419	0.438638	0.0596525
K00371	-0.00319798	-0.00319798	-0.34925	ns.	-0.845013	-0.895419	0.438192	0.0596525
K00370	-0.00319798	-0.00319798	-0.34925	ns.	-0.845013	-0.895419	0.438192	0.0596525
K00373	-0.00319798	-0.00319798	-0.34925	ns.	-0.845013	-0.895419	0.438192	0.0596525
K08304	-0.00238062	-0.00238062	-0.328139	0.311993	-0.791208	-0.838579	0.929483	0.172119
K06190	-0.003727	-0.003727	-0.332804	0.313553	-0.791533	-0.840253	0.944959	0.181385
K00041	-0.083927	-0.083927	ns.	-0.0541497	-0.461847	-0.578847	-1.26649	-1.21763
K09791	-0.00447498	-0.00447498	-0.340484	0.314094	-0.789757	-0.839322	0.934745	0.163176
K02806	-0.00445055	-0.00445055	-0.336284	0.312288	-0.782039	-0.831408	0.949817	0.184456
K02116	-0.005509	-0.005509	-0.336307	0.30867	-0.785331	-0.835745	0.936513	0.174901
K02509	-0.0444296	-0.0444296	-0.402261	-0.0497642	-0.884836	-0.977566	0.22593	-0.0130491
K03437	0.0656024	0.0656024	0.411213	-0.216601	7.72168	6.56833	-0.907016	-0.215117
K02650	-0.197497	-0.197497	-0.0648632	0.185781	-0.273206	-0.379687	-0.110069	-0.465264
K11066	-0.0673755	-0.0673755	-0.0616676	-0.0368311	-0.707788	-0.810544	1.04938	1.04514
K04653	0.0874974	0.0874974	0.307386	-0.4784	-1.34658	-1.20521	-0.140661	0.645037
K07106	-0.0825627	-0.0825627	ns.	-0.0121432	-0.446259	-0.558937	-1.26422	-1.24032
K07459	-0.0608432	-0.0608432	-0.047892	-0.0220671	-0.71222	-0.817147	1.02609	1.02053
K03445	-0.0491364	-0.0491364	-0.379128	-0.100603	-0.914621	-1.00927	0.264248	ns.
K07005	0.0768114	0.0768114	0.601432	-0.289672	8.16149	8.38645	-0.840517	0.0504659
K08084	-0.197103	-0.197103	-0.0597119	0.183653	-0.275064	-0.402209	-0.117256	-0.464608
K00104	0.178292	0.178292	0.25896	-0.241413	6.39669	5.51723	-0.756015	-0.191816
K03709	0.34108	0.34108	0.667652	-0.389827	8.0447	8.37908	-1.53155	-0.410778
K02843	-0.0549207	-0.0549207	-0.420342	-0.0843282	-0.878196	-0.970886	0.0466608	-0.182758
K03824	-0.00226403	-0.00226403	-0.326048	ns.	-0.824011	-0.86286	0.42196	0.00532532
K08276	-0.061237	-0.061237	-0.0483411	0.0345515	-0.634735	-0.729377	0.920535	0.722977
K03337	-0.0153581	-0.0153581	-0.203693	-0.00391432	-0.793896	-0.852045	0.409174	0.213317
K03338	-0.0144282	-0.0144282	-0.203693	-0.00391432	-0.793896	-0.851118	0.409174	0.213317
K00480	0.383044	0.383044	0.0810183	-0.102913	5.31477	5.06407	0.165742	0.415006
K07053	-0.0589404	-0.0589404	-0.429636	-0.0847261	-0.880893	-0.986576	0.0496103	-0.189297
K03705	0.180302	0.180302	0.141356	-0.0705929	0.801486	1.12851	-0.640334	-0.353259
K01278	-0.212955	-0.212955	1.07132	-0.19178	1.43788	1.33199	-2.24395	-0.902162
K03336	-0.0159183	-0.0159183	-0.211771	-0.00150112	-0.795871	-0.846207	0.425156	0.218959
K01826	-0.0679546	-0.0679546	-0.0486016	ns.	-0.687332	-0.809166	0.825583	0.680788
K03707	0.0996456	0.0996456	0.248798	-0.0515681	-1.07131	-0.919257	-0.395437	ns.
K03402	0.435844	0.435844	0.203804	-0.427042	-1.01282	-0.533639	-0.117162	0.513643
K02553	0.440412	0.440412	0.216378	-0.371512	-1.0235	-0.539226	-0.205755	0.382132
K07393	0.108417	0.108417	0.235306	-0.159267	-1.20654	-1.0488	-0.299302	0.09526
K07154	-0.137983	-0.137983	ns.	ns.	0.90512	0.795965	0.0161578	ns.
K07567	-0.201851	-0.201851	0.805457	-0.195487	1.30062	1.16444	-2.46066	-1.37736
K01808	0.0333086	0.0333086	0.712436	-0.279912	4.86447	4.57248	-2.0406	-0.981591
K00151	-0.0606809	-0.0606809	-0.357904	-0.221491	-0.922734	-1.03186	-0.198924	-0.334944
K12941	-0.05963	-0.05963	ns.	ns.	-0.350791	-0.449436	-1.31677	-1.32059
K03150	-0.128447	-0.128447	0.397052	-0.253093	-0.366139	-0.523511	-1.25896	-0.497329
K00276	0.0583025	0.0583025	0.249479	-0.393273	-1.29831	-1.187	-0.881129	-0.140256
K06169	-0.129122	-0.129122	0.355823	-0.251893	-0.361246	-0.521536	-1.20133	-0.482631
K00661	-0.118506	-0.118506	ns.	-0.222852	-0.466661	-0.616268	-1.74136	-1.50314
K03923	-0.129423	-0.129423	0.360168	-0.25197	-0.361366	-0.521886	-1.2068	-0.483673
K01815	-0.117719	-0.117719	ns.	-0.206351	-0.48632	-0.635507	-1.80376	-1.58899
K03273	-0.0598656	-0.0598656	-0.269586	-0.150709	-0.83217	-0.937945	0.0484959	ns.
K03921	0.398085	0.398085	0.653029	-0.443589	8.25303	8.70023	-0.96258	0.13389
K03113	-0.128314	-0.128314	0.360018	-0.247457	-0.366711	-0.524509	-1.20751	-0.489164
K00757	-0.127635	-0.127635	0.36345	-0.250658	-0.372301	-0.530435	-1.21214	-0.486942
K00853	-0.122277	-0.122277	0.382708	-0.229777	-0.354118	-0.507533	-1.20247	-0.480637
K02858	-0.0497658	-0.0497658	-0.043017	0.117328	-0.582745	-0.666511	0.789584	0.521933
K09117	-0.158857	-0.158857	0.244297	-0.072008	1.21206	1.13462	-0.957834	-0.566401
K01191	-0.114789	-0.114789	ns.	-0.238269	-0.499573	-0.65058	-1.7968	-1.58592
K13788	0.0519233	0.0519233	0.219966	-0.384864	-1.29785	-1.19209	-0.842023	-0.139529
K07319	0.199115	0.199115	-0.420358	0.00648631	-0.521487	-0.27604	0.0969072	-0.329984
K02616	0.0657744	0.0657744	0.252648	-0.330473	-1.2456	-1.12787	-0.908064	-0.228888
K11071	0.0484958	0.0484958	0.275812	-0.229569	-1.08497	-0.985504	-0.45391	0.0514159
K06221	0.401875	0.401875	0.207577	-0.327656	-0.94597	-0.511063	-0.458649	0.0765318
K04477	0.0533905	0.0533905	0.216427	-0.384223	-1.30057	-1.19412	-0.839694	-0.141374
K11069	0.0470965	0.0470965	0.273562	-0.229226	-1.07971	-0.981768	-0.444544	0.0581886
K00484	-0.0677604	-0.0677604	-0.398242	0.188486	-0.460137	-0.56093	2.52694	1.81019
K07313	-0.0365733	-0.0365733	-0.017027	0.120264	-0.570616	-0.640293	0.727912	0.485187
K10537	-0.0711071	-0.0711071	-0.408154	0.183564	-0.454951	-0.56144	2.57596	1.8532
K10538	-0.0711071	-0.0711071	-0.408154	0.183564	-0.454951	-0.56144	2.57596	1.8532
K10539	-0.0711071	-0.0711071	-0.408154	0.183564	-0.454951	-0.56144	2.57596	1.8532
K07118	-0.168517	-0.168517	0.175149	-0.123223	1.20507	1.11797	-1.2827	-0.907551
K02377	-0.0945263	-0.0945263	ns.	-0.135715	-0.392787	-0.517056	-1.97958	-1.82558
K00882	0.0507169	0.0507169	0.21361	-0.382639	-1.28725	-1.19275	-0.824674	-0.131235
K02361	0.0162681	0.0162681	0.442853	-0.414024	-1.05136	-0.986211	-0.37433	0.482545
K03649	-0.0937619	-0.0937619	0.583356	-0.3276	-0.936255	-1.06883	-1.59351	-0.585802
K09954	-0.121042	-0.121042	0.34967	-0.191456	-0.335617	-0.494495	-1.2427	-0.593272
K11189	-0.0233941	-0.0233941	0.135424	-0.115955	0.633446	0.684973	-0.948148	-0.625509
K00673	-0.0691346	-0.0691346	-0.391081	0.176136	-0.432952	-0.537439	2.57416	1.87675
K10014	-0.0722027	-0.0722027	-0.410079	0.0260822	-0.460222	-0.567862	2.14789	1.58724
K03271	-0.0571426	-0.0571426	-0.369855	-0.211164	-0.879617	-0.983365	-0.325745	-0.486343
K07677	-0.0682656	-0.0682656	-0.405833	0.185495	-0.466524	-0.594198	2.57266	1.85036
K01854	0.413511	0.413511	0.259125	-0.384141	-0.915469	-0.453401	-0.869214	-0.128469
K03417	-0.0831692	-0.0831692	0.11598	-0.0535071	1.17837	1.20008	-0.780766	-0.536902
K03556	0.0469154	0.0469154	0.201037	-0.336367	-1.27009	-1.18247	-0.840389	-0.207382
K12369	-0.0372547	-0.0372547	-0.242899	-0.00981888	-0.726953	-0.799441	ns.	-0.163871
K02435	0.3363	0.3363	0.00278356	-0.128451	6.66595	5.70987	-0.511846	-0.317908
K06192	-0.0643024	-0.0643024	-0.408598	0.260334	-0.431893	-0.529588	2.3025	1.51249
K09857	-0.0654079	-0.0654079	-0.40844	0.259728	-0.430713	-0.529497	2.30616	1.51692
K02403	-0.0648726	-0.0648726	-0.401281	0.26205	-0.42975	-0.535645	2.248	1.4651
K04062	-0.0630001	-0.0630001	-0.404995	0.270169	-0.430999	-0.546587	2.30059	1.50457
K07795	0.0739057	0.0739057	0.228269	-0.0949616	-1.04956	-0.936278	-0.755168	-0.337915
K01750	0.198909	0.198909	-0.322879	0.128154	5.76352	5.24559	0.586978	0.0693001
K01081	-0.0949963	-0.0949963	0.713962	-0.211231	0.907624	0.857275	-1.72568	-0.729054
K10017	-0.0685092	-0.0685092	-0.397269	0.0648672	-0.44431	-0.548634	2.09766	1.51504
K11897	-0.0736784	-0.0736784	-0.404007	0.116891	-0.431949	-0.548711	1.97052	1.33345
K02610	-0.0820824	-0.0820824	-0.0446404	-0.0874387	-0.619412	-0.74575	-0.0370673	ns.
K02612	-0.0820824	-0.0820824	-0.0446404	-0.0874387	-0.619412	-0.74575	-0.0370673	ns.
K02611	-0.0820824	-0.0820824	-0.0446404	-0.0874387	-0.619412	-0.74575	-0.0370673	ns.
K03776	-0.0650453	-0.0650453	-0.404803	0.253752	-0.43074	-0.554705	2.25162	1.47367
K11902	-0.0739161	-0.0739161	-0.40006	0.117013	-0.431666	-0.548717	1.93336	1.30125
K02609	-0.0809643	-0.0809643	-0.0401437	-0.0850219	-0.615724	-0.740896	-0.038945	ns.
K05521	-0.0486347	-0.0486347	ns.	ns.	-0.571878	-0.669437	0.728166	0.672379
K06167	-0.0955954	-0.0955954	0.43348	-0.0682753	-0.235444	-0.359778	-1.31492	-0.710902
K07262	-0.0681404	-0.0681404	-0.406411	0.121592	-0.42278	-0.534715	1.90761	1.26484
K06893	-0.0849469	-0.0849469	0.276873	-0.239043	1.15526	1.16905	-0.443949	0.071931
K10001	-0.0622156	-0.0622156	-0.387017	0.316413	-0.406677	-0.524697	2.02173	1.20671
K07287	-0.0672906	-0.0672906	-0.404989	0.122594	-0.428996	-0.53832	1.90794	1.26551
K03744	-0.0819978	-0.0819978	0.732594	-0.135295	1.06696	1.04942	-1.56359	-0.625846
K07225	0.173292	0.173292	-0.052562	0.100705	-0.361832	-0.159667	0.746223	0.484879
K07165	-0.124669	-0.124669	ns.	0.293747	-0.0861457	-0.209736	-0.196611	-0.555664
K13766	-0.160087	-0.160087	ns.	0.00642885	1.43827	1.35806	-0.0525141	-0.105297
K05795	-0.13399	-0.13399	0.463879	-0.352297	-0.298645	-0.454206	-1.42803	-0.514389
K01664	0.404511	0.404511	0.227798	-0.37864	-0.934191	-0.486397	-0.849422	-0.145574
K01835	0.0738494	0.0738494	0.255296	-0.234004	-1.06707	-0.943238	-0.888332	-0.307653
K00836	0.00942048	0.00942048	-0.00882751	-0.265825	-0.712546	-0.660561	0.544897	0.810487
K07300	-0.0845808	-0.0845808	0.10522	-0.05411	-0.454761	-0.573166	0.442121	0.699854
K01706	-0.068978	-0.068978	-0.303502	0.0661054	-0.408215	-0.529334	2.0207	1.5364
K09915	-0.115582	-0.115582	-0.23791	-0.141242	-0.143481	-0.298117	0.103149	0.00401803
K01610	-0.0969552	-0.0969552	0.364962	-0.0656396	-0.246776	-0.372843	-1.21372	-0.681823
K03778	-0.114938	-0.114938	-0.231764	-0.140201	-0.145348	-0.288828	0.100018	0.00605714
K03577	-0.0520809	-0.0520809	-0.394037	0.412247	-0.353805	-0.446426	1.92348	1.00963
K01724	-0.0681462	-0.0681462	0.241502	-0.0960406	1.21457	1.2288	-0.578469	-0.170493
K05835	0.134041	0.134041	-0.413117	0.187504	-0.248509	-0.08266	2.55836	1.82799
K01684	-0.111564	-0.111564	-0.203397	-0.114289	-0.124438	-0.265374	0.0688348	ns.
K07387	-0.108451	-0.108451	-0.233543	-0.130365	-0.129449	-0.266067	0.080152	ns.
K13894	-0.0461481	-0.0461481	-0.374851	0.436755	-0.341273	-0.429771	1.91547	0.998002
K13895	-0.046228	-0.046228	-0.375824	0.436294	-0.341196	-0.429771	1.91597	0.997998
K01804	-0.140312	-0.140312	0.345783	-0.265383	-0.29887	-0.469594	-1.75128	-1.03872
K01786	-0.13788	-0.13788	0.354556	-0.264627	-0.306418	-0.475975	-1.76147	-1.0408
K06892	0.0709806	0.0709806	0.722586	-0.199941	1.14717	1.35504	-1.73671	-0.742918
K05800	-0.00759375	-0.00759375	ns.	0.298781	-0.391477	-0.429641	0.374634	0.0129121
K00876	-0.141265	-0.141265	0.324649	-0.263757	-0.301931	-0.47183	-1.71723	-1.02772
K03298	-0.0683213	-0.0683213	-0.375662	-0.0486129	-0.458639	-0.578009	1.20898	0.897231
K01950	-0.0970163	-0.0970163	0.185485	-0.20324	1.1329	1.09888	-0.93759	-0.478184
K02217	-0.142636	-0.142636	0.62345	-0.26608	-0.184247	-0.354203	-1.24224	-0.257213
K05814	-0.00380116	-0.00380116	-0.301474	ns.	-0.698393	-0.757663	-0.365715	-0.690994
K05813	-0.000942163	-0.000942163	-0.295597	ns.	-0.694868	-0.751236	-0.367121	-0.690976
K05815	-0.00408109	-0.00408109	-0.301918	ns.	-0.702824	-0.76065	-0.364874	-0.690244
K02614	-0.0804716	-0.0804716	-0.0201765	-0.194084	-0.614756	-0.739421	-0.425169	-0.254989
K01093	-0.100273	-0.100273	-0.0709969	0.0540293	-1.48862	-1.58345	-0.525387	-0.801242
K01425	-0.0794704	-0.0794704	-0.010714	-0.254999	-0.623589	-0.738346	-0.324135	-0.0809821
K02446	0.378221	0.378221	0.255326	-0.225299	-0.771938	-0.352253	-0.929174	-0.356685
K05343	-0.104089	-0.104089	-0.109827	-0.161684	-0.0773807	-0.210458	0.0656124	0.116724
K07093	-0.037473	-0.037473	0.00627396	-0.0297377	-0.473862	-0.55177	0.0224828	0.148805
K11738	0.573886	0.573886	0.151341	-0.219897	-0.565167	ns.	-1.00156	-0.532409
K01916	0.170905	0.170905	-0.00521015	-0.0187975	-0.340157	-0.132901	0.110812	0.126166
K03807	-0.100375	-0.100375	-0.12683	0.0447623	-1.49151	-1.58946	-0.564869	-0.888968
K00372	-0.128787	-0.128787	0.436294	-0.192636	-0.251267	-0.418243	-1.77964	-1.05427
K09920	-0.100622	-0.100622	-0.131742	0.0447297	-1.49131	-1.58955	-0.558654	-0.887413
K07774	-0.0273239	-0.0273239	-0.368583	0.483064	-0.274923	-0.343979	1.58486	0.634642
K09690	0.118684	0.118684	0.268003	-0.172944	0.94799	1.20567	-0.937371	-0.427737
K09691	0.118566	0.118566	0.268381	-0.173017	0.948779	1.20635	-0.936892	-0.426827
K01002	-0.102178	-0.102178	-0.138769	0.0443164	-1.48657	-1.58621	-0.545135	-0.879682
K07285	-0.100691	-0.100691	-0.122341	0.0453933	-1.49521	-1.59239	-0.57801	-0.898723
K03184	-0.100691	-0.100691	-0.12175	0.0453933	-1.49521	-1.59239	-0.577552	-0.897662
K11258	-0.100691	-0.100691	-0.12175	0.0453933	-1.49521	-1.59239	-0.577552	-0.897662
K03379	0.381823	0.381823	0.598888	-0.557324	11.1051	11.5237	-0.407659	0.748528
K03214	-0.10037	-0.10037	-0.115045	0.0433309	-1.49311	-1.58994	-0.591317	-0.902664
K02364	-0.0990571	-0.0990571	-0.102864	0.0459745	-1.4841	-1.58075	-0.581062	-0.881635
K13053	-0.100457	-0.100457	-0.125186	0.0444849	-1.49412	-1.59105	-0.568515	-0.890803
K08312	-0.100825	-0.100825	-0.128588	0.0441751	-1.49376	-1.59105	-0.562738	-0.887914
K03567	-0.100825	-0.100825	-0.128588	0.0441751	-1.49376	-1.59105	-0.562738	-0.887914
K03563	-0.102511	-0.102511	-0.144481	0.0464752	-1.49121	-1.58958	-0.538463	-0.880627
K08167	0.398604	0.398604	0.1939	-0.280963	-0.827774	-0.394524	-1.2792	-0.711725
K06176	-0.101039	-0.101039	-0.133061	0.0435589	-1.49316	-1.59065	-0.553976	-0.882682
K07637	-0.100792	-0.100792	-0.129622	0.04887	-1.49335	-1.59061	-0.559964	-0.890494
K07121	-0.101998	-0.101998	-0.14004	0.044361	-1.49195	-1.59047	-0.544233	-0.880398
K07153	-0.102232	-0.102232	-0.138806	0.0434526	-1.49159	-1.59025	-0.544386	-0.878335
K10914	-0.102232	-0.102232	-0.141235	0.0434526	-1.49159	-1.59025	-0.543042	-0.879382
K06968	-0.101076	-0.101076	-0.129683	0.0422646	-1.49062	-1.58811	-0.565481	-0.889369
K09902	-0.1026	-0.1026	-0.139876	0.0428699	-1.49122	-1.59025	-0.541407	-0.875726
K07400	-0.1026	-0.1026	-0.139876	0.0428699	-1.49122	-1.59025	-0.541407	-0.875726
K03683	-0.1026	-0.1026	-0.139876	0.0428699	-1.49122	-1.59025	-0.541407	-0.875726
K03528	-0.1026	-0.1026	-0.139876	0.0428699	-1.49122	-1.59025	-0.541407	-0.875726
K09895	-0.1026	-0.1026	-0.139876	0.0428699	-1.49122	-1.59025	-0.541407	-0.875726
K03732	-0.1026	-0.1026	-0.139876	0.0428699	-1.49122	-1.59025	-0.541407	-0.875726
K12297	-0.1026	-0.1026	-0.139876	0.0428699	-1.49122	-1.59025	-0.541407	-0.875726
K00124	-0.0376576	-0.0376576	-0.364981	0.340312	-0.317495	-0.404052	1.45959	0.655379
K03415	-0.104416	-0.104416	-0.144561	0.0474664	-1.48319	-1.59057	-0.516378	-0.857012
K01051	-0.147286	-0.147286	0.106033	-0.248875	0.054908	-0.0573854	-1.74209	-1.27769
K00355	-0.115469	-0.115469	-0.202896	-0.244036	-0.125576	-0.276223	-0.246712	-0.205617
K09912	-0.101628	-0.101628	-0.159102	0.0447609	-1.48641	-1.58612	-0.50587	-0.859929
K00127	-0.0320047	-0.0320047	-0.360987	0.344084	-0.292636	-0.36457	1.43079	0.627551
K01141	-0.0999821	-0.0999821	-0.117228	0.0500694	-1.4928	-1.59549	-0.56882	-0.886694
K13893	-0.0278143	-0.0278143	-0.362509	0.546727	-0.246739	-0.31545	1.55343	0.548061
K04568	-0.0906958	-0.0906958	-0.0627977	0.0737575	-1.47147	-1.55831	-0.55808	-0.84314
K02496	-0.0882525	-0.0882525	-0.113634	0.0650425	-1.45847	-1.54894	-0.59783	-0.926151
K01322	0.0349366	0.0349366	0.34061	-0.215253	1.37216	1.56369	-0.5822	ns.
K07659	-0.0380736	-0.0380736	-0.373642	0.255218	-0.291934	-0.370048	1.27456	0.548519
K09019	-0.0872779	-0.0872779	-0.0542932	0.0666549	-1.41401	-1.49771	-0.59081	-0.859907
K07283	-0.0949559	-0.0949559	-0.0804167	0.0471829	-1.46094	-1.55404	-0.483767	-0.760743
K03669	-0.0949005	-0.0949005	-0.0108419	0.107451	-1.45484	-1.54677	-0.623281	-0.889247
K02669	-0.105068	-0.105068	-0.121702	0.111892	-1.48286	-1.5916	-0.672405	-1.05274
K06445	-0.0916834	-0.0916834	-0.136349	0.103385	-1.45209	-1.53972	-0.67877	-1.06641
K03317	-0.0939756	-0.0939756	-0.0590679	0.0535984	-1.45136	-1.54292	-0.474852	-0.735802
K07233	-0.0813004	-0.0813004	ns.	0.100409	-1.35055	-1.42542	-0.703057	-0.840046
K03777	-0.0837876	-0.0837876	-0.094697	0.0605018	-1.42702	-1.51294	-0.533086	-0.837381
K03827	0.0928635	0.0928635	0.376546	ns.	ns.	0.0730744	-1.34215	-0.869156
K08223	-0.0850714	-0.0850714	-0.205776	ns.	-0.0428726	-0.163985	ns.	-0.176652
K07574	-0.0957976	-0.0957976	-0.159268	ns.	-1.44462	-1.53612	-0.748019	-1.04381
K00635	0.394532	0.394532	0.606151	-0.577113	11.3137	11.7423	0.0553721	1.29484
K03638	-0.0741517	-0.0741517	ns.	0.13575	-1.40846	-1.47903	-0.593799	-0.868964
K01521	-0.0995608	-0.0995608	ns.	ns.	-1.43845	-1.53488	-0.457269	-0.399413
K03747	-0.0934808	-0.0934808	-0.11138	0.0425733	-1.44888	-1.5394	-0.924306	-1.22152
K03670	-0.0918268	-0.0918268	ns.	0.156477	-1.4445	-1.53321	-0.71791	-1.0062
K00849	-0.138987	-0.138987	0.344997	-0.312561	-0.303323	-0.471143	-1.93354	-1.1804
K02551	0.307225	0.307225	0.437852	-0.37981	-0.667105	-0.317828	-0.926135	-0.0213799
K03087	0.271341	0.271341	ns.	-0.279974	-0.46559	-0.156536	0.48176	0.810862
K03672	-0.0774777	-0.0774777	-0.0929992	0.217742	-1.36881	-1.44824	-0.666074	-1.1232
K02023	0.2691	0.2691	0.225005	0.409951	4.72616	4.61073	-0.852034	-1.03017
K03458	-0.0777554	-0.0777554	-0.42055	ns.	-0.366348	-0.50611	0.888222	0.46557
K02485	-0.101314	-0.101314	ns.	ns.	-1.44118	-1.53817	-0.474488	-0.419723
K03547	-0.138898	-0.138898	0.357236	-0.315448	-0.283626	-0.459665	-1.91298	-1.14538
K03546	-0.138898	-0.138898	0.357888	-0.315464	-0.283626	-0.459665	-1.91328	-1.14503
K03554	-0.0925249	-0.0925249	-0.139621	0.0426822	-1.44259	-1.54326	-0.861186	-1.18589
K00389	-0.00140062	-0.00140062	0.320581	-0.364041	-0.360693	-0.396774	-0.879453	-0.104621
K01911	0.3083	0.3083	0.439294	-0.371231	-0.666668	-0.317548	-0.92501	-0.0277835
K02170	-0.0898606	-0.0898606	ns.	ns.	-1.40391	-1.48891	-0.45575	-0.429045
K01241	-0.0839057	-0.0839057	-0.164455	ns.	-0.0213733	-0.140773	-0.0429196	-0.294841
K01447	-0.183431	-0.183431	0.92245	ns.	0.219344	0.142174	-2.27033	-1.31067
K07217	-0.116616	-0.116616	-0.208736	-0.185023	-0.0637285	-0.208977	-0.497662	-0.526337
K11737	-0.0711638	-0.0711638	-0.107178	0.203653	-1.35495	-1.42667	-0.756859	-1.21175
K01436	0.171295	0.171295	0.318929	-0.366986	-0.117804	0.0251985	-0.892178	-0.115858
K10026	-0.066376	-0.066376	-0.0680247	0.217688	-1.34032	-1.40075	-0.730192	-1.15739
K13896	-0.0580068	-0.0580068	-0.373824	0.045792	-0.2828	-0.382565	0.730681	0.219058
K00208	-0.0635663	-0.0635663	0.381538	ns.	-0.0955352	-0.202962	-1.4157	-1.01523
K03760	-0.0657458	-0.0657458	-0.0523592	0.214091	-1.33967	-1.40688	-0.746348	-1.15355
K00620	0.356919	0.356919	0.104418	-0.146963	6.79391	5.9	-0.378921	-0.069332
K03769	-0.0187341	-0.0187341	-0.373379	0.429746	-0.218899	-0.289423	1.26053	0.36419
K03621	-0.087215	-0.087215	-0.171936	ns.	-0.0145966	-0.13778	-0.129688	-0.357294
K08591	-0.087215	-0.087215	-0.173701	ns.	-0.0145966	-0.13778	-0.128099	-0.357551
K07793	0.0889404	0.0889404	0.256403	ns.	-0.709274	-0.583531	-1.02559	-0.757
K01716	-0.0598981	-0.0598981	-0.0410973	0.256594	-1.34038	-1.40047	-0.784519	-1.22245
K00675	-0.12906	-0.12906	ns.	-0.189201	ns.	-0.157088	-0.0358161	0.110576
K07340	-0.0591981	-0.0591981	-0.00465847	0.2527	-1.31163	-1.36445	-0.781447	-1.17855
K07224	0.536066	0.536066	0.233879	-0.153078	-0.433428	0.078934	-1.00409	-0.526716
K13771	0.270055	0.270055	ns.	-0.160169	-0.41301	-0.114592	0.401612	0.630731
K06023	-0.172316	-0.172316	-0.200032	0.155665	0.0983769	0.00595024	0.225075	-0.130618
K02259	0.058547	0.058547	0.200907	-0.114308	1.37002	1.56716	-0.927407	-0.543461
K01139	-0.0536785	-0.0536785	-0.0363104	0.264724	-1.29808	-1.34519	-0.756564	-1.19555
K07278	-0.0567151	-0.0567151	ns.	0.253992	-1.28989	-1.33991	-0.751484	-1.06251
K02434	0.354624	0.354624	0.103246	-0.153831	6.78476	5.84582	-0.411338	-0.0964428
K09958	-0.126968	-0.126968	0.0431353	-0.213028	0.00914884	-0.0877249	-0.0462128	0.209954
K03742	-0.031401	-0.031401	0.474021	-0.306557	-0.164149	-0.222471	-0.642394	0.138113
K03576	-0.122926	-0.122926	ns.	-0.13382	ns.	-0.123545	-0.100078	ns.
K09790	-0.0547363	-0.0547363	-0.00262135	0.258253	-1.27953	-1.33365	-0.735796	-1.13301
K03745	-0.0533242	-0.0533242	-0.0368231	0.284535	-1.30287	-1.35599	-0.88352	-1.34097
K02549	0.33279	0.33279	0.289543	-0.304817	-0.687401	-0.312269	-1.25076	-0.572147
K01478	-0.0013399	-0.0013399	0.358005	-0.289069	-0.219857	-0.248798	-0.837538	-0.10599
K03529	0.0542815	0.0542815	0.193594	-0.124454	1.37509	1.56991	-0.963775	-0.577446
K01457	0.446839	0.446839	ns.	-0.217343	-0.189823	0.233725	0.462405	0.751791
K05896	0.0544234	0.0544234	0.194227	-0.124655	1.37609	1.57104	-0.965243	-0.578105
K06024	0.0544234	0.0544234	0.194227	-0.124655	1.37609	1.57104	-0.965243	-0.578105
K00754	-0.107318	-0.107318	0.360901	-0.162357	8.32428	6.99878	-1.12327	-0.539907
K09880	-0.117638	-0.117638	-0.119943	-0.049633	-1.40182	-1.51566	-1.62307	-1.7291
K08964	-0.117985	-0.117985	-0.121017	-0.0494644	-1.40148	-1.51566	-1.61925	-1.72641
K00003	0.054211	0.054211	0.190311	-0.124517	1.37725	1.57165	-0.9589	-0.575877
K09781	-0.109427	-0.109427	0.398157	-0.205486	-0.194704	-0.340004	-1.96873	-1.27409
K02081	-0.160336	-0.160336	0.43538	-0.258385	0.209128	0.0265029	-1.65754	-0.871389
K06191	0.351721	0.351721	0.356606	-0.360057	-0.701002	-0.309282	-1.00316	-0.204485
K13639	0.269998	0.269998	ns.	-0.136744	-0.348553	-0.0596787	0.338487	0.538947
K10015	-0.0904501	-0.0904501	-0.405437	0.0266247	-0.0505577	-0.173236	2.12208	1.58644
K10016	-0.0904501	-0.0904501	-0.405437	0.0266247	-0.0505577	-0.173236	2.12208	1.58644
K09456	0.268407	0.268407	ns.	-0.052463	-0.326138	-0.0314726	0.29554	0.413246
K01198	-0.111602	-0.111602	-0.0192638	-0.00364643	-1.36464	-1.47214	-1.53972	-1.5891
K07140	-0.1118	-0.1118	-0.10224	-0.203564	-0.0342639	-0.182013	-0.43743	-0.339713
K06175	-0.124688	-0.124688	0.334769	ns.	-1.22863	-1.35211	-0.804733	-0.366614
K07241	0.185041	0.185041	-0.146354	-0.0121329	-0.0966321	0.0586714	1.7386	1.63218
K07011	-0.174113	-0.174113	0.228705	-0.0720827	1.67331	1.58034	-1.40765	-1.03557
K01053	-0.169199	-0.169199	0.28061	-0.101653	1.68015	1.59433	-1.35653	-0.903922
K02045	0.265712	0.265712	ns.	-0.0744828	-0.319702	-0.0261001	0.3132	0.454924
K00784	-0.0346416	-0.0346416	0.500516	-0.338602	-0.134494	-0.195719	-0.595089	0.243999
K01720	0.19175	0.19175	0.128812	-0.20322	1.42745	1.78097	-1.21719	-0.814501
K13694	-0.156691	-0.156691	0.458476	-0.262166	0.183837	0.00237358	-1.67631	-0.863243
K07458	0.0640581	0.0640581	0.446022	-0.328886	-0.0729146	ns.	-1.80358	-0.939141
K14393	-0.0756756	-0.0756756	-0.277685	-0.171818	-0.306984	-0.431982	0.358071	0.253388
K00657	0.120533	0.120533	-0.379726	-0.178033	-0.172731	-0.0262402	0.378989	0.177285
K01273	-0.155537	-0.155537	0.0681938	-0.0791389	1.53564	1.4646	-1.50312	-1.28235
K01686	-0.110122	-0.110122	ns.	ns.	0.0398544	-0.0359777	-0.135504	-0.0654448
K00042	-0.0307573	-0.0307573	-0.337516	0.181683	-0.159548	-0.230217	0.494512	-0.0246267
K08963	-0.0945324	-0.0945324	-0.0916573	0.00370267	-1.28215	-1.37099	-1.64521	-1.86785
K03187	-0.11307	-0.11307	ns.	-0.0219239	0.0410975	-0.0458692	-0.278328	-0.181013
K06044	0.252661	0.252661	ns.	-0.294653	-0.365034	-0.0771936	-0.0362311	0.229081
K11072	-0.0123396	-0.0123396	0.343893	-0.218446	-0.177793	-0.2169	-1.00654	-0.362425
K02564	-0.155676	-0.155676	0.184738	-0.282902	0.123087	ns.	-1.91789	-1.35534
K07516	-0.150624	-0.150624	-0.049501	0.0437965	1.69546	1.58342	0.319244	0.157908
K02075	0.250078	0.250078	ns.	-0.299074	-0.358058	-0.0728934	-0.122275	0.148103
K07145	0.21633	0.21633	-0.120829	0.023664	-0.25596	-0.0216362	-0.412395	-0.639735
K01057	0.0323505	0.0323505	0.334877	-0.169191	1.4737	1.66609	-0.938727	-0.369329
K00956	-0.120546	-0.120546	ns.	-0.206258	ns.	-0.114946	-0.442239	-0.165592
K04488	0.242087	0.242087	ns.	-0.277803	-0.364442	-0.094147	-0.152905	0.0830082
K00299	-0.0579472	-0.0579472	-0.254823	-0.0672322	-0.209774	-0.317169	0.293998	0.106979
K02047	0.259296	0.259296	ns.	ns.	-0.229577	ns.	0.208238	0.244908
K02046	0.259296	0.259296	ns.	ns.	-0.229577	ns.	0.208238	0.244908
K12410	-0.0306135	-0.0306135	0.484358	-0.329514	-0.148888	-0.214909	-0.914321	-0.020185
K07095	-0.0472109	-0.0472109	0.475373	-0.315598	-0.107471	-0.182319	-1.09303	-0.222204
K06938	-0.0665415	-0.0665415	-0.382913	0.357994	0.011713	-0.0366481	1.83744	1.00711
K01611	0.127137	0.127137	0.321444	ns.	-0.968652	-0.761347	-0.7827	-0.36096
K01154	0.163335	0.163335	-0.0731429	-0.00500204	-1.12643	-0.888133	-1.58774	-1.69095
K00564	-0.0825974	-0.0825974	-0.103494	0.0175297	-1.24771	-1.32305	-1.54352	-1.78559
K00721	-0.12542	-0.12542	0.836585	-0.300453	1.23055	1.21124	-1.68605	-0.488263
K04517	0.0217363	0.0217363	0.352766	-0.234312	1.4504	1.61129	-0.928308	-0.276613
K01661	0.263341	0.263341	0.544486	-0.480634	-0.498071	-0.194106	-0.705839	0.31924
K03724	0.0325861	0.0325861	0.32507	-0.157022	1.44818	1.61413	-0.931122	-0.383971
K03969	0.190789	0.190789	0.125767	-0.271487	-0.202327	ns.	0.0728884	0.550977
K11747	-0.0856383	-0.0856383	0.336079	0.0589439	-1.07628	-1.15838	-0.943234	-0.654724
K00253	-0.126863	-0.126863	-0.325495	0.418569	1.64442	1.56853	1.82993	1.01474
K00262	-0.014499	-0.014499	0.448517	-0.21579	-0.0882903	-0.136748	-1.14658	-0.402831
K01609	0.0330742	0.0330742	0.327256	-0.13452	1.48867	1.66108	-0.958948	-0.432733
K00766	0.0326803	0.0326803	0.326351	-0.134494	1.48948	1.66145	-0.958327	-0.43308
K01791	-0.127704	-0.127704	ns.	-0.204642	0.030965	-0.0787469	-0.564613	-0.312226
K13816	-0.109049	-0.109049	-0.2619	0.107727	-0.93401	-1.03331	0.701108	0.217051
K08995	-0.170488	-0.170488	0.0395658	-0.046931	1.787	1.70361	-0.417773	-0.263075
K07267	-0.111077	-0.111077	-0.270586	0.123503	-0.937261	-1.03681	0.723767	0.217188
K00508	0.265758	0.265758	0.682994	-0.35257	1.35352	1.78124	-1.30266	-0.203866
K14519	-0.100835	-0.100835	0.136712	-0.133697	1.51577	1.49268	-0.163979	0.106427
K01251	0.0327932	0.0327932	0.322756	-0.145102	1.46941	1.63831	-1.00632	-0.474246
K01619	0.264478	0.264478	0.420573	-0.250241	-0.480345	-0.177067	-1.29895	-0.550685
K07126	-0.00728527	-0.00728527	-0.309726	0.405907	-0.0443149	-0.0873899	0.500775	-0.214839
K06181	-0.108481	-0.108481	-0.266722	0.107869	-0.937777	-1.04251	0.729065	0.240446
K02044	-0.072526	-0.072526	-0.0393785	0.0930846	-1.20806	-1.28634	-1.68668	-1.93842
K00060	-0.110216	-0.110216	-0.281791	0.152537	-0.955275	-1.05584	0.646947	0.100621
K02414	-0.113851	-0.113851	-0.290289	0.14953	-0.950982	-1.06054	0.598993	0.0478884
K07122	-0.111832	-0.111832	-0.282065	0.150678	-0.955832	-1.06414	0.591377	0.0470649
K07290	-0.101728	-0.101728	-0.259983	0.15399	-0.906995	-1.00495	0.586255	0.0614513
K03189	0.208482	0.208482	0.148641	-0.135733	-0.165969	0.00662879	0.0376987	0.401129
K07667	0.238743	0.238743	ns.	-0.148889	-0.247652	ns.	-0.143484	ns.
K01119	-0.105863	-0.105863	-0.271365	0.169847	-0.944105	-1.0464	0.657804	0.105794
K13789	-0.160645	-0.160645	0.825797	-0.324804	6.43033	6.13469	-1.76392	-0.557788
K02413	-0.106101	-0.106101	-0.287315	0.160987	-0.924983	-1.0263	0.574037	0.0153539
K03926	-0.0995519	-0.0995519	-0.276349	0.163971	-0.928543	-1.02464	0.586924	0.0357078
K01479	-0.132935	-0.132935	0.422116	-0.131573	0.273006	0.114741	-1.74234	-1.10228
K07019	-0.104664	-0.104664	-0.289163	0.155427	-0.928627	-1.02944	0.582158	0.0268436
K00090	-0.113199	-0.113199	-0.284942	0.148692	-0.950145	-1.06133	0.585566	0.041559
K03656	-0.104664	-0.104664	-0.286734	0.158392	-0.928627	-1.02944	0.57707	0.0213823
K01817	0.0306058	0.0306058	0.356698	-0.152613	1.51022	1.67996	-0.921754	-0.349323
K02398	-0.103693	-0.103693	-0.272717	0.157241	-0.90915	-1.00804	0.578705	0.0385774
K02395	-0.101634	-0.101634	-0.255855	0.158074	-0.909914	-1.00671	0.57949	0.055676
K03387	-0.111535	-0.111535	-0.272721	0.14445	-0.92823	-1.03599	0.616111	0.0885438
K02457	-0.0974227	-0.0974227	-0.247314	0.164106	-0.908983	-1.00989	0.564026	0.0429599
K02462	-0.097968	-0.097968	-0.249279	0.16324	-0.907926	-1.00936	0.566687	0.0445962
K02461	-0.098539	-0.098539	-0.249208	0.162983	-0.907533	-1.00954	0.567445	0.0457144
K02418	-0.103623	-0.103623	-0.253926	0.160672	-0.907423	-1.00605	0.584974	0.0609464
K02459	-0.098539	-0.098539	-0.249969	0.162983	-0.907533	-1.00954	0.568206	0.0457144
K02460	-0.098539	-0.098539	-0.249969	0.162983	-0.907533	-1.00954	0.568206	0.0457144
K02458	-0.0986202	-0.0986202	-0.251123	0.162925	-0.907451	-1.00954	0.569268	0.0456932
K02422	-0.105371	-0.105371	-0.264828	0.157603	-0.905258	-1.00569	0.586002	0.0540954
K00971	-0.11509	-0.11509	ns.	-0.094996	0.0899732	ns.	-0.635042	-0.480752
K02405	-0.103634	-0.103634	-0.252098	0.161863	-0.905702	-1.00441	0.58593	0.0628083
K02440	0.0206685	0.0206685	ns.	-0.218777	0.14653	0.200262	-0.549259	-0.303627
K07638	-0.0607413	-0.0607413	-0.372605	0.297538	0.0128856	-0.0239254	1.51596	0.761005
K03414	-0.0997156	-0.0997156	-0.270047	0.20613	-0.920547	-1.01547	0.510273	ns.
K06183	-0.113929	-0.113929	-0.291486	0.195274	-0.941029	-1.05121	0.567049	ns.
K03647	0.150893	0.150893	0.311702	-0.260547	-0.0253442	0.101185	-1.28623	-0.632923
K01758	0.233875	0.233875	0.295182	-0.0904477	-0.960338	-0.642712	-0.154964	0.230679
K09017	-0.0271852	-0.0271852	-0.193118	0.143887	-0.0364171	-0.110472	0.451551	0.0355426
K02494	-0.1065	-0.1065	-0.294053	0.0920465	-0.926104	-1.02872	0.413148	ns.
K02411	-0.100485	-0.100485	-0.254852	0.20215	-0.905848	-1.00145	0.532161	ns.
K02407	-0.103135	-0.103135	-0.265946	0.159085	-0.905804	-1.00462	0.594642	0.0604779
K13979	0.171503	0.171503	0.312745	-0.168552	1.52341	1.82139	-0.904147	-0.357575
K09921	-0.105811	-0.105811	-0.285503	0.0907017	-0.925455	-1.02738	0.38818	ns.
K10763	-0.107076	-0.107076	-0.288797	0.0922908	-0.925495	-1.02868	0.397586	ns.
K06186	-0.107076	-0.107076	-0.288492	0.0922908	-0.925537	-1.02872	0.397281	ns.
K03586	-0.107076	-0.107076	-0.288948	0.0922908	-0.925537	-1.02872	0.397737	ns.
K05589	-0.107076	-0.107076	-0.288948	0.0922908	-0.925537	-1.02872	0.397737	ns.
K03690	-0.107076	-0.107076	-0.288948	0.0922908	-0.925537	-1.02872	0.397737	ns.
K03599	-0.107076	-0.107076	-0.288948	0.0922908	-0.925537	-1.02872	0.397737	ns.
K03557	-0.107076	-0.107076	-0.288948	0.0922908	-0.925537	-1.02872	0.397737	ns.
K09889	-0.107076	-0.107076	-0.288948	0.0922908	-0.925537	-1.02872	0.397737	ns.
K03600	-0.107076	-0.107076	-0.288948	0.0922908	-0.925537	-1.02872	0.397737	ns.
K01525	-0.107076	-0.107076	-0.289101	0.0922908	-0.925537	-1.02872	0.39789	ns.
K09801	-0.107076	-0.107076	-0.286984	0.0922908	-0.925537	-1.02872	0.398041	ns.
K03616	-0.107076	-0.107076	-0.28691	0.0922908	-0.925537	-1.02872	0.398346	ns.
K06189	-0.107158	-0.107158	-0.287363	0.0903673	-0.923507	-1.02675	0.390311	ns.
K01414	-0.106494	-0.106494	-0.279834	0.0922908	-0.925049	-1.02764	0.401989	ns.
K03560	-0.107084	-0.107084	-0.289613	0.0934148	-0.924643	-1.02782	0.398061	ns.
K02077	0.230096	0.230096	ns.	-0.294807	-0.30164	-0.0368466	-0.480208	-0.135361
K06979	0.243244	0.243244	0.329786	-0.496244	7.4962	6.46129	ns.	0.877344
K07323	-0.106913	-0.106913	-0.283448	0.100012	-0.925701	-1.02916	0.397245	ns.
K07320	-0.104479	-0.104479	-0.282691	0.0989588	-0.922614	-1.02317	0.390609	ns.
K02221	0.236887	0.236887	ns.	-0.141622	-0.246727	ns.	-0.226923	-0.0235789
K09806	-0.104078	-0.104078	-0.263943	0.124261	-0.905274	-0.999051	0.37805	-0.01011
K04760	-0.103859	-0.103859	-0.255697	0.0908475	-0.905768	-1.00549	0.396574	ns.
K07788	-0.102886	-0.102886	-0.290107	0.0959841	-0.921566	-1.02091	0.406929	ns.
K06879	-0.106802	-0.106802	-0.295402	0.0918685	-0.925319	-1.02874	0.409072	ns.
K03190	0.208199	0.208199	0.152425	-0.0223486	-0.0873382	0.0853019	0.0349146	0.288506
K03188	0.208199	0.208199	0.15204	-0.0223486	-0.0873382	0.0853019	0.0353053	0.288506
K02965	0.0320578	0.0320578	0.314528	-0.141868	1.39168	1.54079	-0.976965	-0.456748
K00997	0.237307	0.237307	ns.	-0.14002	-0.251479	ns.	-0.225383	-0.024005
K08095	0.653069	0.653069	0.591427	-0.533844	8.18641	8.95247	0.0731635	1.25286
K11996	-0.0463046	-0.0463046	0.466739	-0.350218	-0.119326	-0.193177	-1.27129	-0.378164
K03571	-0.105698	-0.105698	-0.263231	0.0920527	-0.900982	-1.00245	0.408263	ns.
K07799	-0.100597	-0.100597	-0.280747	0.100469	-0.916735	-1.01373	0.390805	ns.
K00457	-0.0705876	-0.0705876	ns.	-0.00406925	1.37565	1.37546	0.14609	0.165048
K01685	-0.134027	-0.134027	-0.0488478	-0.169409	0.371707	0.202115	-0.528016	-0.412806
K09937	-0.0868603	-0.0868603	-0.267955	0.274673	-0.855049	-0.931891	0.441067	-0.101518
K02074	0.227909	0.227909	ns.	-0.301852	-0.29893	-0.0361438	-0.540198	-0.189766
K00867	0.155662	0.155662	0.306866	-0.230874	-0.0136163	0.117619	-1.30914	-0.69151
K07733	-0.0850715	-0.0850715	-0.224727	0.145	-0.875629	-0.958792	0.488291	0.00997454
K09967	0.415168	0.415168	0.0333858	-0.267431	-0.120062	0.268359	0.0749255	0.453683
K00694	-0.0946493	-0.0946493	-0.231162	0.195553	-0.915404	-1.00121	0.607315	0.0745632
K06954	0.103965	0.103965	-0.269724	0.166284	-0.738788	-0.557454	0.641808	0.0937999
K03611	-0.106644	-0.106644	-0.265075	0.130641	-0.907137	-1.0102	0.353769	-0.0419136
K14162	-0.0758061	-0.0758061	0.0407985	-0.043291	1.54848	1.55463	-0.440784	-0.294171
K05844	-0.147849	-0.147849	0.00810006	-0.0730614	-0.65085	-0.785436	-1.45743	-1.25973
K14161	-0.0753484	-0.0753484	0.0405608	-0.0420266	1.54901	1.55564	-0.443021	-0.297916
K02169	-0.107904	-0.107904	-0.276954	0.0367999	-0.904566	-1.00836	0.242725	-0.07104
K00023	-0.154367	-0.154367	-0.227255	0.229808	0.404202	0.341275	0.79685	0.263547
K09927	0.19355	0.19355	0.140316	-0.304181	-0.185879	ns.	-0.176258	0.268244
K12339	-0.0308008	-0.0308008	0.0317519	-0.266836	ns.	-0.0277991	-0.150096	0.148511
K01429	0.204731	0.204731	0.148867	-0.0485228	-0.0872034	0.0819686	ns.	0.231341
K01430	0.204731	0.204731	0.148675	-0.0485228	-0.0872034	0.0819686	ns.	0.231341
K05540	-0.100812	-0.100812	-0.242098	0.136101	-0.89934	-0.996335	0.37204	-0.00611553
K01428	0.206361	0.206361	0.150435	-0.0444691	-0.0849271	0.0858757	ns.	0.227161
K12979	-0.0786846	-0.0786846	-0.135853	0.184879	-0.770199	-0.83196	0.333494	ns.
K03767	0.188514	0.188514	0.146057	-0.312208	-0.175795	ns.	-0.149398	0.308868
K01058	-0.148655	-0.148655	0.0253898	-0.0676853	-0.653774	-0.794292	-1.45871	-1.25019
K06907	-0.0812215	-0.0812215	-0.249994	0.361402	-0.772711	-0.8441	0.320594	-0.290804
K01665	0.131331	0.131331	0.484733	-0.250103	0.0391537	0.198638	-0.962683	-0.149986
K01690	-0.0829897	-0.0829897	-0.218981	0.297914	-0.832273	-0.909565	0.35837	-0.158514
K01631	-0.0794075	-0.0794075	-0.221356	0.286496	-0.823132	-0.892963	0.432573	-0.0752317
K09975	-0.0783914	-0.0783914	-0.252423	0.276176	-0.825959	-0.899007	0.372678	-0.155902
K06903	-0.081331	-0.081331	-0.248653	0.360958	-0.772759	-0.846212	0.341959	-0.267655
K01043	0.213309	0.213309	0.489128	-0.482715	-0.55987	-0.307862	0.271086	1.31633
K00703	-0.148881	-0.148881	0.646402	-0.235883	0.353211	0.181491	-1.54541	-0.583616
K08305	-0.0789335	-0.0789335	-0.254511	0.275197	-0.824087	-0.897715	0.372957	-0.156734
K09861	0.187516	0.187516	0.130155	-0.288869	-0.173876	ns.	-0.270222	0.148805
K01489	0.324207	0.324207	0.494133	-0.36216	-0.391683	-0.0295097	-0.589968	0.2663
K07046	0.0189588	0.0189588	-0.0278287	-0.127958	7.22909	5.6772	0.298331	0.401056
K09181	-0.100293	-0.100293	-0.0610892	ns.	-0.858352	-0.947687	0.543304	0.384512
K04046	-0.0819319	-0.0819319	-0.220761	0.299761	-0.828019	-0.904774	0.35331	-0.167199
K11076	-0.0779343	-0.0779343	-0.247981	0.224466	-0.813464	-0.880931	0.256008	-0.21644
K08309	-0.074445	-0.074445	-0.217808	0.27827	-0.804766	-0.873674	0.36915	-0.126909
K01975	-0.0742232	-0.0742232	-0.21876	0.310222	-0.798273	-0.861856	0.343905	-0.185071
K02613	-0.141921	-0.141921	0.169174	-0.186115	0.166756	ns.	-0.73046	-0.298363
K02503	-0.0978684	-0.0978684	0.121516	-0.0684553	1.62051	1.58469	-0.34972	-0.0981381
K02300	-0.0665514	-0.0665514	-0.218335	0.28497	-0.783449	-0.844217	0.36253	-0.140755
K02397	-0.076145	-0.076145	-0.232378	0.30658	-0.80252	-0.872303	0.340243	-0.198709
K03608	-0.0782634	-0.0782634	-0.254107	0.216217	-0.819091	-0.892031	0.225012	-0.245315
K01070	-0.0741557	-0.0741557	-0.218685	0.307266	-0.806485	-0.875126	0.344144	-0.181798
K02412	-0.0758305	-0.0758305	-0.214585	0.304366	-0.800067	-0.869505	0.344498	-0.174448
K07708	-0.0744301	-0.0744301	-0.217468	0.303803	-0.80454	-0.873434	0.338275	-0.182991
K07712	-0.0744301	-0.0744301	-0.217468	0.303803	-0.80454	-0.873434	0.338275	-0.182991
K03610	-0.0790714	-0.0790714	-0.254037	0.214321	-0.816731	-0.890361	0.222197	-0.24616
K02298	-0.0657461	-0.0657461	-0.203144	0.284011	-0.767494	-0.827274	0.362972	-0.124163
K02299	-0.0657461	-0.0657461	-0.203588	0.284168	-0.767494	-0.827274	0.363419	-0.124319
K02297	-0.0657461	-0.0657461	-0.203588	0.284168	-0.767494	-0.827274	0.363419	-0.124319
K07645	-0.0705898	-0.0705898	-0.267497	0.344868	-0.764015	-0.822683	0.360771	-0.251592
K02386	-0.0759213	-0.0759213	-0.222092	0.330667	-0.805043	-0.874678	0.310417	-0.242345
K08316	0.16367	0.16367	ns.	-0.0282367	-0.981703	-0.73744	-1.85116	-1.80311
K02391	-0.0745588	-0.0745588	-0.216131	0.328285	-0.802757	-0.870957	0.30443	-0.239989
K03609	-0.0767675	-0.0767675	-0.248584	0.21906	-0.814024	-0.885319	0.217141	-0.250506
K02394	-0.0745588	-0.0745588	-0.209353	0.328285	-0.802757	-0.870957	0.308531	-0.22911
K02393	-0.0745588	-0.0745588	-0.208149	0.328285	-0.802757	-0.870957	0.308531	-0.227906
K14058	-0.081069	-0.081069	-0.255917	0.239263	-0.822952	-0.898696	0.195559	-0.299618
K07010	-0.099531	-0.099531	0.0184521	-0.142769	1.51315	1.49483	-0.640049	-0.417178
K02416	-0.0773643	-0.0773643	-0.22391	0.328271	-0.800151	-0.871036	0.307452	-0.244732
K02410	-0.0761338	-0.0761338	-0.219498	0.329084	-0.799896	-0.869635	0.308116	-0.240471
K02415	-0.075731	-0.075731	-0.220393	0.328526	-0.799896	-0.869189	0.311469	-0.237453
K02387	-0.0770208	-0.0770208	-0.212742	0.329084	-0.79998	-0.870609	0.312189	-0.22964
K02409	-0.0761338	-0.0761338	-0.212742	0.329084	-0.79998	-0.869725	0.312189	-0.22964
K02401	-0.0763439	-0.0763439	-0.217622	0.328556	-0.79949	-0.869481	0.312541	-0.233643
K02421	-0.0763439	-0.0763439	-0.212996	0.328556	-0.79949	-0.869481	0.312541	-0.229014
K02419	-0.0763439	-0.0763439	-0.212996	0.328556	-0.799575	-0.869525	0.312541	-0.229014
K02420	-0.0763439	-0.0763439	-0.211626	0.328556	-0.79949	-0.869481	0.312541	-0.227647
K02400	-0.0763439	-0.0763439	-0.211626	0.328556	-0.799575	-0.869525	0.312541	-0.227647
K01823	0.11294	0.11294	0.468884	-0.347917	ns.	0.142816	-1.27505	-0.382146
K02498	-0.077985	-0.077985	-0.247144	0.242319	-0.819854	-0.892482	0.180608	-0.308849
K05539	-0.0789092	-0.0789092	-0.250372	0.243067	-0.820231	-0.893789	0.190105	-0.303331
K11719	-0.0765707	-0.0765707	-0.220597	0.214632	-0.801631	-0.872629	0.220076	-0.215153
K02396	-0.0738594	-0.0738594	-0.214008	0.332359	-0.797253	-0.864694	0.301616	-0.244753
K09823	-0.0720049	-0.0720049	-0.205319	0.224351	-0.784669	-0.850816	0.272333	-0.157332
K02389	-0.0742215	-0.0742215	-0.209372	0.332623	-0.797808	-0.865615	0.304195	-0.237802
K07091	-0.0789524	-0.0789524	-0.248831	0.241435	-0.818498	-0.892074	0.184346	-0.305915
K02417	-0.0741711	-0.0741711	-0.213771	0.33066	-0.797022	-0.864769	0.308306	-0.236127
K05527	-0.0799744	-0.0799744	-0.225893	0.234988	-0.806718	-0.881555	0.198658	-0.262223
K02392	-0.0770815	-0.0770815	-0.209696	0.325548	-0.796264	-0.86687	0.326837	-0.208404
K07115	-0.0789524	-0.0789524	-0.236	0.241435	-0.818498	-0.892074	0.189055	-0.288377
K02408	-0.0752079	-0.0752079	-0.197022	0.328422	-0.783881	-0.852508	0.313141	-0.212306
K00332	-0.114997	-0.114997	0.371783	-0.147559	1.74597	1.71569	-1.00779	-0.42673
K01894	-0.076425	-0.076425	-0.218561	0.24095	-0.798727	-0.870697	0.189509	-0.270002
K00333	-0.115062	-0.115062	0.370304	-0.147584	1.74616	1.71582	-1.00604	-0.426442
K03676	-0.0762089	-0.0762089	-0.216518	0.241147	-0.798761	-0.870943	0.192487	-0.265179
K06920	-0.0749623	-0.0749623	-0.217273	0.221263	-0.798102	-0.867407	0.217619	-0.220918
[truncated: 2,975 more rows]
