# Supplementary material for: Impact of Rearing Conditions on the Ambrosia Beetle’s Microbiome
Source: Life (Basel). 2018 Dec 13;8(4):63. doi: 10.3390/life8040063 (PMC6316638; doi:10.3390/life8040063)
Supplement: Supplementary file 1 [file life-08-00063-s001.zip › S15_table.xlsx]

## Sheet: Hoja1
Table S15: Fold change of bacterial KOs from wild and artificially reared beetles.
KO's	X.Vol.wild vs. X.Bis.C	Aff.wild vs. Bis.C	X.Vol.wild vs. X.Aff.C	X.Aff.wild vs. X.Aff.C	X.Vol.wild vs. X.Bis.H	X.Aff.wild vs. X.Bis.H	X.Vol.wild vs. X.Aff.H	X.Aff.wild vs. X.Aff.H
K01884	-2.03938	-0.466467	-2.03938	-1.54166	-0.395512	-1.54166	-1.54446	-1.03528
K07069	-2.28142	-0.796846	-2.28142	-1.87204	-0.637558	-1.87204	-0.642972	-0.199098
K11476	-1.74872	-1.62866	-1.24748	-2.22007	-0.104857	-2.70385	-0.629671	-1.63035
K13963	-4.06632	-0.796846	-4.06632	-1.87204	-2.42245	-1.87204	-4.06632	-1.87204
K03388	-3.7961	-1.33417	-3.7961	-2.40937	-2.15223	-2.40937	-3.7961	-2.40937
K09681	-3.87226	-0.673529	-3.87226	-1.74872	-2.2284	-1.74872	-3.07533	-0.897473
K01970	-3.93041	-0.225053	-3.93041	-1.30024	-1.81464	-0.787184	-3.93041	-1.30024
K09766	-2.28142	-1.45174	-1.79108	-2.04059	-0.637558	-2.52693	-0.799457	-1.06027
K15024	-2.28142	-1.52512	-1.79108	-2.11506	-0.637558	-2.60031	-0.642972	-0.983919
K07683	-3.87226	-1.1142	-3.39996	-1.69738	-2.2284	-2.18939	-3.39996	-1.69738
K08646	-2.28142	-2.19914	-2.28142	-3.27433	-0.637558	-3.27433	-1.45055	-2.4683
K00908	-2.28142	-2.19914	-2.28142	-3.27433	-0.637558	-3.27433	-1.45055	-2.4683
K13472	-4.55644	-0.0387242	-4.55644	-1.11392	-2.91257	-1.11392	-4.08781	-0.595134
K09138	-4.64595	-0.673529	-4.64595	-1.74872	-3.00209	-1.74872	-4.64595	-1.74872
K07741	-4.3588	-1.1142	-3.88928	-1.69738	-2.71493	-2.18939	-4.3588	-2.18939
K00544	-1.74872	-2.82645	-1.74872	-3.90164	-0.104857	-3.90164	-1.24748	-3.42953
K02625	-4.73024	-0.0387242	-4.73024	-1.11392	-3.08637	-1.11392	-3.94153	-0.229864
K10851	-4.06632	-1.33417	-3.59523	-1.92118	-2.42245	-2.40937	-3.02614	-1.32432
K07813	-4.24881	-1.33417	-3.77874	-1.92118	-2.60494	-2.40937	-3.21129	-1.32432
K07696	-4.06632	-1.72528	-3.59523	-2.31798	-2.42245	-2.80047	-3.02614	-1.73035
K12284	-1.79108	-2.20007	-2.28142	-3.74841	-0.637558	-3.74841	-1.1907	-2.70279
K00120	-4.60188	-1.1142	-4.13345	-1.69738	-2.95802	-2.18939	-3.37119	-0.881616
K06883	-3.10799	-2.91113	-3.10799	-3.98632	-1.46413	-3.98632	-2.29876	-3.19076
K00087	-0.979023	-1.00771	-2.28142	-3.34015	-0.637558	-3.34015	-1.45055	-2.5353
K10780	-4.06632	-2.0074	-3.59523	-2.60348	-2.42245	-3.0826	-2.51183	-1.49283
K02829	-4.12975	-2.08233	-3.33578	-2.34927	-2.48588	-3.15752	-2.57687	-1.57124
K06324	-4.19051	-3.07917	-4.19051	-4.15436	-2.54664	-4.15436	-4.19051	-4.15436
K00999	-5.17724	-2.26496	-5.17724	-3.34015	-3.53337	-3.34015	-5.17724	-3.34015
K11956	-5.17724	-2.26496	-5.17724	-3.34015	-3.53337	-3.34015	-5.17724	-3.34015
K12675	-5.17724	-2.3684	-5.17724	-3.44359	-3.53337	-3.44359	-5.17724	-3.44359
K07031	-4.64595	-3.2075	-4.64595	-4.28269	-3.00209	-4.28269	-4.64595	-4.28269
K13252	-3.71571	-3.63858	-3.71571	-4.71377	-2.07185	-4.71377	-3.71571	-4.71377
K09700	-3.10799	-3.62192	-3.10799	-4.69711	-1.46413	-4.69711	-1.84312	-3.46766
K04117	-5.34701	-2.67322	-5.34701	-3.74841	-3.70315	-3.74841	-5.34701	-3.74841
K12529	-4.14924	-1.21051	-5.17724	-3.34015	-3.53337	-3.34015	-5.17724	-3.34015
K08692	-1.74872	-4.26112	-1.74872	-5.33631	-0.104857	-5.33631	-1.74872	-5.33631
K14067	-2.4888	-4.34471	-2.4888	-5.4199	-0.844934	-5.4199	-2.4888	-5.4199
K01303	-4.68871	-3.95683	-4.68871	-5.03202	-3.04484	-5.03202	-4.22062	-4.56513
K00360	-6.18561	-3.29417	-6.18561	-4.36936	-4.54175	-4.36936	-6.18561	-4.36936
K01499	-5.518	-4.28776	-5.518	-5.36295	-3.87414	-5.36295	-5.518	-5.36295
K00672	-5.518	-4.28776	-5.518	-5.36295	-3.87414	-5.36295	-5.518	-5.36295
K10714	-5.518	-4.28776	-5.518	-5.36295	-3.87414	-5.36295	-5.518	-5.36295
K00201	-5.518	-4.28776	-5.518	-5.36295	-3.87414	-5.36295	-5.518	-5.36295
K00200	-5.518	-4.28776	-5.518	-5.36295	-3.87414	-5.36295	-5.518	-5.36295
K00202	-5.518	-4.28776	-5.518	-5.36295	-3.87414	-5.36295	-5.518	-5.36295
K09154	-5.518	-4.28776	-5.518	-5.36295	-3.87414	-5.36295	-5.518	-5.36295
K00743	-6.7021	-2.3684	-6.7021	-3.44359	-5.05823	-3.44359	-5.92116	-2.64049
K00271	-5.17724	-4.79831	-5.17724	-5.8735	-3.53337	-5.8735	-5.17724	-5.8735
K12549	-7.24529	-0.796846	-7.24529	-1.87204	-5.60142	-1.87204	-6.78193	-1.3736
K07272	-3.34015	-5.20852	-2.86364	-5.81942	-1.69629	-6.28371	-2.0829	-5.06674
K11919	-7.24529	-0.796846	-7.24529	-1.87204	-5.60142	-1.87204	-6.78193	-1.3736
K04017	-2.83128	-5.29513	-2.83128	-6.37032	-1.18741	-6.37032	-2.3492	-5.90614
K09934	-7.24529	-1.33417	-7.24529	-2.40937	-5.60142	-2.40937	-6.46519	-1.58257
K02752	-2.83128	-5.29513	-2.83128	-6.37032	-1.18741	-6.37032	-2.3492	-5.90614
K12993	-7.25953	-1.87321	-7.25953	-2.9484	-5.61567	-2.9484	-5.8818	-1.50353
K11016	-7.25953	-1.87321	-7.25953	-2.9484	-5.61567	-2.9484	-5.8818	-1.50353
K10814	-7.25953	-1.87321	-7.25953	-2.9484	-5.61567	-2.9484	-5.8818	-1.50353
K10816	-7.25953	-1.87321	-7.25953	-2.9484	-5.61567	-2.9484	-5.8818	-1.50353
K10815	-7.25953	-1.87321	-7.25953	-2.9484	-5.61567	-2.9484	-5.8818	-1.50353
K11017	-7.25953	-2.48347	-7.25953	-3.55866	-5.61567	-3.55866	-5.8818	-2.13706
K00273	-5.17724	-5.53425	-5.17724	-6.60944	-3.53337	-6.60944	-5.17724	-6.60944
K11918	-7.51613	-2.79707	-7.51613	-3.87226	-5.87226	-3.87226	-6.30281	-2.62884
K01318	-1.74872	-6.07537	-0.411198	-5.93646	-0.104857	-7.15056	-1.74872	-7.15056
K09121	-5.17724	-6.13531	-5.17724	-7.2105	-3.53337	-7.2105	-5.17724	-7.2105
K06898	-5.17724	-6.15135	-5.17724	-7.22654	-3.53337	-7.22654	-5.17724	-7.22654
K01568	-8.54133	-2.0074	-7.52311	-2.02131	-6.43468	-2.60348	-6.89823	-1.35902
K05599	-8.66267	-3.31504	-7.64453	-3.35457	-6.55606	-3.92085	-6.86333	-2.55498
K05600	-8.66267	-3.31504	-7.64453	-3.35457	-6.55606	-3.92085	-6.86333	-2.55498
K11311	-8.66267	-3.31504	-7.64453	-3.35457	-6.55606	-3.92085	-6.86333	-2.55498
K00365	-5.47468	-6.77252	-5.47468	-7.84771	-3.83081	-7.84771	-5.00897	-7.3847
K10938	-8.5639	-4.36986	-7.5457	-4.41887	-6.45726	-4.97927	-6.80794	-3.67254
K05977	-5.63195	-7.64478	-5.63195	-8.71997	-2.76753	-7.50818	-5.63195	-8.71997
K08167	1.7515	0.984234	1.72342	-0.05591	2.27082	-1.13848	0.671322	-1.09484
K01791	0.984373	1.0183	0.957693	-0.0204191	2.11092	-0.505438	0.474924	-0.497665
K06332	-2.28142	-1.20623	-2.28142	-2.28142	-0.637558	-2.28142	-0.642972	-0.642972
K06370	-2.28142	-1.20623	-1.79108	-1.79108	-0.637558	-2.28142	-0.503951	-0.503951
K07691	-2.67015	-1.20623	-2.18591	-1.79108	-1.02629	-2.28142	-0.921866	-0.503951
K11629	-2.28142	-2.26496	-1.45055	-2.5353	-0.637558	-3.34015	-0.503951	-1.62922
K06318	-2.4888	-1.95521	-1.66437	-2.21956	-0.844934	-3.0304	-0.587273	-1.16687
K11632	-2.28142	-2.26496	-1.45055	-2.5353	-0.637558	-3.34015	-0.503951	-1.62922
K11630	-2.28142	-2.26496	-1.45055	-2.5353	-0.637558	-3.34015	-0.503951	-1.62922
K11631	-2.28142	-2.26496	-1.45055	-2.5353	-0.637558	-3.34015	-0.503951	-1.62922
K06404	-2.4888	-1.95521	-1.66437	-2.21956	-0.844934	-3.0304	-0.587273	-1.16687
K06285	-2.4888	-1.95521	-1.66437	-2.21956	-0.844934	-3.0304	-0.561199	-1.14043
K06209	-2.28142	-2.26496	-0.979023	-2.0829	-0.637558	-3.34015	-0.503951	-1.62922
K04059	-2.4888	-2.0074	-2.00187	-2.60348	-0.844934	-3.0826	-0.477176	-1.10885
K04050	-2.4888	-2.0074	-2.00187	-2.60348	-0.844934	-3.0826	-0.477176	-1.10885
K04051	-2.4888	-2.0074	-2.00187	-2.60348	-0.844934	-3.0826	-0.477176	-1.10885
K04052	-2.4888	-2.0074	-2.00187	-2.60348	-0.844934	-3.0826	-0.477176	-1.10885
K04053	-2.4888	-2.0074	-2.00187	-2.60348	-0.844934	-3.0826	-0.477176	-1.10885
K04056	-2.4888	-2.0074	-2.00187	-2.60348	-0.844934	-3.0826	-0.477176	-1.10885
K04057	-2.4888	-2.0074	-2.00187	-2.60348	-0.844934	-3.0826	-0.477176	-1.10885
K00650	-2.4888	-2.0074	-2.00187	-2.60348	-0.844934	-3.0826	-0.477176	-1.10885
K04060	-2.4888	-2.0074	-2.00187	-2.60348	-0.844934	-3.0826	-0.477176	-1.10885
K07777	-2.4888	-1.95521	-1.66437	-2.21956	-0.844934	-3.0304	-0.561199	-1.14043
K04049	-2.4888	-2.0074	-2.00187	-2.60348	-0.844934	-3.0826	-0.477176	-1.10885
K06434	-2.4888	-2.0074	-1.66437	-2.27285	-0.844934	-3.0826	-0.561199	-1.19566
K06283	-2.4888	-2.0074	-1.66437	-2.27285	-0.844934	-3.0826	-0.561199	-1.19566
K05518	-4.06632	-1.62866	-3.59523	-2.22007	-2.42245	-2.70385	-2.38193	-0.957806
K10844	-2.67015	-2.67322	-2.67015	-3.74841	-1.02629	-3.74841	-0.921866	-2.05386
K10948	-2.4888	-2.19914	-2.00187	-2.7972	-0.844934	-3.27433	-0.477176	-1.31025
K10913	-2.4888	-2.26496	-2.00187	-2.86364	-0.844934	-3.34015	-0.477176	-1.37913
K10123	-2.4888	-2.26496	-2.00187	-2.86364	-0.844934	-3.34015	-0.477176	-1.37913
K06319	-2.4888	-2.08233	-1.19755	-1.89435	-0.358003	-2.6792	-0.524345	-1.23669
K08693	-2.4888	-2.08233	-1.19755	-1.89435	-0.358003	-2.6792	-0.524345	-1.23669
K06322	-2.4888	-2.08233	-1.19755	-1.89435	-0.358003	-2.6792	-0.524345	-1.23669
K07706	-2.28142	-2.3684	-0.503951	-1.7372	-0.147212	-2.96801	-0.378662	-1.61827
K13004	-2.4888	-2.08233	-1.19755	-1.89435	-0.358003	-2.6792	-0.524345	-1.23669
K00536	-2.4888	-2.08233	-1.19755	-1.89435	-0.358003	-2.6792	-0.524345	-1.23669
K02936	-2.4888	-2.08233	-1.19755	-1.89435	-0.358003	-2.6792	-0.524345	-1.23669
K11623	-2.4888	-2.08233	-1.19755	-1.89435	-0.358003	-2.6792	-0.524345	-1.23669
K11625	-2.4888	-2.08233	-1.19755	-1.89435	-0.358003	-2.6792	-0.524345	-1.23669
K06017	-2.4888	-2.08233	-1.19755	-1.89435	-0.358003	-2.6792	-0.524345	-1.23669
K11624	-2.4888	-2.08233	-1.19755	-1.89435	-0.358003	-2.6792	-0.524345	-1.23669
K13075	-2.4888	-2.15354	-1.19755	-1.96796	-0.358003	-2.75115	-0.524345	-1.31163
K06320	-2.4888	-2.15354	-1.19755	-1.96796	-0.358003	-2.75115	-0.524345	-1.31163
K06335	-2.4888	-2.15354	-1.19755	-1.96796	-0.358003	-2.75115	-0.524345	-1.31163
K04780	-2.4888	-2.15354	-1.19755	-1.96796	-0.358003	-2.75115	-0.524345	-1.31163
K11033	-2.4888	-2.15354	-1.19755	-1.96796	-0.358003	-2.75115	-0.524345	-1.31163
K11035	-2.4888	-2.15354	-1.19755	-1.96796	-0.358003	-2.75115	-0.524345	-1.31163
K11036	-2.4888	-2.15354	-1.19755	-1.96796	-0.358003	-2.75115	-0.524345	-1.31163
K11037	-2.4888	-2.15354	-1.19755	-1.96796	-0.358003	-2.75115	-0.524345	-1.31163
K01408	-2.4888	-2.15354	-1.19755	-1.96796	-0.358003	-2.75115	-0.524345	-1.31163
K06345	-2.4888	-2.15354	-1.19755	-1.96796	-0.358003	-2.75115	-0.524345	-1.31163
K06343	-2.4888	-2.15354	-1.19755	-1.96796	-0.358003	-2.75115	-0.524345	-1.31163
K11777	-2.4888	-2.15354	-1.19755	-1.96796	-0.358003	-2.75115	-0.524345	-1.31163
K06361	-2.4888	-2.15354	-1.19755	-1.96796	-0.358003	-2.75115	-0.524345	-1.31163
K11636	-2.4888	-2.15354	-1.19755	-1.96796	-0.358003	-2.75115	-0.524345	-1.31163
K13532	-2.4888	-2.19914	-1.19755	-2.01503	-0.358003	-2.7972	-0.524345	-1.35953
K06325	-2.4888	-2.19914	-1.19755	-2.01503	-0.358003	-2.7972	-0.524345	-1.35953
K01117	-2.4888	-2.19914	-1.19755	-2.01503	-0.358003	-2.7972	-0.524345	-1.35953
K02249	-2.83128	-2.15354	-1.5558	-1.96796	-0.705337	-2.75115	-0.891274	-1.31163
K13730	-2.4888	-2.26496	-1.19755	-2.0829	-0.358003	-2.86364	-0.524345	-1.42855
K03206	-2.83128	-2.19914	-1.5558	-2.01503	-0.705337	-2.7972	-0.891274	-1.35953
K07717	-2.4888	-2.19914	-1.0199	-1.84296	-0.358003	-2.7972	-0.477176	-1.31025
K07719	-2.4888	-2.19914	-1.0199	-1.84296	-0.358003	-2.7972	-0.477176	-1.31025
K08255	-2.4888	-2.62389	-1.19755	-2.45167	-0.844934	-3.69908	-0.421784	-1.69435
K06296	-3.7961	-2.0074	-2.55099	-1.81682	-2.15223	-3.0826	-1.85324	-1.10885
K01308	-2.83128	-2.48347	-1.5558	-2.30765	-0.705337	-3.08406	-0.843081	-1.60698
K07063	-4.3588	-2.0074	-3.88928	-2.60348	-2.71493	-3.0826	-2.43221	-1.10885
K06297	-3.63058	-2.15354	-2.06308	-1.64565	-1.98672	-3.22873	-1.56048	-1.14258
K04779	-2.4888	-2.7052	-1.19755	-2.5349	-0.358003	-3.30745	-0.524345	-1.8872
K06380	-3.22873	-2.26496	-1.96796	-2.0829	-1.10728	-2.86364	-1.14258	-1.25885
K08604	-3.22873	-2.62389	-2.75115	-3.22557	-1.10728	-3.22557	-1.26245	-1.75277
K02205	-2.4888	-2.62389	-1.19755	-2.45167	-0.358003	-3.22557	-0.421784	-1.69435
K07692	-4.41081	-1.95521	-3.3754	-1.9676	-2.76694	-3.0304	-2.53652	-1.10253
K06307	-2.97626	-2.3684	-1.38124	-1.86932	-0.852076	-2.96801	-0.877869	-1.3665
K03532	-2.67015	-2.9781	-2.18591	-3.58212	-1.02629	-4.05329	-0.55432	-1.9963
K08603	-2.67015	-2.53774	-1.05809	-2.04483	-0.206907	-2.81247	-0.427376	-1.41419
K06421	-2.83128	-2.57282	-1.22858	-2.0811	-0.372087	-2.84807	-0.725016	-1.57852
K08777	-2.83128	-2.57282	-1.22858	-2.0811	-0.372087	-2.84807	-0.725016	-1.57852
K11637	-2.83128	-2.62389	-1.22858	-2.13387	-0.372087	-2.89986	-0.725016	-1.63135
K11638	-2.83128	-2.62389	-1.22858	-2.13387	-0.372087	-2.89986	-0.725016	-1.63135
K02749	-3.71571	-2.75186	-2.46869	-2.58263	-2.07185	-3.82705	-1.77001	-1.88524
K02254	-2.83128	-2.67322	-1.22858	-2.18479	-0.372087	-2.94987	-0.725016	-1.68232
K13530	-3.5401	-2.48347	-2.11792	-2.13706	-1.42149	-3.08406	-1.33874	-1.35797
K13955	-2.97626	-2.57282	-1.38124	-2.0811	-0.520376	-2.84807	-0.750372	-1.45049
K08152	-3.10799	-2.53774	-1.51944	-2.04483	-0.654901	-2.81247	-0.888564	-1.41419
K08713	-2.83128	-2.67322	-1.22858	-2.18479	-0.372087	-2.94987	-0.661357	-1.61792
K06422	-2.83128	-2.7052	-1.22858	-2.21777	-0.372087	-2.98227	-0.661357	-1.65092
K12137	-4.95004	-2.15354	-4.48287	-2.75115	-3.30617	-3.22873	-3.03521	-1.26245
K12138	-4.95004	-2.15354	-4.48287	-2.75115	-3.30617	-3.22873	-3.03521	-1.26245
K12145	-4.95004	-2.15354	-4.48287	-2.75115	-3.30617	-3.22873	-3.03521	-1.26245
K09770	-4.461	-2.42708	-3.22829	-2.24973	-2.3481	-3.0272	-2.41376	-1.42746
K13060	-3.44359	-3.13892	-2.96801	-3.74385	-1.79972	-4.21411	-1.3665	-2.16128
K00686	-2.97626	-2.93828	-1.12584	-2.21052	-0.267951	-2.97247	-0.627848	-1.7061
K02247	-4.461	-2.53774	-2.91555	-2.04483	-2.02633	-2.81247	-2.41376	-1.5422
K00078	-3.44359	-3.01683	-2.1894	-2.85308	-1.79972	-4.09202	-0.801941	-1.47555
K05739	-2.97626	-2.93828	-1.12584	-2.21052	-0.267951	-2.97247	-0.569758	-1.64895
K04126	-4.8481	-2.79707	-4.3806	-3.39996	-3.20424	-3.87226	-2.87183	-1.87326
K07257	-4.95004	-2.19914	-3.72356	-2.01503	-2.83901	-2.7972	-2.78357	-1.06239
K06306	-2.97626	-3.07917	-1.12584	-2.35579	-0.267951	-3.1155	-0.513867	-1.73907
K06303	-3.5401	-3.04209	-1.71916	-2.3176	-0.846404	-3.07788	-1.10408	-1.70094
K06374	-3.5401	-3.04209	-1.71916	-2.3176	-0.846404	-3.07788	-1.0509	-1.64826
K06417	-3.5401	-3.04209	-1.71916	-2.3176	-0.846404	-3.07788	-1.0509	-1.64826
K06413	-3.5401	-3.04209	-1.71916	-2.3176	-0.846404	-3.07788	-1.0509	-1.64826
K06391	-3.5401	-3.04209	-1.71916	-2.3176	-0.846404	-3.07788	-1.0509	-1.64826
K06390	-3.5401	-3.04209	-1.71916	-2.3176	-0.846404	-3.07788	-1.0509	-1.64826
K06395	-3.5401	-3.04209	-1.71916	-2.3176	-0.846404	-3.07788	-1.0509	-1.64826
K06403	-3.5401	-3.04209	-1.71916	-2.3176	-0.846404	-3.07788	-1.0509	-1.64826
K06302	-3.5401	-3.04209	-1.71916	-2.3176	-0.846404	-3.07788	-1.0509	-1.64826
K08222	-3.5401	-3.04209	-1.71916	-2.3176	-0.846404	-3.07788	-1.0509	-1.64826
K06300	-3.5401	-3.04209	-1.71916	-2.3176	-0.846404	-3.07788	-1.0509	-1.64826
K06301	-3.5401	-3.04209	-1.71916	-2.3176	-0.846404	-3.07788	-1.0509	-1.64826
K09777	-3.5401	-3.04209	-1.71916	-2.3176	-0.846404	-3.07788	-1.0509	-1.64826
K06394	-3.5401	-3.07917	-1.71916	-2.35579	-0.846404	-3.1155	-1.0509	-1.68642
K06399	-3.5401	-3.07917	-1.71916	-2.35579	-0.846404	-3.1155	-1.0509	-1.68642
K06313	-3.5401	-3.07917	-1.71916	-2.35579	-0.846404	-3.1155	-0.999721	-1.63576
K06410	-3.5401	-3.07917	-1.71916	-2.35579	-0.846404	-3.1155	-0.999721	-1.63576
K02277	-3.5401	-3.07917	-1.71916	-2.35579	-0.846404	-3.1155	-0.999721	-1.63576
K06317	-3.5401	-3.07917	-1.71916	-2.35579	-0.846404	-3.1155	-0.999721	-1.63576
K06411	-3.5401	-3.07917	-1.71916	-2.35579	-0.846404	-3.1155	-0.999721	-1.63576
K06392	-3.5401	-3.07917	-1.71916	-2.35579	-0.846404	-3.1155	-0.999721	-1.63576
K06396	-3.5401	-3.07917	-1.71916	-2.35579	-0.846404	-3.1155	-0.999721	-1.63576
K06349	-3.5401	-3.07917	-1.71916	-2.35579	-0.846404	-3.1155	-0.999721	-1.63576
K01994	-3.5401	-3.07917	-1.71916	-2.35579	-0.846404	-3.1155	-0.999721	-1.63576
K06294	-3.5401	-3.07917	-1.71916	-2.35579	-0.846404	-3.1155	-0.999721	-1.63576
K08384	-3.5401	-3.07917	-1.71916	-2.35579	-0.846404	-3.1155	-0.999721	-1.63576
K11184	-3.5401	-3.07917	-1.71916	-2.35579	-0.846404	-3.1155	-0.999721	-1.63576
K06379	-3.5401	-3.07917	-1.71916	-2.35579	-0.846404	-3.1155	-0.999721	-1.63576
K06305	-3.5401	-3.07917	-1.71916	-2.35579	-0.846404	-3.1155	-0.999721	-1.63576
K07699	-3.5401	-3.07917	-1.71916	-2.35579	-0.846404	-3.1155	-0.999721	-1.63576
K06382	-3.5401	-3.07917	-1.71916	-2.35579	-0.846404	-3.1155	-0.999721	-1.63576
K06383	-3.5401	-3.07917	-1.71916	-2.35579	-0.846404	-3.1155	-0.999721	-1.63576
K06386	-3.5401	-3.07917	-1.71916	-2.35579	-0.846404	-3.1155	-0.999721	-1.63576
K06387	-3.5401	-3.07917	-1.71916	-2.35579	-0.846404	-3.1155	-0.999721	-1.63576
K12263	-3.7961	-3.07917	-1.98555	-2.35579	-1.10751	-3.1155	-1.26573	-1.63576
K03886	-3.22873	-3.70335	-1.79563	-3.38355	-1.10728	-4.31078	-1.0785	-2.67272
K06310	-4.12975	-2.9781	-2.33044	-2.2516	-1.69192	-3.25849	-1.51447	-1.43555
K08710	-5.17724	-3.59657	-3.64324	-3.13026	-2.30918	-3.44198	-5.17724	-4.67176
K12143	-5.8168	-2.7052	-5.35179	-3.30745	-4.17294	-3.78039	-3.91269	-1.83697
K07772	-3.30885	0.132542	-4.16773	-0.642972	-3.58713	-1.79108	-4.91259	-1.45055
K13626	-5.518	-3.29417	-2.57482	-1.39939	-3.40853	-3.89988	-3.70302	-2.53357
K04757	-3.34732	-1.93765	-2.96943	-2.6343	-2.01428	-3.32511	-2.28918	-1.95302
K03383	-6.21517	-3.4996	-4.69052	-3.03154	-4.5713	-4.57479	-4.06195	-2.40179
K13281	-4.19051	-4.36986	-2.39301	-3.67254	-1.50831	-4.41887	-1.53164	-2.81343
K10797	-4.41795	-3.83758	-3.06085	-3.56195	-2.77409	-4.91277	-2.48662	-2.98757
K00861	-4.41795	-3.83758	-3.06085	-3.56195	-2.77409	-4.91277	-2.48662	-2.98757
K05342	-4.41795	-3.83758	-3.06085	-3.56195	-2.77409	-4.91277	-2.48662	-2.98757
K06378	-5.95982	-3.2075	-4.19287	-2.48781	-2.53294	-2.47163	-3.37915	-1.67203
K03302	-4.41795	-3.83758	-3.06085	-3.56195	-2.77409	-4.91277	-2.48662	-2.98757
K00280	-4.41795	-3.83758	-3.06085	-3.56195	-2.77409	-4.91277	-2.48662	-2.98757
K00972	-4.41795	-3.83758	-3.06085	-3.56195	-2.77409	-4.91277	-2.48662	-2.98757
K09759	-5.39945	-4.6294	-4.17716	-4.48451	-3.28969	-5.23937	-3.54283	-3.85146
K00032	-7.25244	-2.0074	-7.25244	-3.0826	-5.60857	-3.0826	-5.60642	-1.35902
K00958	-6.36506	-3.82477	-4.8413	-3.36217	-3.93955	-4.1124	-3.88201	-2.39912
K12995	-7.28065	-2.26496	-7.28065	-3.34015	-5.63679	-3.34015	-5.52157	-1.50987
K13663	-4.461	-5.33658	-4.461	-6.41177	-2.81714	-6.41177	-2.65458	-4.63226
K13661	-4.461	-5.33658	-4.461	-6.41177	-2.81714	-6.41177	-2.65458	-4.63226
K13660	-4.461	-5.33658	-4.461	-6.41177	-2.81714	-6.41177	-2.65458	-4.63226
K13659	-4.461	-5.33658	-4.461	-6.41177	-2.81714	-6.41177	-2.65458	-4.63226
K01504	-7.34222	-2.3684	-7.34222	-3.44359	-5.69836	-3.44359	-5.69652	-1.7372
K01062	-4.461	-5.33658	-3.99196	-5.94763	-2.81714	-6.41177	-2.65458	-4.63226
K13662	-4.64595	-5.33658	-4.64595	-6.41177	-3.00209	-6.41177	-2.84382	-4.63226
K13657	-4.64595	-5.33658	-4.64595	-6.41177	-3.00209	-6.41177	-2.84382	-4.63226
K02546	-4.461	-5.40389	-3.99196	-6.01504	-2.81714	-6.47908	-2.65458	-4.70003
K06714	-1.5084	-1.50559	-1.74188	-2.81185	-0.437693	-3.15505	-0.841804	-1.92334
K06208	-5.85485	-5.05875	-5.07176	-5.35171	-4.21099	-6.13394	-4.07084	-4.35241
K05991	-5.57995	-4.16418	-4.23494	-3.89172	-3.93609	-5.23937	-3.6605	-3.3173
K02790	-1.88581	-3.71972	-2.46869	-5.35756	-1.59846	-6.10943	-1.64853	-4.55002
K05889	-4.55644	-5.58671	-3.15804	-5.28219	-1.51417	-5.28219	-2.51113	-4.63897
K00096	-4.68033	-4.96642	-3.32681	-4.69934	-3.03647	-6.04161	-2.65033	-4.02355
K01035	-3.78726	-4.08801	-3.31758	-4.69686	-2.74741	-5.76216	-3.01403	-4.39216
K08676	-4.61746	-5.21239	-3.26314	-4.94645	-2.9736	-6.28758	-2.2807	-3.96785
K00466	-7.27366	-5.33146	-7.27366	-6.40665	-5.62979	-6.40665	-5.62772	-4.75673
K02799	-3.11974	-3.17924	-2.63376	-3.77124	-2.7453	-5.51985	-2.47412	-3.61259
K07065	-4.41795	-5.95379	-3.06085	-5.69033	-2.77409	-7.02898	-2.48662	-5.11593
K04116	-5.39945	-6.69798	-4.01173	-6.39659	-2.0969	-6.12867	-3.06268	-5.45136
K02756	-2.97626	-6.89631	-2.16424	-7.19215	-1.33239	-7.9715	-1.08302	-6.17093
K05523	-8.6813	-4.6294	-6.92552	-3.93512	-6.25853	-4.92098	-6.30763	-3.3173
K03451	-7.03289	-3.35908	-6.28247	-3.68306	-4.95485	-4.00097	-4.98917	-2.38065
K03780	-1.36429	-0.149128	-1.5928	-1.45301	-1.36889	-2.874	-1.54896	-1.40914
K07722	-3.73779	-0.330482	-4.02289	-1.6931	-3.2119	-2.53203	-4.2763	-1.94848
K06971	-2.12759	-0.497616	-2.26922	-1.7148	-1.30244	-2.39348	-1.82348	-1.26791
K02570	-2.46553	-1.58711	-1.96662	-2.16372	-0.442258	-2.28313	-2.29164	-2.48852
K02568	-2.50603	-1.58711	-2.00718	-2.16372	-0.482804	-2.28313	-2.33215	-2.48852
K02569	-2.66389	-1.58072	-2.02726	-2.01927	-0.640863	-2.27674	-2.44284	-2.43485
K02567	-2.733	-1.79858	-2.21182	-2.3528	-0.681279	-2.46608	-2.36643	-2.50735
K10041	-3.02538	-0.318414	-1.64123	-0.00373586	-1.12579	-1.13687	-2.72547	-1.0925
K05973	1.74405	3.24465	1.74025	2.16567	3.00163	1.78344	1.72141	2.14684
K09788	-0.661284	2.28936	-0.704446	1.17034	0.980915	1.29555	-0.749671	1.1244
K01800	-0.495525	2.79837	-0.45322	1.76609	1.26221	1.92363	0.26277	2.56619
K07481	2.02571	2.89609	1.38305	1.17808	2.81262	0.96372	1.12402	0.918967
K02650	-0.232187	3.91502	-0.768169	2.29824	0.490584	1.98661	-1.11008	1.9518
K08084	-0.419633	3.72508	-0.951115	2.11267	0.293075	1.78451	-1.29616	1.76294
K05343	2.75694	3.75094	1.97634	1.89508	3.73183	2.00672	2.12408	2.04284
K00355	1.92197	2.99235	1.46454	1.45973	2.83866	1.18998	1.20141	1.1966
K06929	2.41229	3.00159	2.1453	1.65927	3.29182	1.16165	1.67582	1.18952
K03187	0.493154	3.47531	0.288547	2.19592	1.6409	1.90505	0.0143982	1.92237
K07140	1.86219	1.27651	1.67731	0.0161051	2.87289	-0.359153	1.24915	-0.339276
K00262	0.35622	2.31018	0.564306	1.4429	1.36019	0.595728	-0.17392	0.629884
K01661	0.488834	0.940238	0.508188	-0.0532753	1.26585	-0.927785	0.314436	-0.244899
K07733	1.27287	3.67598	-0.355358	0.88613	1.4701	1.15624	-0.0480937	1.19784
K09975	2.00135	4.09669	0.538919	1.56067	2.25487	1.63265	0.648097	1.66969
K08305	1.72681	3.7976	0.269265	1.26645	1.98155	1.33477	0.3786	1.37563
K02300	1.98614	3.75693	0.54543	1.24212	2.28892	1.34165	0.654102	1.35068
K02298	1.98974	3.75927	0.551105	1.24652	2.30911	1.36055	0.66726	1.36257
K02299	1.98614	3.75693	0.547615	1.2443	2.3055	1.35821	0.663874	1.36045
K02297	1.98614	3.75693	0.547615	1.2443	2.3055	1.35821	0.663874	1.36045
K03608	0.920706	3.76161	-0.345292	1.34408	1.17967	1.30416	-0.351013	1.33828
K03610	0.904751	3.64406	-0.356183	1.2317	1.16571	1.18844	-0.363563	1.22422
K03609	0.903905	3.70844	-0.344821	1.30856	1.16882	1.25687	-0.357487	1.29572
K09823	0.911382	3.61534	-0.373222	1.17887	1.20864	1.1959	-0.315742	1.23712
K11065	1.27538	2.81886	1.30179	1.77006	2.64547	1.47003	1.49291	1.96109
K03335	1.78718	0.872523	1.80544	-0.122836	2.8403	-0.725221	2.20142	0.212346
K03718	1.56882	1.0166	2.10283	0.476216	2.9402	-0.265177	1.2936	-0.267886
K02619	0.684701	1.46328	0.492445	0.195785	1.31589	-0.556457	-0.277124	-0.57708
K00641	-0.049762	0.58839	0.996496	0.625895	1.8272	-0.128644	0.167435	-0.144387
K07089	3.20684	2.28204	1.31268	-0.612123	3.29876	-0.274274	1.66839	-0.260933
K03408	1.78324	3.12869	0.553077	0.82365	2.00718	0.633953	0.340548	0.611189
K06182	2.24334	3.83141	1.15378	1.66715	2.54113	1.41078	0.864509	1.37804
K03117	0.603405	1.31869	0.584375	0.224464	1.53219	-0.408858	0.179659	-0.120818
K03752	0.771315	3.0338	0.61961	1.80706	2.06329	1.6071	0.427691	1.61535
K10679	1.15632	3.99842	0.00227309	1.77095	1.41733	1.5426	-0.188621	1.51001
K07147	1.75305	1.52418	1.75782	0.453773	2.95428	0.00583257	1.36578	0.0612644
K00833	0.745001	2.71715	0.77057	1.66751	2.01833	1.27173	0.411215	1.30845
K00640	-0.62248	0.948304	0.183311	0.735437	1.42441	0.332848	-0.184706	0.315451
K03272	2.36419	2.1991	1.29017	0.0487243	2.72557	-0.0916052	1.10168	-0.071844
K03637	0.779417	1.42378	1.08361	0.652882	2.08885	0.0140273	0.461491	0.0305375
K00606	0.520976	1.3041	0.827406	0.535408	1.83287	-0.0446978	0.214212	-0.0197447
K00281	0.182819	1.26661	0.502484	0.511081	1.48411	-0.0929565	-0.0926225	-0.0839355
K03282	0.52157	1.26648	0.860755	0.530567	1.83365	-0.0825186	0.208652	-0.0638394
K00765	0.0620156	1.29445	0.368025	0.525234	1.37172	-0.0564698	-0.195661	-0.0368788
K02907	0.540378	1.25937	0.884464	0.528358	1.8527	-0.0894722	0.232974	-0.0655735
K03631	0.54005	1.25839	0.884171	0.527417	1.85242	-0.0904028	0.232866	-0.0663396
K07082	0.538404	1.26157	0.883481	0.531557	1.85084	-0.0871261	0.23111	-0.063232
K03665	0.536547	1.255	0.880799	0.524159	1.84904	-0.0937057	0.230148	-0.0689894
K01679	0.00670096	1.29744	0.308887	0.524382	1.31269	-0.0572028	-0.254787	-0.0371725
K01695	0.0462796	1.2684	0.356439	0.503333	1.35866	-0.0801437	-0.203172	-0.0548222
K01696	0.0451126	1.26659	0.355635	0.501883	1.3576	-0.081861	-0.203964	-0.056266
K00800	0.0298828	1.25546	0.339151	0.4895	1.34207	-0.0934075	-0.221389	-0.0695648
K00053	0.0371078	1.25726	0.380776	0.525703	1.34882	-0.0920472	-0.215546	-0.0691858
K00831	0.0214134	1.26436	0.365394	0.533102	1.33409	-0.0839262	-0.22896	-0.0595976
K00605	0.116287	1.19934	0.460949	0.468815	1.43215	-0.146446	-0.12765	-0.119709
K01940	0.0314106	1.25495	0.381236	0.529549	1.34719	-0.0903626	-0.212309	-0.0625351
K07478	-0.0140825	1.21011	0.277749	0.479116	1.24598	-0.138873	-0.317882	-0.1146
K00969	-0.259845	1.26735	0.0377562	0.540059	1.00568	-0.0774961	-0.561505	-0.0546372
K00945	-0.3548	1.25301	-0.0166855	0.518828	0.912104	-0.0913042	-0.659571	-0.0722479
K01516	-0.0367907	1.22762	0.250811	0.49208	1.22029	-0.12457	-0.339956	-0.0964055
K01736	0.0254931	1.25202	0.3814	0.532698	1.37741	-0.0575649	-0.21824	-0.0654528
K03177	-0.369961	1.25552	-0.0287612	0.524438	0.892852	-0.0930803	-0.673844	-0.0689133
K03043	-0.36894	1.25649	-0.0276346	0.525517	0.89398	-0.0919834	-0.672437	-0.0675455
K03046	-0.370473	1.25331	-0.0291673	0.522344	0.892459	-0.0951928	-0.673969	-0.0707521
K03501	-0.370473	1.25331	-0.0291673	0.522344	0.892459	-0.0951928	-0.673969	-0.0707521
K00013	0.036888	1.25899	0.389477	0.536344	1.37853	-0.0613261	-0.222681	-0.0743784
K01918	0.504639	0.713927	1.06073	0.19519	1.83957	-0.617237	0.191875	-0.621029
K01495	-0.0724185	0.640359	0.430585	0.120205	1.20145	-0.700232	-0.374492	-0.687419
K01810	-0.0938821	0.672645	0.41217	0.155263	1.19877	-0.649471	-0.401203	-0.660223
K06907	-2.61714	-1.64563	-3.96574	-4.06939	-2.29264	-4.04015	-3.9578	-4.06145
K00971	-3.15758	-2.26831	-3.00905	-3.19498	-1.95118	-3.78095	-3.60204	-3.78795
K02221	-3.20866	-2.26853	-3.18709	-3.32215	-2.18976	-3.96866	-3.34929	-3.48434
K00997	-3.1974	-2.26757	-3.18288	-3.32824	-2.18327	-3.97247	-3.34449	-3.48984
K03185	-2.68118	-1.62721	-3.78122	-3.80243	-2.27504	-3.94011	-3.92681	-3.94803
K05874	2.24448	3.33448	1.08587	1.1007	2.68733	1.05829	1.06989	1.08472
K03089	-2.685	-1.6234	-3.68303	-3.69662	-2.28374	-3.94119	-3.93044	-3.94404
K01935	1.37784	3.18209	0.698196	1.42762	2.09098	1.1767	0.435531	1.16512
K00164	-2.76761	-1.74349	-2.75546	-2.80654	-1.77467	-3.4696	-3.62183	-3.67289
K00943	-2.77387	-1.75756	-2.95037	-3.00924	-1.72604	-3.42877	-3.3463	-3.40517
K09747	-2.68922	-1.65712	-2.74752	-2.79061	-1.48624	-3.1732	-3.14464	-3.18772
K01749	-2.76735	-1.76186	-2.78582	-2.85553	-1.82974	-3.5433	-3.18218	-3.25188
K00099	-2.7709	-1.75401	-2.63008	-2.68838	-1.59515	-3.29731	-3.24209	-3.30039
K00928	-3.23322	-2.28671	-2.15832	-2.28704	-1.19757	-2.97013	-2.84419	-2.97289
K01759	1.17155	2.90144	1.02386	1.67863	2.1318	1.14297	0.475056	1.1301
K07391	-2.70302	-1.76246	-2.36811	-2.50275	-1.38754	-3.16602	-3.01405	-3.14867
K07460	-2.70777	-1.7621	-2.367	-2.49653	-1.39257	-3.16594	-3.01456	-3.14407
K01159	-2.70566	-1.76016	-2.36706	-2.49676	-1.39157	-3.16511	-3.01446	-3.14413
K01599	-2.70666	-1.76117	-2.36779	-2.4975	-1.39239	-3.16594	-3.01423	-3.14392
K01772	-2.70666	-1.76122	-2.36751	-2.49727	-1.39239	-3.16599	-3.01429	-3.14403
K01698	-2.70931	-1.76188	-2.37045	-2.49823	-1.39509	-3.1667	-3.01649	-3.14425
K03073	-2.71078	-1.76493	-2.37012	-2.49948	-1.39507	-3.16827	-3.01316	-3.1425
K01589	-2.71088	-1.76495	-2.37026	-2.49953	-1.39512	-3.16823	-3.01299	-3.14224
K04066	-2.71081	-1.76505	-2.37016	-2.4996	-1.3951	-3.16839	-3.01297	-3.14239
K06207	-2.71088	-1.76518	-2.37019	-2.49969	-1.39512	-3.16846	-3.01288	-3.14236
K03733	-2.72567	-1.76088	-2.38605	-2.49646	-1.41065	-3.16491	-3.03098	-3.14137
K04485	-2.71111	-1.76511	-2.36909	-2.4983	-1.39535	-3.1684	-3.01262	-3.14181
K00940	-2.76797	-1.75571	-2.42889	-2.49183	-1.45369	-3.16049	-3.07543	-3.13836
K03801	-2.76689	-1.75997	-2.42837	-2.49665	-1.4528	-3.16493	-3.07568	-3.14395
K01903	-2.76854	-1.76166	-2.42968	-2.498	-1.45427	-3.16644	-3.07622	-3.14453
K01902	-2.76864	-1.76176	-2.42977	-2.49809	-1.45437	-3.16654	-3.07632	-3.14463
K02914	-2.83654	-1.76358	-2.52903	-2.53127	-1.54297	-3.18907	-3.16005	-3.16228
K01925	-2.77188	-1.75677	-2.4312	-2.49129	-1.45628	-3.16022	-3.07388	-3.13396
K09710	-2.77401	-1.7673	-2.4327	-2.5012	-1.45768	-3.17002	-3.07426	-3.14274
K03439	-2.78411	-1.75399	-2.44347	-2.48854	-1.46807	-3.15699	-3.08556	-3.13062
K02836	-2.77169	-1.76409	-2.4323	-2.4999	-1.45592	-3.16737	-3.07418	-3.14176
K02897	-2.77175	-1.76467	-2.4316	-2.49971	-1.4561	-3.16806	-3.07413	-3.14223
K03628	-2.77185	-1.76478	-2.43148	-2.49961	-1.45614	-3.16812	-3.07406	-3.14218
K03589	-2.77188	-1.76475	-2.4312	-2.49927	-1.45611	-3.16803	-3.07388	-3.14194
K01933	-2.77162	-1.7649	-2.43094	-2.49942	-1.45586	-3.16818	-3.07362	-3.14208
K02945	-2.77185	-1.76506	-2.4312	-2.49961	-1.45614	-3.1684	-3.07406	-3.14246
K03524	-2.77188	-1.76518	-2.43138	-2.49987	-1.45611	-3.16846	-3.07388	-3.14236
K11175	-2.77188	-1.76518	-2.43134	-2.49983	-1.45611	-3.16846	-3.07388	-3.14236
K00859	-2.77188	-1.7651	-2.4312	-2.49961	-1.45611	-3.16838	-3.07388	-3.14228
K01929	-2.77194	-1.76518	-2.43126	-2.49969	-1.45618	-3.16846	-3.07394	-3.14236
K01945	-2.77188	-1.76455	-2.43106	-2.49893	-1.45567	-3.16739	-3.07278	-3.14064
K01956	-2.77213	-1.76571	-2.43142	-2.5002	-1.45652	-3.16915	-3.07384	-3.14261
K00793	-2.76994	-1.76434	-2.42926	-2.49884	-1.45219	-3.16563	-3.06769	-3.13727
K01588	-2.77214	-1.76554	-2.43135	-2.49995	-1.45637	-3.16882	-3.07342	-3.14201
K00075	-2.77216	-1.76552	-2.43128	-2.49984	-1.45666	-3.16908	-3.07349	-3.14204
K03593	-2.76893	-1.76171	-2.4228	-2.49077	-1.44245	-3.15427	-3.07546	-3.14343
K02340	-2.77322	-1.76556	-2.43254	-2.50007	-1.45712	-3.16851	-3.07445	-3.14197
K02563	-2.77209	-1.76706	-2.43121	-2.50138	-1.45621	-3.17022	-3.07342	-3.14358
K01778	-2.77847	-1.76607	-2.43818	-2.50097	-1.46271	-3.16935	-3.08025	-3.14303
K00674	-2.76659	-1.75997	-2.43008	-2.49865	-1.45398	-3.1664	-3.07318	-3.14174
K03210	-2.7734	-1.76669	-2.43195	-2.50043	-1.45688	-3.16921	-3.07193	-3.1404
K02860	-2.78598	-1.76542	-2.44534	-2.49997	-1.46993	-3.16843	-3.08743	-3.14206
K00962	-2.78515	-1.7657	-2.44448	-2.50022	-1.46906	-3.16865	-3.08639	-3.14212
K03584	-2.78604	-1.76556	-2.4454	-2.50011	-1.46994	-3.16851	-3.08727	-3.14197
K02341	-2.78604	-1.76556	-2.4454	-2.50011	-1.46994	-3.16851	-3.08727	-3.14197
K03545	-2.78604	-1.76567	-2.44536	-2.50019	-1.46994	-3.16862	-3.08727	-3.14209
K06187	-2.78604	-1.76578	-2.44536	-2.5003	-1.46994	-3.16873	-3.08727	-3.1422
K03702	-2.78604	-1.76578	-2.44536	-2.5003	-1.46994	-3.16873	-3.08727	-3.1422
K03470	-2.78604	-1.76578	-2.44536	-2.5003	-1.46994	-3.16873	-3.08727	-3.1422
K02313	-2.78604	-1.76578	-2.44536	-2.5003	-1.46994	-3.16873	-3.08717	-3.14209
K03703	-2.78608	-1.76592	-2.44533	-2.50037	-1.46997	-3.16887	-3.08714	-3.14217
K00340	-2.69678	-1.66345	-2.27259	-2.31446	-1.25196	-2.93769	-2.90483	-2.94669
K00341	-2.69653	-1.66503	-2.27262	-2.31631	-1.25191	-2.93946	-2.90637	-2.95005
K00337	-2.69751	-1.66514	-2.27359	-2.31642	-1.25289	-2.93957	-2.90734	-2.95016
K00339	-2.697	-1.66383	-2.27263	-2.31465	-1.25208	-2.93796	-2.90447	-2.94649
K00330	-2.69683	-1.6655	-2.27245	-2.31631	-1.25191	-2.93962	-2.9043	-2.94816
K00343	-2.697	-1.66542	-2.27263	-2.31624	-1.25208	-2.93955	-2.90447	-2.94808
K02888	-2.83415	-1.76827	-2.49108	-2.50039	-1.51643	-3.1696	-3.13298	-3.14229
K00287	-2.84734	-1.75513	-2.50783	-2.4908	-1.53163	-3.15847	-3.1478	-3.13079
K00331	-2.69799	-1.66516	-2.27357	-2.31593	-1.25321	-2.93942	-2.90509	-2.94744
K04763	-2.71411	-1.76518	-2.32649	-2.45277	-1.35729	-3.12741	-3.00457	-3.13082
K00338	-2.69799	-1.66526	-2.27338	-2.31584	-1.25305	-2.93937	-2.90448	-2.94693
K02904	-2.83139	-1.76513	-2.49096	-2.49989	-1.51551	-3.1683	-3.13415	-3.14308
K07447	-2.83164	-1.76542	-2.491	-2.49997	-1.51559	-3.16843	-3.13308	-3.14206
K03979	-2.83164	-1.76567	-2.491	-2.50023	-1.51559	-3.16868	-3.13308	-3.14231
K01872	-2.83164	-1.76567	-2.491	-2.50023	-1.51559	-3.16868	-3.13308	-3.14231
K00942	-2.8317	-1.76578	-2.49102	-2.5003	-1.51559	-3.16873	-3.13292	-3.1422
K03550	-2.8317	-1.76578	-2.49102	-2.5003	-1.51559	-3.16873	-3.13292	-3.1422
K03625	-2.8317	-1.76578	-2.49102	-2.5003	-1.51559	-3.16873	-3.13292	-3.1422
K03977	-2.84249	-1.76325	-2.5026	-2.49856	-1.52724	-3.16706	-3.14735	-3.1433
K03655	-2.77446	-1.77266	-2.39816	-2.47155	-1.45758	-3.17483	-3.07346	-3.14684
K02114	-2.83293	-1.76566	-2.49108	-2.499	-1.51698	-3.16876	-3.1341	-3.14201
K03551	-2.8317	-1.76726	-2.49102	-2.50178	-1.51559	-3.17021	-3.13292	-3.14368
K04075	-2.83872	-1.76666	-2.49744	-2.50057	-1.52218	-3.16917	-3.13917	-3.1423
K02950	-2.84288	-1.76203	-2.50224	-2.49658	-1.52684	-3.16504	-3.1451	-3.13943
K01874	-2.83235	-1.76685	-2.49043	-2.50011	-1.51607	-3.16962	-3.13275	-3.14243
K02112	-2.84384	-1.76336	-2.50271	-2.49742	-1.52831	-3.16688	-3.1471	-3.14181
K03553	-2.83313	-1.76722	-2.49225	-2.50152	-1.51664	-3.16978	-3.13261	-3.14188
K02520	-2.83887	-1.76549	-2.49823	-2.50004	-1.52282	-3.16849	-3.14043	-3.14223
K02890	-2.83972	-1.76541	-2.49926	-2.50014	-1.52378	-3.16853	-3.14166	-3.14254
K02988	-2.84614	-1.76791	-2.50333	-2.5003	-1.52857	-3.1694	-3.14523	-3.1422
K02968	-2.84423	-1.76574	-2.50309	-2.49979	-1.5282	-3.16876	-3.14573	-3.14243
K01889	-2.841	-1.76582	-2.50033	-2.50034	-1.52489	-3.16877	-3.14223	-3.14224
K02835	-2.84489	-1.76667	-2.50337	-2.50034	-1.52807	-3.1689	-3.14529	-3.14226
K02519	-2.84392	-1.76493	-2.50335	-2.49955	-1.52793	-3.16799	-3.14558	-3.14178
K02948	-2.84395	-1.76567	-2.50342	-2.50033	-1.5284	-3.16918	-3.14654	-3.14346
K02879	-2.84401	-1.7647	-2.50333	-2.49922	-1.5279	-3.16765	-3.14523	-3.14112
K02916	-2.84375	-1.7651	-2.50303	-2.49958	-1.5276	-3.16801	-3.14493	-3.14147
K00554	-2.84395	-1.7651	-2.50331	-2.49965	-1.5279	-3.1681	-3.1454	-3.14173
K02935	-2.84417	-1.76588	-2.50331	-2.50021	-1.52796	-3.16872	-3.1454	-3.14229
K02926	-2.84397	-1.76565	-2.50332	-2.50019	-1.52793	-3.16867	-3.14553	-3.14241
K02982	-2.84395	-1.76557	-2.50331	-2.50012	-1.5279	-3.16857	-3.1454	-3.1422
K02863	-2.84395	-1.76564	-2.50331	-2.50019	-1.5279	-3.16864	-3.1454	-3.14227
K02867	-2.84395	-1.76564	-2.50331	-2.50019	-1.5279	-3.16864	-3.1454	-3.14227
K02886	-2.84395	-1.76564	-2.50331	-2.50019	-1.5279	-3.16864	-3.1454	-3.14227
K02992	-2.84395	-1.76564	-2.50331	-2.50019	-1.5279	-3.16864	-3.1454	-3.14227
K02884	-2.84395	-1.76567	-2.50331	-2.50023	-1.5279	-3.16868	-3.1454	-3.14231
K02946	-2.84395	-1.76567	-2.50331	-2.50023	-1.5279	-3.16868	-3.1454	-3.14231
K02906	-2.84395	-1.76567	-2.50331	-2.50023	-1.5279	-3.16868	-3.1454	-3.14231
K03106	-2.84395	-1.76567	-2.50331	-2.50023	-1.5279	-3.16868	-3.1454	-3.14231
K02834	-2.84395	-1.76567	-2.50331	-2.50023	-1.5279	-3.16868	-3.1454	-3.14231
K02876	-2.84395	-1.76567	-2.50331	-2.50023	-1.5279	-3.16868	-3.1454	-3.14231
K02871	-2.84395	-1.76567	-2.50331	-2.50023	-1.5279	-3.16868	-3.1454	-3.14231
K02878	-2.84395	-1.76567	-2.50331	-2.50023	-1.5279	-3.16868	-3.1454	-3.14231
K02892	-2.84395	-1.76567	-2.50331	-2.50023	-1.5279	-3.16868	-3.1454	-3.14231
K02959	-2.84395	-1.76567	-2.50331	-2.50023	-1.5279	-3.16868	-3.1454	-3.14231
K02600	-2.84395	-1.76567	-2.50331	-2.50023	-1.5279	-3.16868	-3.1454	-3.14231
K02931	-2.84395	-1.76567	-2.50331	-2.50023	-1.5279	-3.16868	-3.1454	-3.14231
K02933	-2.84395	-1.76567	-2.50331	-2.50023	-1.5279	-3.16868	-3.1454	-3.14231
K03624	-2.84401	-1.76556	-2.50333	-2.50007	-1.5279	-3.16851	-3.14523	-3.14197
K02864	-2.84401	-1.7657	-2.50337	-2.50026	-1.5279	-3.16865	-3.14523	-3.14212
K02899	-2.84401	-1.76573	-2.50333	-2.50025	-1.5279	-3.16868	-3.14523	-3.14215
K02996	-2.84401	-1.7657	-2.50326	-2.50015	-1.5279	-3.16865	-3.14523	-3.14212
K06942	-2.84401	-1.76577	-2.50333	-2.50029	-1.5279	-3.16872	-3.14523	-3.14219
K02357	-2.84401	-1.76577	-2.50333	-2.50029	-1.5279	-3.16872	-3.14523	-3.14219
K02887	-2.84401	-1.76578	-2.50333	-2.5003	-1.5279	-3.16873	-3.14523	-3.1422
K02881	-2.84401	-1.76578	-2.50333	-2.5003	-1.5279	-3.16873	-3.14523	-3.1422
K02961	-2.84401	-1.76578	-2.50333	-2.5003	-1.5279	-3.16873	-3.14523	-3.1422
K02967	-2.84401	-1.76578	-2.50333	-2.5003	-1.5279	-3.16873	-3.14523	-3.1422
K02874	-2.84401	-1.76578	-2.50333	-2.5003	-1.5279	-3.16873	-3.14523	-3.1422
K02895	-2.84401	-1.76578	-2.50333	-2.5003	-1.5279	-3.16873	-3.14523	-3.1422
K03438	-2.84401	-1.76578	-2.50333	-2.5003	-1.5279	-3.16873	-3.14523	-3.1422
K02939	-2.84401	-1.76578	-2.50333	-2.5003	-1.5279	-3.16873	-3.14523	-3.1422
K02838	-2.84401	-1.76578	-2.50333	-2.5003	-1.5279	-3.16873	-3.14523	-3.1422
K03110	-2.84401	-1.76578	-2.50333	-2.5003	-1.5279	-3.16873	-3.14523	-3.1422
K00566	-2.84401	-1.7658	-2.50333	-2.50032	-1.5279	-3.16875	-3.14529	-3.14228
K03664	-2.84401	-1.76578	-2.50333	-2.5003	-1.5279	-3.16873	-3.14523	-3.1422
K02990	-2.84401	-1.76578	-2.50333	-2.5003	-1.5279	-3.16873	-3.14523	-3.1422
K01869	-2.84401	-1.76583	-2.50333	-2.50035	-1.5279	-3.16878	-3.14529	-3.14231
K03595	-2.84407	-1.76578	-2.5034	-2.5003	-1.52796	-3.16873	-3.1453	-3.1422
K03218	-2.84401	-1.76592	-2.5034	-2.50051	-1.5279	-3.16887	-3.14512	-3.14223
K00927	-2.84401	-1.76578	-2.50333	-2.5003	-1.52757	-3.1684	-3.14523	-3.1422
K01875	-2.84416	-1.7659	-2.50345	-2.50038	-1.52805	-3.16885	-3.14522	-3.14215
K01890	-2.84498	-1.7657	-2.50424	-2.50015	-1.52887	-3.16865	-3.14637	-3.14228
K01056	-2.84404	-1.76607	-2.50329	-2.50051	-1.52793	-3.16901	-3.14499	-3.14221
K03040	-2.84401	-1.76636	-2.50333	-2.50088	-1.5279	-3.16931	-3.14523	-3.14278
K09903	-2.84415	-1.76592	-2.50334	-2.50031	-1.52797	-3.16881	-3.14493	-3.14189
K01892	-2.84415	-1.76604	-2.50331	-2.50039	-1.52797	-3.16892	-3.14498	-3.14207
K01876	-2.8441	-1.76707	-2.50346	-2.50162	-1.52805	-3.17007	-3.14554	-3.1437
K03076	-2.84415	-1.76624	-2.50303	-2.50031	-1.52797	-3.16912	-3.14476	-3.14204
K00858	-2.84573	-1.76625	-2.5051	-2.50081	-1.53006	-3.16963	-3.14683	-3.14255
K02316	-2.84401	-1.76719	-2.50333	-2.5017	-1.5279	-3.17013	-3.14523	-3.1436
K01870	-2.84424	-1.76632	-2.50333	-2.5006	-1.52801	-3.16914	-3.14464	-3.1419
K02986	-2.84401	-1.76768	-2.50333	-2.50219	-1.5279	-3.17062	-3.14523	-3.14409
K02111	-2.8443	-1.76589	-2.50234	-2.49912	-1.5279	-3.16855	-3.14404	-3.14082
K03695	-2.84492	-1.76768	-2.50446	-2.5024	-1.52881	-3.17062	-3.14625	-3.1442
K02110	-2.84533	-1.76589	-2.50337	-2.49912	-1.52893	-3.16855	-3.14507	-3.14082
K02115	-2.84533	-1.76592	-2.50337	-2.49916	-1.52893	-3.16858	-3.14507	-3.14085
K03596	-2.84401	-1.7691	-2.50333	-2.50362	-1.5279	-3.17205	-3.14512	-3.14541
K01887	-2.84445	-1.76845	-2.50348	-2.50266	-1.52817	-3.17122	-3.14447	-3.14366
K04043	-2.84445	-1.76872	-2.50229	-2.50174	-1.52839	-3.17171	-3.1449	-3.14436
K03687	-2.84407	-1.776	-2.50315	-2.51028	-1.52785	-3.17884	-3.14519	-3.15231
K00789	-2.84492	-1.76889	-2.48917	-2.48832	-1.52863	-3.17165	-3.14422	-3.14337
K02338	-2.84451	-1.7667	-2.48211	-2.47949	-1.52096	-3.16219	-3.14224	-3.13961
K01783	-2.9113	-1.77074	-2.57274	-2.50736	-1.59678	-3.17527	-3.21218	-3.14681
K02601	-2.84432	-1.7671	-2.45735	-2.45532	-1.48832	-3.13015	-3.13809	-3.13606
K02108	-2.84551	-1.76594	-2.45725	-2.45287	-1.48917	-3.12866	-3.13753	-3.13315
K01409	-2.84445	-1.76589	-2.4546	-2.45123	-1.48687	-3.12736	-3.13403	-3.13066
K00981	-2.84785	-1.76968	-2.4406	-2.43762	-1.48394	-3.12482	-3.13179	-3.1288
K00794	-2.75254	-1.73596	-2.36848	-2.4271	-1.40867	-3.11113	-3.0567	-3.1153
K03118	-2.77814	-1.84489	-2.22611	-2.36808	-1.43932	-3.22512	-3.08395	-3.22589
K00275	-2.77437	-1.85103	-2.22314	-2.375	-1.43566	-3.23135	-3.0827	-3.23454
K02335	-2.85292	-1.85176	-2.29703	-2.37106	-1.5123	-3.23018	-3.15086	-3.22488
K01803	-2.83282	-1.83233	-2.24821	-2.32293	-1.46452	-3.18308	-3.13234	-3.20704
K02337	-2.83951	-1.76441	-1.97131	-1.9714	-1.05119	-2.69514	-2.70643	-2.70651
K02040	-2.73904	-1.78227	-1.77369	-1.89215	-0.927583	-2.68987	-2.55944	-2.67786
K01961	0.320112	2.94629	0.0654971	1.61674	1.40987	1.31756	-0.187966	1.31995
K02065	-2.28345	-1.27386	-1.91207	-1.97767	-0.706915	-2.41637	-2.3645	-2.43009
K00133	-2.03903	-1.03152	-2.3989	-2.46657	-1.27174	-2.98327	-2.94255	-3.01021
K01921	-2.04474	-1.03873	-2.39438	-2.46355	-1.26455	-2.97758	-2.92955	-2.99872
K01255	-1.8147	-0.791509	-2.42925	-2.48124	-1.3393	-3.03515	-2.96072	-3.0127
K02109	-3.71354	-2.68403	-3.27192	-3.31761	-2.33071	-4.02026	-3.96841	-4.01409
K13038	0.197243	1.30386	0.540247	0.571672	1.50925	-0.0618923	-0.0735747	-0.0419219
K01995	0.878951	1.46633	0.864579	0.376765	1.96704	-0.12194	0.930366	0.442572
K00012	-3.66734	-2.68527	-2.96553	-3.05866	-1.85717	-3.59416	-3.49518	-3.5883
K01673	1.27629	2.0165	1.27096	0.93598	2.3851	0.406152	0.930928	0.595882
K13821	-2.70089	-1.77071	-3.16927	-3.31427	-2.33227	-4.12111	-3.98937	-4.13435
K06903	-4.58765	-3.61369	-5.93743	-6.03865	-4.26387	-6.00895	-5.90739	-6.00861
K00384	-3.39383	-2.33092	-2.33164	-2.34392	-1.56686	-3.223	-3.20973	-3.22201
K02302	0.993133	3.0673	-0.183589	0.780223	1.1709	0.526744	-0.450659	0.511409
K01714	-1.18438	-0.152197	-1.19041	-1.23342	0.0351877	-1.62478	-1.29021	-1.33322
K02015	1.09662	1.09088	0.924157	-0.133634	1.61457	-1.08238	-0.00764605	-1.09374
K12136	-2.4888	-2.0074	-2.00187	-2.60348	-0.844934	-3.0826	-0.477176	-1.10885
K08600	-2.83128	-2.62389	-0.955134	-1.86852	-0.705337	-3.22557	-0.891274	-1.80287
K09683	-2.83128	-2.67322	-1.22858	-2.18479	-0.372087	-2.94987	-0.725016	-1.68232
K11686	-2.83128	-2.67322	-1.22858	-2.18479	-0.372087	-2.94987	-0.725016	-1.68232
K11633	-2.67015	-2.62389	-1.05809	-2.13387	-0.206907	-2.89986	-0.427376	-1.50331
K06344	-2.67015	-2.67322	-1.05809	-2.18479	-0.206907	-2.94987	-0.304548	-1.43272
K10681	-2.4888	-2.75186	-0.298024	-1.69905	-0.358003	-3.35445	-0.524345	-1.93554
K06330	-3.44359	-2.67322	-1.7372	-2.05386	-0.996625	-2.94987	-1.11662	-1.43272
K08965	-3.44359	-2.7052	-1.7372	-2.08695	-0.996625	-2.98227	-1.11662	-1.46576
K06298	-3.44359	-2.75186	-1.7372	-2.13521	-0.996625	-3.02955	-1.11662	-1.51396
K06334	-3.44359	-2.79707	-1.7372	-2.18192	-0.996625	-3.07533	-1.11662	-1.56061
K03887	-3.44359	-2.79707	-1.7372	-2.18192	-0.996625	-3.07533	-1.11662	-1.56061
K06431	-2.97626	-2.93828	-1.24686	-2.32754	-0.267951	-2.97247	-0.627848	-1.7061
K06432	-2.97626	-2.93828	-1.24686	-2.32754	-0.267951	-2.97247	-0.627848	-1.7061
K06438	-3.44359	-2.79707	-1.7372	-2.18192	-0.996625	-3.07533	-1.05899	-1.50336
K06348	-2.97626	-2.93828	-1.24686	-2.32754	-0.267951	-2.97247	-0.627848	-1.7061
K11615	-2.97626	-2.93828	-1.24686	-2.32754	-0.267951	-2.97247	-0.627848	-1.7061
K11614	-2.97626	-2.93828	-1.10944	-2.19431	-0.267951	-2.97247	-0.627848	-1.7061
K06327	-2.97626	-2.9781	-1.24686	-2.36852	-0.267951	-3.0129	-0.569758	-1.68992
K13767	-2.97626	-2.9781	-1.24686	-2.36852	-0.267951	-3.0129	-0.569758	-1.68992
K05281	-2.97626	-2.91113	-1.24686	-2.29956	-0.267951	-2.94488	-0.569758	-1.62098
K02859	-2.97626	-2.9781	-1.24686	-2.36852	-0.267951	-3.0129	-0.569758	-1.68992
K06419	-2.97626	-3.01683	-1.24686	-2.40837	-0.267951	-3.05224	-0.569758	-1.72977
K06347	-2.67015	-3.07917	-0.756462	-2.31262	-0.206907	-3.36065	-0.304548	-1.85089
K06371	-3.22873	-2.93828	-1.51257	-2.32754	-0.527601	-2.97247	-0.834745	-1.64895
K13300	-3.22873	-2.9781	-1.51257	-2.36852	-0.527601	-3.0129	-0.834745	-1.68992
K00929	-3.22873	-2.93828	-1.34984	-2.16738	-0.527601	-2.97247	-0.892585	-1.7061
K05346	-3.71571	-3.01683	-2.02	-2.40837	-1.27286	-3.29765	-1.4586	-1.84628
K13770	-3.22873	-3.04209	-1.51257	-2.43434	-0.527601	-3.07788	-0.834745	-1.75574
K12281	-2.96801	-2.92664	-2.96801	-4.00183	-1.79972	-4.47083	-1.11662	-2.17503
K07446	-3.5401	-2.9781	-1.83771	-2.36852	-0.846404	-3.0129	-1.10408	-1.63507
K00227	-4.12975	-3.22966	-3.33578	-3.51265	-1.69192	-3.51265	-1.82561	-2.00521
K02239	-3.5401	-3.04209	-1.71916	-2.3176	-0.846404	-3.07788	-1.10408	-1.70094
K08642	-3.93041	-3.07917	-2.68825	-2.91658	-1.81464	-3.68377	-1.3085	-1.53985
K02491	-3.63058	-3.04209	-1.81349	-2.3176	-0.938775	-3.07788	-1.19808	-1.70094
K06401	-3.5401	-3.04209	-1.71916	-2.3176	-0.846404	-3.07788	-1.0509	-1.64826
K06373	-3.5401	-3.04209	-1.71916	-2.3176	-0.846404	-3.07788	-1.0509	-1.64826
K06393	-3.5401	-3.04209	-1.71916	-2.3176	-0.846404	-3.07788	-1.0509	-1.64826
K06299	-3.5401	-3.04209	-1.71916	-2.3176	-0.846404	-3.07788	-1.0509	-1.64826
K08966	-3.5401	-3.07917	-1.71916	-2.35579	-0.846404	-3.1155	-1.0509	-1.68642
K02490	-3.5401	-3.07917	-1.71916	-2.35579	-0.846404	-3.1155	-0.999721	-1.63576
K06397	-3.5401	-3.07917	-1.71916	-2.35579	-0.846404	-3.1155	-0.999721	-1.63576
K06426	-3.5401	-3.07917	-1.71916	-2.35579	-0.846404	-3.1155	-0.999721	-1.63576
K06328	-3.5401	-3.07917	-1.71916	-2.35579	-0.846404	-3.1155	-0.999721	-1.63576
K06012	-3.5401	-3.07917	-1.71916	-2.35579	-0.846404	-3.1155	-0.999721	-1.63576
K00478	-5.17724	-2.67322	-3.51567	-2.05386	-3.06689	-3.27526	-3.26584	-1.80388
K09477	-0.109736	0.27602	-2.83128	-2.28142	-0.372087	-1.45055	-2.83128	-2.28142
K11210	-3.34015	-3.31504	-1.49355	-2.58203	-0.891433	-3.5988	-0.895667	-1.98112
K09692	-4.3588	-3.13892	-2.52274	-2.37412	-2.24541	-3.74385	-2.18128	-2.03319
K06311	-3.87226	-3.13892	-2.04825	-2.40111	-1.18503	-3.17612	-1.20256	-1.55598
K02828	-4.55644	-3.11532	-2.75229	-2.37682	-2.12255	-3.39717	-2.26246	-1.88799
K11034	-3.5401	-3.13892	-1.6375	-2.33473	-0.474053	-2.80936	-0.902803	-1.60143
K06409	-3.99997	-3.13892	-2.15342	-2.37412	-1.31487	-3.17612	-1.33485	-1.55598
K02826	-4.55644	-3.17362	-2.75229	-2.43681	-2.12255	-3.45606	-2.26246	-1.94779
K04769	-3.71571	-3.31504	-1.85901	-2.55498	-0.82483	-3.15644	-1.03992	-1.73721
K06398	-3.71571	-3.31504	-1.85901	-2.55498	-0.82483	-3.15644	-1.03992	-1.73721
K06423	-3.71571	-3.31504	-1.85901	-2.55498	-0.82483	-3.15644	-1.03992	-1.73721
K04766	-3.5401	-3.42475	-1.6375	-2.62775	-0.846404	-3.4656	-0.902803	-1.89512
K07723	-4.77061	-3.04209	-2.98721	-2.3176	-2.09528	-3.07788	-2.3175	-1.64826
K02497	-3.5401	-3.42475	-1.6375	-2.62775	-0.846404	-3.4656	-0.902803	-1.89512
K07590	-3.5401	-3.42475	-1.6375	-2.62775	-0.846404	-3.4656	-0.902803	-1.89512
K09860	-3.99997	-3.48125	-2.75923	-3.32511	-1.88462	-4.08781	-1.24803	-1.82165
K05823	-4.50951	-3.01683	-2.27371	-1.84628	-1.83141	-3.05224	-2.15773	-1.72977
K06408	-3.71571	-3.37592	-1.85901	-2.61737	-0.82483	-3.21824	-0.995595	-1.75591
K09693	-5.0842	-3.13892	-3.26314	-2.37412	-2.9736	-3.74385	-2.91972	-2.03319
K02248	-4.50951	-3.07917	-2.3352	-1.97194	-1.83141	-3.1155	-2.15773	-1.79385
K10926	-3.52848	-2.39757	-0.914292	-0.856593	-2.3561	-3.94459	-1.9415	-1.88456
K08969	-4.80987	-3.07917	-2.89265	-2.22252	-2.13492	-3.1155	-2.35753	-1.68642
K05822	-4.50951	-3.31504	-2.52691	-2.40505	-1.83141	-3.35457	-2.1032	-1.98112
K08221	-4.12975	-3.3458	-2.28727	-2.58651	-1.24765	-3.18767	-1.38232	-1.68253
K12287	-3.99997	-2.75186	-0.850041	-0.669411	-2.3561	-3.82705	-1.47659	-1.29779
K06284	-5.01867	-3.13892	-3.22375	-2.40111	-2.34558	-3.17612	-2.38005	-1.55598
K02499	-3.71571	-3.62192	-1.77001	-2.7778	-0.82483	-3.46766	-0.952676	-1.96583
K02862	-3.5401	-4.00901	-1.71916	-3.30647	-0.846404	-4.05549	-0.999721	-2.58662
K02246	-4.50951	-3.42475	-2.21454	-2.20476	-1.83141	-3.4656	-2.05079	-2.041
K07651	-4.77061	-3.42475	-2.90411	-2.62775	-2.09528	-3.4656	-2.17208	-1.89512
K11622	-4.91445	-3.31504	-3.09049	-2.55498	-2.04373	-3.15644	-2.23022	-1.69336
K00491	-4.64595	-3.59657	-2.77696	-2.8033	-1.96937	-3.6393	-2.09144	-2.11783
K00172	-5.56467	-2.91113	-2.52168	-0.900079	-3.92081	-3.98632	-3.90787	-2.29956
K00170	-5.56467	-2.91113	-2.52168	-0.900079	-3.92081	-3.98632	-3.90787	-2.29956
K06381	-4.06632	-4.14348	-2.2219	-3.39968	-1.18302	-3.99486	-1.23524	-2.41769
K12285	-3.99196	-3.01262	-1.3284	-1.42689	-2.81714	-4.55644	-1.80989	-1.90777
K01233	-3.71571	-4.63772	-3.24232	-5.24769	-0.376136	-4.05761	-1.34152	-3.37968
K12276	-4.22062	-3.1025	-1.5324	-1.48838	-2.57676	-4.17769	-1.95723	-1.91343
K12278	-4.22062	-3.1025	-1.5324	-1.48838	-2.57676	-4.17769	-1.95723	-1.91343
K07318	-5.0842	-4.39949	-3.26314	-3.65916	-2.41163	-4.44868	-2.91972	-3.31507
K02661	-5.26462	-4.10803	-4.04121	-3.95908	-2.08783	-3.64931	-2.28259	-2.1996
K06402	-3.7961	-4.66237	-1.66714	-3.64383	-1.10751	-4.71301	-1.21664	-3.20084
K01361	-4.48287	-3.98195	-2.97541	-3.55555	-2.51892	-4.73841	-2.35514	-2.93702
K09145	-3.63058	-4.9825	-1.77046	-4.24816	-1.18651	-5.27523	-1.19808	-3.67372
K10783	-6.78129	-3.31504	-6.31755	-3.92085	-5.13742	-4.39023	-4.40212	-1.98112
K10924	-4.34683	-2.71915	-2.2335	-1.67279	-3.26365	-4.3577	-2.57513	-2.01628
K01387	-3.71911	-3.50272	-2.27371	-3.14088	-1.07656	-3.58935	-1.31758	-2.19295
K13664	-4.461	-5.33658	-4.461	-6.41177	-2.81714	-6.41177	-2.65458	-4.63226
K13658	-4.461	-5.33658	-4.461	-6.41177	-2.81714	-6.41177	-2.65458	-4.63226
K13656	-4.461	-5.33658	-4.461	-6.41177	-2.81714	-6.41177	-2.65458	-4.63226
K03605	-2.39838	0.646618	-3.90787	-0.404048	-2.53457	-0.70113	-3.77754	-0.261452
K12279	-4.51772	-3.54227	-1.77713	-1.87898	-2.87385	-4.61746	-1.80642	-1.90825
K10927	-4.51772	-3.54227	-1.77713	-1.87898	-2.87385	-4.61746	-1.80642	-1.90825
K12282	-4.51772	-3.54227	-1.77713	-1.87898	-2.87385	-4.61746	-1.80642	-1.90825
K12280	-4.51772	-3.54227	-1.77713	-1.87898	-2.87385	-4.61746	-1.80642	-1.90825
K12286	-4.51772	-3.54227	-1.77713	-1.87898	-2.87385	-4.61746	-1.80642	-1.90825
K11908	-2.4888	-5.42325	-2.00187	-6.03441	-0.844934	-6.49844	-0.361118	-4.47469
K01844	-6.26971	-3.70335	-3.23594	-1.71902	-4.62585	-4.77854	-3.48245	-1.96845
K06295	-5.42497	-4.0281	-2.88435	-2.55776	-2.39363	-3.71248	-1.94181	-1.61246
K12252	-7.48615	-2.42708	-7.48615	-3.50227	-5.84228	-3.50227	-5.64364	-1.59804
K05873	-1.0199	-4.09501	-2.00187	-6.08641	-0.358003	-6.08641	-0.361118	-4.5269
K01415	-5.39945	-4.46166	-4.93355	-5.07128	-3.75559	-5.53685	-1.34897	-1.48998
K04034	-4.88533	-5.51181	-4.41795	-6.12307	-3.24147	-6.587	-2.59753	-4.3166
K09929	-4.77596	-3.37538	-4.22768	-3.90102	-2.82434	-4.14213	-2.83452	-2.50635
K06377	-3.72012	-4.9712	-2.39301	-4.7476	-1.50831	-5.48892	-1.4038	-3.76443
K03093	-2.67015	-5.69817	-0.921866	-5.12543	-0.206907	-5.99256	-0.427376	-4.62326
K14166	-5.75778	-5.47519	-3.85312	-4.65153	-3.64879	-6.08641	-3.60099	-4.39917
K01205	-6.85823	-4.23397	-6.85823	-5.30916	-5.21436	-5.30916	-3.06772	-1.49226
K02809	-1.5084	-3.18514	-2.37225	-5.11791	-1.49034	-5.85921	-1.45558	-4.2087
K04127	-4.461	-6.02083	-4.461	-7.09602	-2.81714	-7.09602	-2.05358	-4.71831
K08690	-1.71126	1.38704	-5.85485	-2.80047	-3.74603	-2.31798	-5.07176	-1.98438
K09925	-1.71126	1.26199	-5.85485	-2.9484	-3.74603	-2.46776	-5.07176	-2.13577
K12243	-1.71126	1.08264	-5.85485	-3.15752	-3.74603	-2.6792	-4.83088	-2.09833
K11914	-7.56286	-4.34471	-6.18584	-4.03237	-4.39981	-3.88871	-4.53804	-2.37443
K01143	-1.71126	1.38704	-4.32767	-1.19603	-2.68381	-1.19603	-5.07176	-1.98438
K11739	-6.53205	-3.21789	-6.17428	-3.93159	-4.38824	-3.78779	-4.6261	-2.37351
K12543	-7.25953	-5.40389	-7.25953	-6.47908	-5.61567	-6.47908	-5.61356	-4.82961
K01829	-7.0327	-5.6922	-7.0327	-6.76739	-5.38884	-6.76739	-4.88367	-4.61726
K12991	-7.98015	-3.11532	-7.98015	-4.19051	-6.33628	-4.19051	-4.21578	-0.351026
K02381	-3.88201	-2.75546	-3.74332	-3.69193	-2.44947	-4.04202	-2.44666	-2.39493
K10954	-1.71126	-1.29844	-5.85485	-6.50563	-3.74603	-6.04161	-4.47083	-5.12527
K07474	-1.74912	-0.0593926	-2.51407	-1.90351	-1.53685	-2.57322	-3.86412	-3.25881
K02755	-2.4888	-6.87977	-2.4888	-7.95496	-0.844934	-7.95496	-0.477176	-6.0611
K09951	-5.52962	-5.92698	-2.40984	-3.89595	-3.13209	-6.25197	-3.16613	-4.64762
K11909	-1.76399	-1.71861	-4.09562	-5.1165	-2.04607	-4.71022	-3.52118	-4.54207
K11527	-2.5586	-0.700234	-3.43753	-2.65833	-2.57737	-3.44494	-3.08458	-2.30388
K01218	-5.34701	-7.10776	-2.54825	-5.4055	-2.91805	-7.40375	-3.55711	-6.4103
K05301	-1.94281	1.3658	-5.60346	-2.64502	-4.12362	-2.8136	-5.335	-2.36852
K11045	-4.83938	-5.30003	-3.5922	-5.13058	-3.32183	-6.50098	-2.80812	-4.35018
K08357	-0.540772	2.60763	-4.20087	-1.21743	-1.38115	-0.0223166	-3.57923	-0.598536
K08359	-0.540772	2.60763	-4.20087	-1.21743	-1.38115	-0.0223166	-3.57923	-0.598536
K08358	-0.630863	2.08612	-4.28904	-1.85701	-1.46961	-0.667152	-3.23162	-0.788699
K00309	-2.07459	-0.932549	-3.39317	-3.32676	-1.72369	-3.30114	-2.19835	-2.13156
K00048	-2.21734	-1.90915	-2.90188	-3.66678	-1.67396	-4.08161	-2.23826	-3.00519
K03409	-2.30758	-1.09529	-0.746196	-0.607699	-0.516654	-2.0233	-0.817324	-0.678891
K10024	-3.7164	-1.69232	-4.22015	-3.27258	-3.04495	-3.74231	-3.22594	-2.27561
K10023	-3.80423	-1.69232	-4.30789	-3.27258	-3.13262	-3.74231	-3.31387	-2.27561
K07123	-2.19578	-1.52521	-1.63495	-2.04068	-0.675613	-2.72386	-1.28597	-1.69243
K11894	-4.21556	-2.26012	-3.40212	-2.51987	-2.7335	-3.49745	-3.24943	-2.36676
K12661	-0.623125	-1.2982	-3.67525	-5.40123	0.124391	-2.65317	-0.78583	-2.53444
K02593	-1.74366	-0.197883	-2.24714	-1.77784	-1.19203	-2.36798	-1.92528	-1.45517
K02592	-1.74366	-0.197883	-2.24714	-1.77784	-1.19203	-2.36798	-1.92528	-1.45517
K02585	-1.74366	-0.197883	-2.24714	-1.77784	-1.19203	-2.36798	-1.92528	-1.45517
K02596	-1.74366	-0.197883	-2.24714	-1.77784	-1.19203	-2.36798	-1.92528	-1.45517
K02587	-1.74366	-0.197883	-2.24714	-1.77784	-1.19203	-2.36798	-1.92528	-1.45517
K02591	-1.74366	-0.21564	-2.24714	-1.79554	-1.19203	-2.38562	-1.84095	-1.38836
K02586	-1.74366	-0.21564	-2.24714	-1.79554	-1.19203	-2.38562	-1.84095	-1.38836
K02588	-1.74366	-0.21564	-2.24714	-1.79554	-1.19203	-2.38562	-1.82841	-1.3758
K11475	-3.47056	-1.73305	-1.44491	-0.776594	-2.1269	-3.10916	-2.1062	-1.44003
K13040	4.23734	4.07623	7.26238	6.04853	4.17079	1.23759	2.40937	1.11401
K07464	-2.17636	0.320999	0.824429	2.94738	-2.45393	-1.76557	-3.41318	-1.06667
K06990	-10.3285	-4.44756	-7.10278	-2.27011	-7.90624	-4.73841	-6.92422	-2.08919
K02597	-1.99342	-0.209008	-2.49632	-1.78893	-1.3655	-2.3037	-2.04116	-1.33212
K03779	-1.36429	-0.149128	-1.5928	-1.45301	-1.36889	-2.874	-1.54896	-1.40914
K02584	-1.76766	-0.7316	-2.27108	-2.31011	-1.2159	-2.89871	-1.83998	-1.8791
K03928	-4.43798	-3.29015	-4.99555	-4.92297	-3.75043	-5.32175	-3.7531	-3.68036
K02572	-1.87794	-1.2951	-2.73062	-3.22141	-1.52017	-3.65413	-2.06444	-2.55643
K06606	-1.60736	-0.443324	-1.03921	-0.950091	-0.0979801	-1.65306	-0.600009	-0.510668
K09945	-3.0531	-0.896936	-2.1644	-1.07993	-1.58861	-2.15214	-2.17939	-1.09498
K07814	-3.1144	-1.99795	-0.882243	-0.840675	-2.11376	-3.71644	-1.93279	-1.89138
K14540	-6.731	-2.13948	-5.36088	-1.83663	-6.05458	-4.1861	-5.45594	-1.93233
K02679	-0.263036	0.21039	-3.29059	-3.60952	-0.458273	-2.42235	-2.15842	-2.47857
K00153	-2.48764	-4.82184	4.13134	0.850589	5.72768	0.802848	4.10932	0.828472
K01003	-3.75554	-3.46808	1.81317	1.04287	3.41794	1.00372	1.7684	0.998041
K09165	-5.06007	-4.50418	2.51873	2.01222	3.84019	1.68959	2.2298	1.72309
K14205	-4.92894	-3.75749	2.31013	2.4039	3.69432	2.14425	2.05668	2.15048
K07498	-3.55826	-1.937	2.91204	3.43802	4.03007	2.9125	2.34894	2.87525
K03303	-3.51246	-2.46023	1.88531	1.8629	3.28232	1.61603	1.62504	1.60262
K07120	-3.18958	-2.24964	1.30398	1.17116	2.46267	0.685895	0.812323	0.679405
K00261	-5.60199	-1.00601	-0.746853	2.63968	0.539509	2.35817	-1.05014	2.33244
K01188	-0.706909	1.40182	-0.812493	0.219197	0.0211768	-0.386064	-1.75656	-0.623224
K03918	-5.3676	-5.27432	3.43367	2.47551	4.34786	1.74512	2.73324	1.7744
K04562	1.39608	3.46678	0.909153	1.90545	2.57412	1.92652	1.31367	2.3093
K14645	2.07725	2.99443	1.70502	1.54691	3.27328	1.47128	1.99634	1.83831
K07004	0.868837	2.58782	0.342471	0.986838	2.04602	1.04646	0.785305	1.42918
K00294	-5.86328	-5.97003	2.95146	1.79187	3.86594	1.06153	2.25469	1.09419
K09941	2.31196	3.90269	2.00063	2.5164	3.53642	2.40842	2.21805	2.73366
K00500	1.48212	2.66826	0.999696	1.11074	2.69185	1.15902	1.42771	1.53867
K07117	2.17134	3.79436	1.88302	2.43107	3.40338	2.30769	2.08994	2.63783
K02404	1.29123	3.41954	0.982465	2.0361	2.51791	1.92788	1.21174	2.26498
K08999	-7.97111	-5.95977	0.803343	1.72872	1.71366	0.995995	0.103283	1.02944
K09007	1.36702	3.47914	1.20143	2.23863	2.60569	1.99944	1.28845	2.3255
K02666	-0.496785	3.25359	-0.86847	1.80097	0.596824	1.71759	-0.587702	2.08618
K03411	1.67877	2.96541	1.42394	1.63547	2.92684	1.49456	1.65391	1.86537
K02351	2.32374	2.42756	2.14948	1.17785	3.5991	0.983291	2.2672	1.29574
K02672	-0.509957	3.65915	-0.894508	2.1937	0.57148	2.11078	-0.614361	2.47812
K02653	-0.51701	3.54528	-0.85194	2.13017	0.57764	2.01029	-0.597245	2.38874
K02663	-0.504689	3.22472	-0.844713	1.80427	0.589819	1.6895	-0.58174	2.07137
K02652	-0.53978	3.17443	-0.874158	1.75969	0.555333	1.63938	-0.617436	2.02047
K00453	1.65207	2.28725	1.41801	0.977828	2.87331	0.789126	1.57945	1.13939
K13483	1.46539	1.7944	1.16781	0.421258	2.78489	0.39444	1.50511	0.758971
K11178	1.44533	1.7944	1.14774	0.421258	2.76482	0.39444	1.48505	0.758971
K02463	-0.426725	2.72651	-0.754103	1.31875	0.719321	1.24236	-0.502595	1.57433
K11177	1.38991	1.69977	1.09229	0.326584	2.70937	0.299761	1.44165	0.676379
K02655	-1.3242	3.36431	-1.67456	1.93314	-0.143997	1.8178	-1.4095	2.20255
K07336	-0.54207	2.7773	-0.783359	1.45709	0.614224	1.3015	-0.591228	1.65223
K00772	1.39547	2.07274	2.00289	1.60531	2.29819	0.25588	1.41019	1.01228
K00822	0.594705	3.1067	0.750364	2.18683	2.04419	1.83757	0.59966	2.03645
K09919	1.03539	2.66808	1.14826	1.70566	2.46017	1.374	1.05482	1.61231
K00685	-0.566649	2.7494	-0.439478	1.80319	0.783868	1.46814	-0.536666	1.70463
K01968	-0.527977	2.50019	-0.396327	1.55858	0.821725	1.21849	-0.499399	1.45401
K07102	-0.551139	2.77861	-0.295276	1.9628	0.802204	1.50036	-0.518626	1.73641
K00311	-0.589618	2.70683	-0.325646	1.89927	0.762703	1.42701	-0.54935	1.6725
K09930	1.1002	2.7249	1.36026	1.90956	2.60473	1.51049	1.41977	1.96903
K01563	2.65945	2.17851	3.33937	1.78456	3.70569	0.504127	3.03534	1.48
K00966	1.56704	1.97292	2.13117	1.46238	3.10764	0.794352	1.60214	0.932861
K07260	1.18315	0.200062	1.94325	-0.0405662	2.17549	-1.43038	1.11752	-0.855471
K12990	2.70115	4.55711	2.39709	3.17816	4.45055	3.58737	3.48706	4.26726
K01556	0.529266	0.235336	1.1263	-0.166861	1.83857	-1.08392	0.466861	-0.816738
K07164	-8.16346	-7.79162	1.00769	0.309544	1.57295	-0.695624	-0.000473421	-0.707696
K09793	1.71688	1.83798	2.57081	1.61779	2.94154	0.342905	2.04901	1.09538
K01253	3.94196	3.72368	0.534544	-0.579042	3.16004	0.217925	1.56492	0.266828
K01880	-9.02349	-7.7705	0.117775	0.294523	0.68246	-0.710408	-0.898381	-0.719829
K13775	1.19206	0.103227	2.2911	0.130041	2.19593	-1.51639	1.19236	-0.887997
K04068	3.08808	3.62357	-0.0541256	-0.612425	2.33272	0.147134	0.750473	0.208825
K00818	-6.71814	-5.31087	0.0977768	0.427757	0.619653	-0.6198	-0.958167	-0.624823
K00527	2.82133	3.56417	-0.18497	-0.528018	2.13813	0.160718	0.489719	0.156169
K07334	0.642503	0.309382	1.42592	0.019015	2.08045	-0.884372	0.782733	-0.54387
K01908	1.2465	1.74872	2.32279	1.75059	2.61912	0.40203	1.60626	1.03359
K03289	3.66093	4.50408	1.45058	1.21783	3.2583	1.38177	1.60442	1.37175
K02303	-3.32818	-2.24749	3.30754	3.31288	4.65269	3.01417	3.02942	3.03476
K07322	3.02863	3.8616	0.820625	0.577607	2.62648	0.73968	0.983153	0.74022
K11734	3.19011	4.09347	0.982259	0.809872	2.79105	0.974855	1.15706	0.984735
K03319	0.923656	3.65953	-1.169	0.381412	0.497316	0.519123	-1.0153	0.538856
K06970	2.51427	3.59707	0.307278	0.31491	2.11619	0.479953	0.499881	0.50751
K11748	2.6123	3.70539	0.397003	0.414961	2.20928	0.583369	0.577657	0.59561
K00556	2.65081	3.62966	0.435342	0.338675	2.24711	0.506611	0.619724	0.523092
K08325	0.905272	3.73214	-1.18922	0.453422	0.495406	0.608393	-1.02324	0.623387
K03623	2.4336	3.49783	0.496058	0.485076	2.03764	0.38279	0.421782	0.410797
K00364	0.527541	3.42846	-1.55519	0.166334	0.123687	0.310746	-1.3748	0.35119
K03821	0.152686	1.33992	0.709924	0.821878	2.00491	0.473049	1.07044	1.18234
K01270	0.585186	3.52344	-1.22935	0.535527	0.190458	0.41497	-1.30892	0.454137
K00856	1.96431	1.85958	2.78316	1.60448	3.95381	1.1306	2.79906	1.6204
K03791	2.57724	3.67662	0.89063	0.914875	2.98262	1.36298	0.631424	0.655683
K00547	2.62037	1.3119	1.33609	-0.965598	2.03011	-1.89584	0.383493	-1.89853
K07220	0.824305	2.17682	1.88619	2.16314	3.04995	1.68319	1.3593	1.63642
K07344	3.96982	4.60184	1.9193	1.47495	4.24159	2.15391	3.03529	2.59173
K07486	2.57771	3.7131	0.578883	0.63926	2.71818	1.13464	1.66904	1.7293
K01147	2.99901	4.10184	0.770666	0.798403	3.0893	1.47314	1.95866	1.98634
K13634	2.43537	3.90365	0.196372	0.590796	2.52624	1.27626	1.40057	1.79413
K10380	-13.8099	-12.8357	-14.827	-14.928	-13.1832	-14.928	-11.777	-11.878
K13797	-13.8099	-12.8357	-14.827	-14.928	-13.1832	-14.928	-11.777	-11.878
K00451	0.849622	1.09195	1.90319	1.07147	2.69098	0.214501	1.92358	1.09187
K01730	4.74996	4.87562	3.67099	2.72062	5.26062	2.66633	2.5314	1.57935
K07139	3.28844	4.06762	2.21621	1.91986	3.75803	1.81778	1.05457	0.75759
K10545	3.41409	4.14669	1.37866	1.03512	3.64176	1.65475	2.43574	2.09281
K12582	3.5436	4.21829	2.45457	2.05362	4.00698	1.96212	1.29274	0.890956
K12500	3.52433	4.21361	2.43584	2.04949	3.9877	1.95744	1.27403	0.886875
K01250	4.26813	3.92904	2.32385	0.906072	4.61887	1.55881	3.2071	1.79136
K10544	3.2235	4.03028	1.18755	0.918377	3.45086	1.53814	2.24496	1.97628
K02856	3.74792	4.25033	2.66699	2.0936	4.23774	2.02042	1.55324	0.978719
K00917	2.85327	3.87574	0.637167	0.584272	3.07243	1.37575	1.85359	1.80081
K03774	0.549164	3.74292	-1.58196	0.432248	0.637699	1.11672	-0.397785	1.63926
K03828	2.82811	3.79169	1.76027	1.64853	3.29866	1.54303	0.632044	0.52007
K02167	1.75161	3.82342	-0.208524	0.666832	1.97539	1.32999	0.764366	1.76215
K03831	2.83466	4.04765	0.848088	0.986273	3.07658	1.57075	1.8147	1.95265
K03973	3.27826	3.9883	2.19506	1.82948	3.78673	1.77726	1.12726	0.760986
K01658	-1.40434	1.76669	-0.375512	1.73401	0.757911	1.28644	-0.892405	1.21116
K01734	2.36189	3.4997	0.30862	0.371428	2.5925	1.01137	1.39265	1.45533
K01708	2.45965	3.43537	0.38695	0.287181	2.72292	0.979418	1.48102	1.38144
K07141	0.585049	0.231114	1.86483	0.437883	2.71496	-0.281602	0.822998	-0.526349
K12370	2.51682	3.90446	0.69317	1.0064	2.74248	1.41162	1.53155	1.84434
K12371	2.51682	3.90446	0.69317	1.0064	2.74248	1.41162	1.53155	1.84434
K12372	2.51682	3.89463	0.69317	0.996556	2.74248	1.40178	1.53155	1.83451
K13891	3.13286	3.68229	1.3595	0.832498	3.38447	1.21396	2.11723	1.59089
K01008	2.37539	3.14432	0.400258	0.0931082	2.6186	0.667913	1.36393	1.0573
K05805	2.41493	3.72578	0.551025	0.787303	2.64334	1.23556	1.43119	1.66712
K11102	0.545316	3.96456	-0.458435	1.80337	1.00747	1.71107	-1.5781	0.662268
K13889	2.80175	3.43902	1.02798	0.588995	3.05251	0.969958	1.79327	1.35485
K03651	0.601402	3.8267	-0.373541	1.69378	1.09589	1.60518	-1.50751	0.538107
K13890	2.80131	3.44464	1.03714	0.604246	3.05452	0.978053	1.79353	1.36118
K06145	1.66972	3.33897	-0.252652	0.222599	1.81817	0.769546	0.712812	1.30755
K07238	2.57634	2.81169	1.06479	0.223235	2.72998	0.2446	1.64027	0.79949
K13529	1.22396	0.059337	2.3818	0.145159	3.23365	-0.572861	2.06108	-0.106955
K09862	0.500121	3.43587	-1.36157	0.400896	0.704086	0.924233	-0.37725	1.4031
K00322	0.598277	3.43008	-1.18473	0.474027	0.955384	1.07099	-0.340205	1.33374
K01252	2.2953	3.21692	1.06342	0.909611	2.60367	0.805971	1.11962	0.965827
K08304	2.36406	3.67911	0.797694	1.03806	2.65842	1.25483	1.41507	1.65519
K10806	1.57138	3.3569	-0.0654115	0.5334	1.89279	0.96046	0.649557	1.36066
K02444	1.9339	3.10233	0.212189	0.305648	2.21496	0.664498	1.00266	1.09599
K09791	2.12038	3.27794	0.563058	0.645603	2.41452	0.853172	1.17954	1.262
K02806	2.15164	3.32724	0.589399	0.690009	2.45381	0.910521	1.22387	1.32438
K11066	2.15653	3.52227	0.301043	0.592353	2.50747	1.15463	1.4234	1.71418
K07459	2.66982	3.48731	0.840802	0.582445	3.01594	1.11396	1.93665	1.67876
K12368	2.12061	3.72912	0.701372	1.23567	2.49263	1.38293	1.16661	1.70052
K00374	1.08158	2.83392	-0.130506	0.450912	1.31704	0.35157	0.107005	0.784963
K00370	1.08158	2.83392	-0.130347	0.451075	1.31704	0.35157	0.107005	0.784963
K00371	1.08158	2.83146	-0.130347	0.448611	1.31704	0.349106	0.107005	0.782502
K00373	1.08158	2.82856	-0.130347	0.445708	1.31704	0.346203	0.107005	0.779599
K07157	0.691448	0.0248539	2.08101	0.34206	2.5058	-0.800259	1.59573	-0.0757197
K06190	0.53524	3.50136	-0.945929	0.854597	0.825305	1.07563	-0.325849	1.48468
K08276	2.39475	4.05105	0.783765	1.3661	2.82417	1.76226	1.66972	2.25127
K13892	2.97105	3.8227	1.69527	1.47138	3.3785	1.51077	2.01295	1.78917
K07782	1.3054	2.72483	-0.442103	-0.0909504	1.54647	0.247476	0.389137	0.733757
K07232	2.45235	3.86446	1.17138	1.50884	2.86659	1.56016	1.54627	1.88353
K02116	0.433647	3.18783	-1.02875	0.560846	0.729071	0.767063	-0.41576	1.18403
K03824	2.08778	3.07012	0.888085	0.795091	2.35261	0.615723	1.18049	1.08754
K03337	2.96813	2.72209	1.86081	0.53778	3.25472	0.287304	2.24042	0.918101
K03338	2.96813	2.62664	1.86081	0.442198	3.25506	0.192024	2.24042	0.822572
K07039	0.513522	3.78323	-0.899889	1.20618	0.973246	1.52711	-0.36452	1.74984
K03525	-1.47164	1.53058	-0.403268	1.53831	0.625094	0.985079	-0.425935	1.51542
K03336	2.86473	2.55283	1.75371	0.364725	3.15321	0.119815	2.14468	0.756467
K02509	2.64525	1.52877	1.4736	-0.635574	2.82207	-0.926201	1.60998	-0.501161
K03150	2.87858	3.88631	2.19455	2.12704	3.5499	1.8385	1.25681	1.1892
K01826	0.454725	3.57744	-0.970269	0.988797	0.81375	1.22072	-0.165493	1.80562
K03445	2.97728	1.54036	1.72495	-0.704572	3.12394	-0.945554	1.93543	-0.497068
K00757	2.59127	3.57135	1.89658	1.80141	3.25583	1.51675	0.986383	0.891077
K00853	2.76728	3.51593	2.11576	1.789	3.45257	1.48181	1.21621	0.889001
K03113	2.0462	3.42738	1.36277	1.669	2.71596	1.37845	0.453063	0.759722
K02843	2.05698	1.44002	1.06688	-0.545811	2.23961	-1.00921	1.0297	-0.582448
K02553	0.536789	2.67582	-0.434324	0.546283	0.885285	0.30699	-0.353844	0.628003
K06169	0.477426	3.62784	-0.126578	1.87198	1.14942	1.5832	-1.01612	0.968989
K03923	0.504138	3.47147	-0.0997828	1.71523	1.17609	1.42658	-0.99234	0.808972
K07313	2.06834	3.09925	0.764525	0.720169	2.57475	0.886545	1.42442	1.3801
K09954	1.96307	3.4642	1.36805	1.79427	2.66346	1.44601	0.390236	0.817085
K00151	2.85462	1.42923	2.16448	-0.261164	2.9851	-1.0726	1.87047	-0.551533
K03273	1.84903	1.43238	0.938669	-0.474886	2.07143	-0.977698	0.99607	-0.418289
K07053	0.332026	1.13216	-0.569318	-0.847503	0.502151	-1.32973	-0.606832	-0.885006
K03705	-0.71704	-0.00923371	0.647196	0.283961	1.36546	-0.569773	0.10851	-0.187998
K05521	1.83778	3.18217	0.487279	0.756945	2.32903	0.954743	1.24431	1.51368
K07319	2.32804	1.27423	1.42613	-0.626083	3.0501	-0.645703	1.33803	-0.712934
K07225	2.14601	2.97034	0.762801	0.511487	3.00679	1.11184	1.43535	1.18428
K06167	0.752922	3.52056	0.344982	2.03818	1.57041	1.62064	-0.626705	0.973388
K06221	2.36361	1.19134	1.50763	-0.666002	2.76546	-1.04635	1.31012	-0.860747
K09915	2.55809	3.72057	1.62134	1.70872	3.4555	1.89899	1.74317	1.83053
K07387	2.97619	4.01493	2.05961	2.02314	3.89707	2.21674	2.15447	2.118
K01684	2.92486	3.76318	2.07172	1.83463	3.84845	1.96754	2.15939	1.92233
K08282	1.78303	1.70537	3.5097	2.359	3.95798	1.16211	2.91251	1.76127
K07300	2.00819	3.13644	0.960836	1.01397	2.60778	1.01705	1.58373	1.63681
K05795	0.964382	2.75503	0.764185	1.4798	1.70246	0.774847	-0.166184	0.455181
K12369	2.09445	1.37085	1.36611	-0.357689	2.44097	-0.918305	1.28454	-0.438202
K01854	2.73355	1.14837	2.36375	-0.227323	3.18067	-1.04369	1.80661	-0.777852
K03271	1.82586	1.27901	1.29893	-0.251647	2.0011	-1.17905	0.867875	-0.677003
K07165	0.685094	2.63929	0.288893	1.1683	1.65376	0.889612	-0.0698318	0.723872
K03649	1.61118	1.02264	1.40229	-0.195978	1.71397	-1.50817	0.267434	-1.31469
K07795	1.88897	1.23684	1.52731	-0.130757	2.00335	-1.28125	0.929711	-0.720768
K03778	0.554731	3.73843	-0.295406	1.73265	1.45421	1.92066	-0.176398	1.85318
K00836	0.603281	2.73982	-0.357292	0.619943	1.02552	0.444633	0.288642	1.35036
K02610	1.58803	1.43382	0.920471	-0.233252	2.01587	-0.773535	0.861155	-0.291795
K02612	1.58803	1.43272	0.920471	-0.234367	2.01587	-0.774648	0.861155	-0.292907
K02611	1.58803	1.43272	0.920471	-0.234367	2.01587	-0.774648	0.861155	-0.292907
K05800	1.94482	3.13271	1.13796	1.25077	2.64867	1.11764	1.3638	1.47657
K02609	1.58604	1.43111	0.927247	-0.227341	2.01811	-0.772119	0.867009	-0.286793
K03321	3.26937	3.60346	2.81149	2.07007	4.06233	1.67671	2.46297	1.72126
K01610	0.455937	2.89462	0.0294415	1.39357	1.26122	0.982186	-0.884703	0.391041
K02217	0.637104	3.13245	0.263511	1.68425	1.48436	1.26198	-0.435802	0.898684
K01664	2.43734	0.990535	2.02045	-0.434666	2.8578	-1.23041	1.4641	-0.984083
K00127	2.23101	3.79845	0.943819	1.43686	3.01814	1.867	2.03216	2.52451
K01835	1.84246	1.06458	1.61404	-0.173112	1.94438	-1.46736	0.965035	-0.814182
K00124	2.1455	2.88001	0.817917	0.476652	2.89995	0.915047	1.93607	1.59532
K03827	1.88658	3.15585	1.59351	1.78765	3.08164	1.63195	0.432495	0.626949
K08223	1.61315	3.34831	0.948025	1.6085	2.62816	1.64473	0.851641	1.5122
K07659	0.517479	3.45211	-0.576539	1.19938	1.30047	1.51793	0.316749	2.17658
K07093	0.191846	2.2816	-0.295891	0.645924	0.789494	0.161437	-0.165954	0.777498
K03087	2.54477	2.93683	1.63321	0.949357	3.35996	1.03233	2.32671	1.64344
K01241	2.30355	3.52877	1.77878	1.9289	3.34146	1.84772	1.57057	1.72072
K05814	1.94447	1.12665	1.63146	-0.19465	2.32624	-1.13087	1.0744	-0.74493
K00389	3.3649	2.82455	3.12084	1.50493	4.10234	0.841323	2.57733	0.960423
K11738	2.68039	1.25828	2.37023	-0.0582839	3.57255	-0.495026	1.54736	-0.871196
K00705	1.92045	2.44875	0.852122	0.304501	2.57454	0.383125	1.86708	1.32016
K05815	1.85076	1.11697	1.53253	-0.209702	2.22878	-1.14434	0.976367	-0.75902
K05813	1.92983	1.08989	1.62589	-0.222848	2.3166	-1.16306	1.06776	-0.774185
K02614	1.35991	1.21755	1.07779	-0.0712138	1.79283	-0.986953	0.693103	-0.451223
K01916	-0.10315	2.11428	-0.861119	0.271689	0.717823	0.279282	-0.69307	0.442163
K11189	-1.22614	-0.814987	0.432145	-0.176552	0.549676	-1.68313	-0.331495	-0.996057
K01436	2.48544	2.56242	2.31349	1.3151	3.594	0.95133	1.75719	0.758132
K01425	1.22991	1.01571	0.846782	-0.375473	1.65901	-1.19483	0.598186	-0.620921
K00675	2.33549	3.22211	1.75166	1.56298	3.38238	1.54983	1.7904	1.60172
K00372	0.478942	1.21493	0.479465	0.140265	1.2591	-0.647017	-0.9009	-1.24404
K01175	0.575661	2.622	0.186059	1.15763	0.874758	0.203687	0.416254	1.38757
K02510	1.69353	1.26025	1.17656	-0.262099	2.22415	-0.850207	0.914089	-0.521283
K09958	1.79387	3.39069	1.35013	1.87201	2.90547	1.78354	1.43098	1.95281
K03769	0.329032	3.08564	-0.656773	0.945308	1.18978	1.22885	0.124374	1.80615
K03742	2.23659	2.89285	1.95913	1.54007	3.16049	1.09735	1.71076	1.29158
K01457	1.97789	3.17299	1.18429	1.3043	3.17186	1.64796	1.83906	1.95898
K07217	2.85318	1.32862	2.60586	0.00544222	3.83595	-0.334158	2.05898	-0.465687
K13771	0.647697	2.6725	-0.0303025	0.838957	1.50887	0.815488	0.453242	1.40305
K13639	1.53669	2.62247	0.861467	0.872058	2.45899	0.825719	1.34709	1.35768
K06023	-0.494636	3.21952	-0.614051	2.0237	0.680085	1.73835	-0.563154	2.07512
K01478	0.461385	2.64174	0.403891	1.50912	1.34195	0.804242	-0.0365662	0.99238
K09456	2.30098	2.50426	1.7282	0.855718	3.24934	0.732863	2.12818	1.25611
K09691	0.212854	-0.749618	1.96793	-0.0906926	2.48919	-1.20207	1.24857	-0.803627
K02551	0.494865	0.944567	0.342141	-0.219098	1.1261	-1.06674	-0.10039	-0.733216
K07793	1.42267	1.20264	1.54894	0.253882	1.88884	-0.969868	0.607841	-0.612713
K13896	0.307341	1.36676	-0.362676	-0.378636	1.0885	-0.492715	0.107643	0.0918726
K01911	0.507002	0.951111	0.359504	-0.207464	1.13888	-1.05968	-0.0851611	-0.72367
K01686	1.99107	3.12	1.6889	1.74266	3.14396	1.55387	1.54426	1.59803
K03458	0.0345067	1.07473	-0.892421	-0.927745	0.710777	-0.891833	-0.141707	-0.177058
K02045	0.461348	2.71786	-0.0536809	1.05208	1.41412	0.95251	0.300671	1.48219
K00784	-0.10333	3.27792	-0.329831	1.97408	0.785209	1.51131	-0.498978	1.80314
K06191	2.35321	1.08532	2.4479	0.105032	2.97718	-0.934095	1.79751	-0.475982
K01611	2.43495	3.80199	0.842296	1.13466	2.6894	1.33782	0.206368	0.499039
K13816	3.5402	4.50018	1.61161	1.49616	3.67376	1.91452	2.14166	2.0263
K02047	0.430402	2.55408	0.0155991	1.06457	1.47055	0.87589	0.285037	1.33368
K02046	0.430402	2.55408	0.0155991	1.06457	1.47055	0.87589	0.285037	1.33368
K06044	2.0714	1.14736	1.79065	-0.141204	2.97595	-0.594461	1.88569	-0.0471132
K00042	1.32203	1.2672	0.914336	-0.145488	2.24357	-0.456128	1.16363	0.0334296
K03529	-1.52754	-0.0657939	0.261368	0.64433	1.06733	-0.128391	-0.488137	-0.10119
K00060	3.01056	3.57533	1.17266	0.661155	3.12122	0.966095	1.61536	1.1042
K12410	0.294617	2.3032	0.334943	1.2683	1.22843	0.518715	-0.0983706	0.762792
K07290	2.73852	4.21408	0.955568	1.35672	2.89874	1.65585	1.34576	1.74668
K02414	2.49197	3.80836	0.700835	0.942528	2.6017	1.19944	1.09348	1.33504
K11747	0.64433	3.39799	-0.581213	1.02439	0.636993	0.674681	-1.43117	0.159755
K05896	-1.52877	-0.150614	0.261598	0.561806	1.06719	-0.212235	-0.488945	-0.185682
K02075	2.04575	1.16426	1.85083	-0.0390893	2.95576	-0.57192	1.86179	-0.0282424
K06024	-1.52754	-0.165073	0.262811	0.547488	1.06841	-0.22671	-0.48772	-0.200157
K02549	1.87844	0.268405	2.05876	-0.571531	2.50574	-1.75382	1.09739	-1.5219
K01119	2.68077	3.65991	0.859008	0.762753	2.80128	1.0612	1.30754	1.21135
K02413	2.46689	3.84047	0.711464	1.01045	2.60693	1.26193	1.0739	1.37272
K01758	3.08033	4.57983	1.62023	2.04514	3.40418	2.18515	1.65945	2.08433
K11072	0.347907	1.3531	0.454132	0.384141	1.26619	-0.371435	-0.199201	-0.270077
K07095	2.04255	1.21854	2.20732	0.308423	3.01518	-0.454933	1.51127	-0.316682
K02395	2.5112	3.91935	0.749837	1.08346	2.66882	1.35843	1.13275	1.46618
K02457	2.67541	3.94858	0.922977	1.12134	2.83196	1.38638	1.29046	1.48872
K02398	2.46064	3.86244	0.700451	1.02772	2.61783	1.3011	1.07594	1.40302
K00090	1.93096	3.89995	0.160702	1.05634	2.03985	1.2913	0.542934	1.43806
K14393	0.120016	1.04452	-0.25892	-0.411267	0.863934	-0.855294	0.0385674	-0.0480985
K02418	2.3599	3.69429	0.606679	0.866403	2.51886	1.13461	0.994425	1.254
K02462	2.07134	3.87915	0.319481	1.05358	2.2278	1.31774	0.689733	1.42342
K06181	0.940345	3.77951	-0.919495	0.758648	1.06326	1.18633	-0.371522	1.31524
K03414	2.44944	3.80745	0.786976	1.07032	2.59708	1.23648	1.06713	1.35036
K02422	2.26244	3.60333	0.51236	0.778602	2.42261	1.04488	0.898423	1.16451
K09921	2.51039	3.94465	0.894349	1.25406	2.64984	1.36563	1.10913	1.46872
K02405	2.08153	3.47639	0.333149	0.653467	2.24174	0.918066	0.72228	1.04241
K02411	2.27851	3.6367	0.603254	0.886793	2.44043	1.08003	0.914394	1.1978
K06954	3.61359	4.75015	1.78441	1.84589	4.08799	2.50555	2.21883	2.28027
K01685	2.3517	3.63578	2.3093	2.5182	3.82112	2.38618	1.79877	2.00778
K02407	2.12334	3.47931	0.372142	0.653493	2.28344	0.920813	0.765556	1.04674
K07019	0.934789	3.87661	-0.754076	1.02995	1.06882	1.29469	-0.386788	1.40271
K09937	3.17541	4.09537	1.63564	1.48017	3.39931	1.59999	1.80781	1.65237
K02458	1.02582	3.86153	-0.640418	1.03654	1.1808	1.30033	-0.274	1.40833
K09806	1.9862	3.8675	0.409851	1.21737	2.14915	1.31269	0.60548	1.41277
K02459	1.0122	3.85148	-0.65467	1.02602	1.16703	1.29014	-0.288848	1.39722
K03189	0.481598	2.51497	0.238326	1.19676	1.55685	0.871783	0.497593	1.45576
K00023	2.26873	3.53591	2.14679	2.33881	3.82625	2.37439	2.71837	2.91028
K07638	0.409685	3.30265	-0.411789	1.32775	1.55365	1.72856	0.705296	2.52256
K07799	2.12332	3.84411	0.518353	1.1651	2.27334	1.27613	0.73255	1.3791
K00299	1.08857	0.86479	0.768158	-0.465949	1.9406	-0.931096	1.02743	-0.209534
K02494	0.960321	3.89614	-0.6003	1.17945	1.09618	1.31602	-0.368032	1.41505
K03387	0.665495	3.52941	-1.04477	0.663585	0.796119	0.943934	-0.631064	1.08379
K06186	0.954686	3.89453	-0.583092	1.2011	1.09079	1.31467	-0.364294	1.42301
K10763	0.954641	3.89352	-0.583092	1.20013	1.09079	1.3137	-0.36418	1.42216
K03586	0.954686	3.89035	-0.583092	1.19692	1.09079	1.31048	-0.364062	1.41906
K03690	0.954686	3.89035	-0.583092	1.19692	1.09079	1.31048	-0.364062	1.41906
K09889	0.954686	3.89035	-0.583092	1.19692	1.09079	1.31048	-0.364062	1.41906
K03600	0.954686	3.89035	-0.583092	1.19692	1.09079	1.31048	-0.364062	1.41906
K01525	0.954686	3.89035	-0.583092	1.19692	1.09079	1.31048	-0.364062	1.41906
K03557	0.954686	3.88842	-0.583092	1.19499	1.09079	1.30855	-0.364062	1.41713
K05589	0.954686	3.88171	-0.583092	1.18826	1.09079	1.30183	-0.364062	1.41041
K09801	0.955566	3.88939	-0.582201	1.19595	1.09167	1.30952	-0.362126	1.41916
K03616	0.954686	3.88426	-0.583092	1.19082	1.09079	1.30439	-0.362552	1.4145
K06189	0.950299	3.88522	-0.58092	1.1985	1.08843	1.30738	-0.36758	1.41487
K01414	0.954686	3.83958	-0.583092	1.14606	1.09156	1.26039	-0.356063	1.37633
K07320	0.93826	3.88842	-0.584254	1.2107	1.07854	1.31274	-0.373405	1.42454
K06183	0.83215	3.36608	-0.784787	0.592864	0.948903	0.766238	-0.455342	0.927365
K00694	2.50041	3.114	0.806695	0.344203	2.65798	0.55176	1.20717	0.744948
K01631	2.76644	4.27194	1.27447	1.70544	3.02567	1.81271	1.45122	1.88208
K06879	0.915742	3.70216	-0.623533	1.00756	1.05184	1.12203	-0.395883	1.23851
K01043	1.81761	3.81642	1.4858	2.40974	2.50466	1.78545	2.31666	3.23991
K12979	0.989186	4.39739	-0.314166	1.94068	1.30301	1.99544	-0.143894	2.11303
K01690	2.02084	4.07462	0.586822	1.56691	2.26583	1.60201	0.683455	1.66341
K03571	0.844451	3.52588	-0.678203	0.848605	1.00611	0.97109	-0.438055	1.09228
K09181	2.93576	4.00536	1.31713	1.31153	3.14996	1.50049	1.83727	1.83167
K03190	0.472707	2.49852	0.297928	1.24873	1.62711	0.934388	0.498514	1.44911
K03188	0.471338	2.49746	0.296556	1.24766	1.62574	0.933325	0.497269	1.44818
K02169	0.938305	3.69225	-0.465449	1.13471	1.09532	1.13296	-0.365679	1.23587
K11076	2.46957	3.93493	1.12229	1.513	2.73923	1.48609	1.14569	1.53638
K04046	2.45906	3.74673	1.04389	1.2567	2.70943	1.27836	1.13354	1.34632
K01429	0.473623	2.73219	0.363632	1.54715	1.62619	1.16636	0.495651	1.679
K01430	0.473623	2.72492	0.363632	1.53987	1.62619	1.15908	0.495778	1.67185
K12339	0.49694	2.55274	0.417617	1.39831	1.62105	0.958368	0.414495	1.39519
K01975	2.45951	3.59671	1.07787	1.13997	2.7465	1.16473	1.15281	1.2149
K02397	2.19725	3.5229	0.813456	1.06429	2.4764	1.08336	0.881055	1.13186
K07667	1.09447	0.978861	1.01819	-0.109291	2.10525	-0.659463	0.944101	-0.182606
K02386	2.33278	3.54636	0.992336	1.13093	2.60959	1.10433	1.02025	1.15884
K02498	2.42962	3.84096	1.15211	1.4887	2.69022	1.38299	1.08982	1.42643
K02391	2.28677	3.54425	0.951234	1.13378	2.56661	1.10531	0.977164	1.15971
K02412	2.16028	3.40857	0.781795	0.955148	2.44214	0.971619	0.862687	1.03602
K09967	0.959726	1.67681	0.661197	0.302972	2.20304	0.200914	0.963715	0.605608
K02394	2.28677	3.52342	0.951234	1.11293	2.56661	1.08445	0.984268	1.14595
K02393	2.28677	3.50486	0.951234	1.09434	2.56661	1.06586	0.984821	1.12792
K01665	0.349658	2.44047	0.495967	1.51143	1.6525	1.02463	-0.0226865	0.920358
K02416	2.1522	3.41668	0.82377	1.01333	2.43318	0.978895	0.849463	1.03902
K02410	2.11172	3.40686	0.782581	1.00284	2.39349	0.969892	0.810279	1.03053
K02387	2.15136	3.38915	0.822189	0.985015	2.43263	0.951602	0.856949	1.01977
K02409	2.1455	3.38915	0.816322	0.985015	2.42722	0.952064	0.851079	1.01977
K02401	2.14748	3.37781	0.81913	0.974492	2.42959	0.941097	0.852329	1.00768
K02421	2.14748	3.37781	0.81913	0.974492	2.42959	0.941097	0.854421	1.00977
K02419	2.13746	3.37538	0.809053	0.972017	2.41951	0.938619	0.844344	1.0073
K02420	2.14748	3.36214	0.81913	0.958802	2.42959	0.925407	0.854971	0.994636
K02400	2.13746	3.35796	0.809053	0.954573	2.41951	0.921175	0.844893	0.990405
K04065	2.39478	3.74522	0.939384	1.21506	2.68623	1.31801	1.26257	1.53813
K02415	1.89908	3.41372	0.56855	1.00863	2.18069	0.976925	0.599596	1.03966
K02396	2.1167	3.40944	0.800656	1.01851	2.40223	0.976225	0.822283	1.04013
K02389	2.14844	3.38498	0.832152	0.993728	2.43325	0.950977	0.858181	1.01975
K00703	0.326975	2.63423	0.624728	1.85643	1.77697	1.36543	-0.389712	0.765572
K08309	0.9139	3.66964	-0.44807	1.15477	1.18943	1.22859	-0.330448	1.274
K02408	2.1455	3.37403	0.818349	0.971906	2.44408	0.953779	0.861279	1.01483
K01428	-0.132563	2.49322	-0.233178	1.31641	0.960998	0.930449	-0.105575	1.44528
K02417	2.07895	3.26418	0.763167	0.873358	2.36451	0.830847	0.792695	0.902881
K02392	2.05924	3.20809	0.732257	0.806016	2.34413	0.774031	0.785094	0.85885
K01070	0.908873	3.70473	-0.40723	1.23649	1.18278	1.26211	-0.331251	1.31349
K07708	0.906745	3.68457	-0.405562	1.22018	1.1825	1.24378	-0.332856	1.29386
K07712	0.906745	3.68457	-0.405562	1.22018	1.1825	1.24378	-0.332856	1.29386
K02388	2.09726	3.31398	0.798846	0.940575	2.38942	0.887291	0.823038	0.964761
K02390	2.10308	3.37461	0.834328	1.03094	2.38863	0.941399	0.818999	1.01561
K14058	0.927544	3.81302	-0.289743	1.4448	1.1812	1.35033	-0.338295	1.39562
K07645	0.792678	3.68066	-0.54498	1.1921	1.11449	1.28597	-0.494925	1.24284
K00867	2.03954	0.937235	2.38909	0.212312	3.24599	-0.508657	1.34377	-0.763876
K05539	0.911427	3.68068	-0.293573	1.32496	1.16893	1.22167	-0.347254	1.27057
K07091	0.911898	3.68684	-0.288532	1.33575	1.17111	1.22954	-0.346488	1.27703
K11719	0.911	3.64997	-0.334382	1.2533	1.18861	1.21097	-0.329863	1.25787
K04084	0.990352	3.68675	-0.172557	1.37236	1.32268	1.3023	-0.292123	1.25125
K07115	0.917322	3.63835	-0.28299	1.28724	1.17659	1.18102	-0.330848	1.23875
K01894	0.93407	3.68749	-0.260487	1.34195	1.2141	1.25093	-0.300245	1.30167
K05836	0.45752	3.41932	-0.139106	1.67197	1.75649	1.99993	0.768351	2.65441
K09774	0.917322	3.63324	-0.281173	1.28397	1.19494	1.19422	-0.31983	1.2448
K03215	0.906745	3.63969	-0.291891	1.29043	1.18435	1.20068	-0.330988	1.25082
K02339	0.90679	3.63195	-0.291891	1.28262	1.18435	1.19288	-0.330548	1.24346
K04744	0.905895	3.63324	-0.292005	1.28472	1.1835	1.19422	-0.331189	1.24502
K11720	0.904706	3.63324	-0.293208	1.28472	1.18254	1.19445	-0.332613	1.2448
K09800	0.930477	3.60773	-0.288937	1.23705	1.22304	1.18356	-0.299711	1.22613
K07657	0.898358	3.66525	-0.299216	1.3172	1.17768	1.22799	-0.332041	1.28394
K07506	1.42844	3.19801	1.16092	1.85549	2.86483	1.91549	1.54912	2.24342
K03562	0.883397	3.57208	-0.311281	1.22704	1.16177	1.13377	-0.349711	1.18811
K01807	0.854982	3.38198	-0.343388	1.03333	1.11627	0.926378	-0.383438	0.992744
K06920	0.878935	3.30256	-0.3522	0.920275	1.16095	0.867495	-0.35231	0.920162
K11996	0.28312	1.00292	0.656983	0.30172	1.24309	-0.684533	-0.135494	-0.49492
K03643	0.860343	3.52732	-0.340605	1.17634	1.13741	1.08767	-0.371066	1.14547
K00010	1.77194	1.77073	1.36357	0.286688	2.78182	0.0607688	2.1848	1.10881
K05916	0.506271	2.4694	0.4299	1.31791	1.90651	1.15081	0.432886	1.32089
K05591	2.20376	3.68626	0.983512	1.39133	2.52101	1.28502	1.08239	1.49015
K03767	0.957851	0.837369	0.892017	-0.241871	2.01316	-0.758312	0.967281	-0.167382
K02077	1.7123	0.364917	1.87891	-0.487961	2.66773	-1.33335	1.5288	-0.834621
K01619	0.0776198	0.236798	0.440398	-0.423354	0.872136	-1.61963	-0.453774	-1.37774
K04083	0.120385	3.39509	-1.07973	1.05272	0.401341	0.960096	-1.10956	1.02247
K00863	2.31789	1.35881	2.54836	0.514545	3.60719	-0.000300536	2.14416	0.109528
K02074	1.7557	0.370487	1.97997	-0.425182	2.71269	-1.32623	1.57257	-0.828653
K03634	0.875113	3.58143	-0.26877	1.28795	1.19139	1.18097	-0.167313	1.39066
K07404	2.15799	3.02024	1.54178	1.32868	3.65626	1.79942	2.51102	2.29814
K09158	0.819409	3.56958	-0.325198	1.27608	1.13595	1.16944	-0.222884	1.37967
K01797	1.21851	1.07903	1.37897	0.16449	2.36786	-0.420794	1.29552	0.0809415
K01682	0.860987	3.56773	-0.278722	1.27876	1.17889	1.16888	-0.177666	1.38106
K01823	0.494138	1.04013	0.875645	0.346641	1.74551	-0.359591	0.00678562	-0.45321
K09861	0.215994	0.874878	0.269799	-0.0855989	1.27205	-0.719237	0.204741	-0.149956
K02406	1.92026	3.19028	0.729349	0.924412	2.24113	0.792361	0.700306	0.895377
K01487	0.170184	2.60908	0.303015	1.66654	1.64225	1.36234	0.170449	1.53415
K02000	1.21072	1.10861	1.54921	0.372293	2.5125	-0.241062	0.808352	-0.300643
K05816	2.55065	3.15269	1.68967	1.21613	2.84401	0.726317	1.30054	0.826771
K03773	0.806332	3.57469	0.0936897	1.78801	1.35747	1.40867	-0.989761	0.61977
K08234	1.9829	2.43976	2.10278	1.48453	3.2655	1.00307	2.16419	1.54597
K00975	1.58509	0.876999	1.99237	0.209772	2.86414	-0.497519	1.15338	-0.563634
K02001	1.18664	1.01365	1.53351	0.285759	2.4916	-0.33388	0.792151	-0.388812
K00116	0.932827	0.932833	1.31364	0.238849	2.18583	-0.466893	0.464848	-0.543038
K02348	1.87867	2.47244	2.11908	1.63776	3.20624	1.08078	1.99935	1.51798
K01893	0.250377	3.47146	-0.397267	1.68695	0.802013	1.30641	-1.54949	0.518353
K05595	-0.20208	2.90567	-0.281613	1.75019	1.19965	1.64954	-0.0918364	1.94172
K06075	2.00101	3.51465	1.05252	1.49139	2.54183	1.33692	0.720246	1.1593
K08218	0.791356	3.05679	-0.202412	0.915808	1.22501	0.772905	-0.205097	0.913089
K09471	2.28607	4.01205	0.943929	1.59563	2.89734	1.90492	1.67076	2.3219
K05799	0.953369	1.1579	0.686173	-0.117352	2.23782	-0.2085	1.29314	0.42277
K04754	1.68214	3.77432	0.222805	1.24142	2.22301	1.59727	1.01616	2.03377
K02455	0.859616	3.62175	-0.648233	0.959469	1.39682	1.44182	0.195459	1.88346
K01531	0.514108	3.9616	-0.734377	1.56714	0.891708	1.62326	-0.111713	2.1968
K06919	3.07371	3.86464	1.32349	1.03869	3.84145	1.91311	2.36915	2.08473
K09125	2.48573	2.58524	1.75009	0.773726	2.95895	0.338215	1.22833	0.251342
K03453	-0.0718118	2.84862	0.331174	2.23802	1.44982	1.71375	-0.424488	1.41712
K09933	2.68133	4.07708	1.88471	2.20549	3.42942	2.10637	1.48656	1.80749
K00832	0.796074	3.74022	-0.580745	1.21208	1.32081	1.54804	0.129659	1.99978
K08641	3.19925	3.25927	2.29131	1.27531	3.56901	0.908684	2.55495	1.53923
K11075	2.47909	3.91403	1.25574	1.61592	3.10452	1.82076	1.84765	2.20759
K11074	2.47654	3.9088	1.25318	1.61069	3.10197	1.81552	1.84524	2.20249
K11073	1.57102	3.60655	0.346929	1.30851	2.19342	1.51089	0.942506	1.9034
K09973	2.89291	3.83658	2.1964	2.06479	3.73224	1.95676	1.77007	1.6384
K06134	-4.34871	-3.28506	-4.64877	-4.6603	-3.08427	-4.73967	-4.39192	-4.40346
K03606	2.61906	3.97516	2.8438	3.12466	4.39214	3.02916	2.79077	3.07164
K01821	1.70651	1.93634	1.22815	0.38235	3.17534	0.685971	2.11947	1.27443
K08224	1.74181	3.10405	0.899928	1.1872	2.42831	1.07176	0.68733	0.974682
K00598	1.92667	2.34428	2.16927	1.51184	3.49673	1.19523	2.11828	1.46082
K02192	0.964696	3.77769	-0.0366623	1.62744	1.39407	1.49021	0.388673	2.1274
K06188	1.35071	2.40461	1.60086	1.57958	2.92285	1.25769	1.54967	1.52838
K03809	0.20461	3.15672	-1.07339	0.734084	0.818662	1.05365	-0.363612	1.45271
K05367	2.99276	4.26434	2.38514	2.58162	3.82122	2.37387	1.83369	2.03029
K06894	2.65771	4.50149	2.0499	2.81885	3.48584	2.61109	1.49738	2.26679
K00883	2.73212	4.17767	2.08433	2.45489	3.55744	2.28419	1.60697	1.97772
K02556	1.73912	3.04962	0.558344	0.793947	2.40911	1.00078	1.14481	1.38025
K02258	-4.26919	-3.28454	-4.17418	-4.26472	-2.86811	-4.60251	-4.24618	-4.33672
K03666	0.885324	3.58225	-0.184708	1.36346	1.51983	1.49935	0.265694	1.88837
K00363	1.89992	0.956099	2.29067	0.272405	3.37514	-0.223683	1.95615	-0.000911471
K03154	0.30714	2.21984	0.630745	1.46799	1.87547	1.06918	0.428946	1.26635
K05786	-0.244769	0.919393	0.189556	0.339062	0.950686	-0.476692	-0.258726	-0.10767
K09008	-4.26008	-3.28081	-4.0136	-4.10953	-2.82352	-4.5633	-4.24286	-4.33878
K01739	2.23873	1.43573	1.80994	-0.0080498	2.68639	-0.767083	0.919099	-0.888824
K13051	2.49155	3.83667	1.9525	2.22255	3.32472	1.95098	1.32542	1.59566
K03581	0.128413	2.67636	-0.723453	0.685979	0.49085	0.321638	-0.448734	0.963911
K01271	2.20446	2.4916	1.56361	0.775075	2.94651	0.513885	1.05045	0.261437
K00413	-4.32913	-3.28326	-4.12862	-4.15794	-2.88693	-4.56011	-4.30134	-4.33066
K00411	-4.32954	-3.28553	-4.07647	-4.10765	-2.88734	-4.56238	-4.29713	-4.3283
K00412	-4.33126	-3.28687	-4.0789	-4.10972	-2.88906	-4.56373	-4.29884	-4.32965
K03863	1.62825	1.62949	0.779541	-0.227104	2.20156	-0.446212	0.973224	-0.0355582
K08987	1.72971	1.57088	1.46431	0.229982	2.27459	-0.533092	0.701856	-0.462894
K06048	1.82777	0.887348	2.30072	0.286001	3.07346	-0.519975	2.27482	0.260062
K08289	1.95223	3.46418	0.993982	1.43115	2.51427	1.30764	1.6659	2.10276
K06950	-0.427101	2.323	0.0398822	1.77288	1.25061	1.34042	-0.525861	1.14802
K03426	0.7925	1.47917	0.452662	0.0640261	1.30002	-0.662428	-0.39573	-0.788684
K01488	0.0091333	0.742009	0.166832	-0.117075	1.48109	-0.442996	0.342874	0.000663278
K05710	2.47763	1.67669	2.09671	0.219925	3.27992	-0.17293	1.30947	-0.495732
K06140	2.32145	3.69854	1.83106	2.13308	3.24092	1.89915	1.38423	1.68638
K03862	0.683648	1.76875	-0.162742	-0.15271	1.25613	-0.305356	0.131567	0.14148
K03790	0.944167	1.32952	0.583195	-0.0479354	1.41147	-0.853603	-0.255233	-0.952927
K01912	0.869457	1.10235	1.19344	0.351407	2.11902	-0.299057	1.40212	0.56024
K02558	0.806079	3.52292	0.311598	1.95399	1.67187	1.6709	-0.0670861	1.50422
K03269	0.806079	3.52093	0.311727	1.95213	1.67187	1.66891	-0.0670861	1.50223
K05808	0.738844	3.28544	0.199357	1.67151	1.61267	1.44132	-0.106036	1.29601
K09780	0.874594	2.74196	0.10076	0.893539	1.54444	0.693535	0.373423	1.16597
K03119	0.870415	1.75628	1.04414	0.854842	2.2035	0.370246	1.4915	1.30228
K08301	0.20359	3.49736	-0.230578	1.92901	1.06914	1.64551	-0.674752	1.48023
K03270	0.213385	3.52043	-0.219644	1.95315	1.08282	1.67248	-0.657357	1.51091
K01886	0.198006	3.44428	-0.22871	1.88349	1.066	1.59483	-0.674203	1.43336
K07027	1.40016	2.23499	2.24668	2.00649	3.16982	1.28563	1.28645	1.04605
K04751	2.20661	2.70159	1.64407	1.06356	2.98177	0.757201	1.60887	1.02834
K14742	0.195275	3.44156	-0.197806	1.91473	1.06662	1.59545	-0.666785	1.44093
K06041	0.756822	3.28006	0.320912	1.76954	1.65053	1.45577	-0.0624693	1.31626
K03570	0.143645	3.14692	-0.283554	1.58605	1.02476	1.31038	-0.707534	1.15752
K00325	0.847603	2.66449	0.220396	0.962541	1.6249	0.72337	0.255305	0.997422
K14441	0.787304	3.39618	0.357297	1.89159	1.7306	1.62145	-0.0508009	1.41307
K00990	0.869433	2.78875	0.309808	1.15438	1.64732	0.848313	0.275077	1.11968
K07170	1.0004	3.02243	0.663776	1.6109	1.88382	1.1875	0.125881	1.07355
K05810	0.79571	2.7291	0.161114	1.01983	1.56772	0.78279	0.201665	1.06034
K14761	2.55747	1.65726	2.40437	0.428711	3.32528	-0.22713	1.40811	-0.497304
K03636	0.90183	3.34255	0.516964	1.88297	1.85247	1.57505	0.0147728	1.38151
K03814	0.77156	3.34641	0.38662	1.8868	1.72286	1.57965	-0.0454363	1.3848
K02527	0.771605	3.35769	0.435191	1.94655	1.71268	1.58074	-0.0639749	1.37731
K03499	-0.800858	0.607638	-0.252991	0.0861438	0.45309	-0.738229	-0.538484	-0.146121
K00912	0.819104	3.36191	0.492237	1.96028	1.76036	1.5851	-0.00907544	1.38838
K07250	0.442825	0.161801	1.2234	-0.0836943	1.74395	-1.19544	0.72533	-0.57744
K00684	0.727259	3.03727	0.343235	1.57849	1.67878	1.27057	-0.0854177	1.08034
K00748	0.765122	3.34843	0.438239	1.9468	1.70634	1.57162	-0.0635088	1.37514
K00677	0.765122	3.34251	0.438354	1.94099	1.70634	1.56569	-0.0635088	1.36922
K01627	0.768515	3.3608	0.419541	1.93711	1.72468	1.59891	-0.0431755	1.4046
K01243	-0.496992	1.10697	0.0640233	0.650685	1.28836	0.231371	-0.700435	-0.10783
K03578	0.78821	1.53124	0.457977	0.125719	1.21864	-0.685865	0.148938	-0.119228
K09888	0.918391	3.22126	0.596729	1.82476	1.87396	1.45859	0.0431938	1.27194
K00019	0.792503	1.56964	0.583724	0.285614	1.35358	-0.517545	0.136931	-0.0958032
K06996	1.60706	1.79323	2.41582	1.52743	3.31383	0.781002	1.74168	0.852777
K14287	1.63289	3.38449	1.28255	1.95916	2.61215	1.64512	0.897054	1.57394
K09001	0.743322	3.20454	0.418994	1.80543	1.69638	1.43947	-0.0645904	1.25237
K00979	0.75331	3.23192	0.430804	1.83463	1.70947	1.46995	-0.0546642	1.27957
K02687	0.750179	3.14369	0.42767	1.74638	1.70503	1.38036	-0.0531109	1.19605
K05524	-4.3485	-3.2974	-3.63928	-3.66337	-2.46334	-4.13129	-4.21412	-4.23821
K01079	0.264502	0.732271	0.773195	0.166048	1.7354	-0.453866	0.682803	0.0756087
K01737	0.189836	3.26065	-0.10477	1.83318	1.13675	1.48983	-0.639354	1.29318
K00797	2.11611	2.65603	1.43448	0.898862	3.09069	0.911212	1.65313	1.11763
K03841	0.202169	3.19648	-0.0751413	1.7863	1.14893	1.42545	-0.634702	1.22105
K01480	0.17846	1.00838	0.474183	0.228977	1.65941	-0.165814	0.690978	0.445816
K03771	0.163771	3.3049	-0.104993	1.90376	1.11566	1.53908	-0.655654	1.34759
K03772	2.25808	4.02688	0.766854	1.46142	2.39445	1.44517	0.60827	1.30298
K06861	0.173984	3.25165	-0.0937563	1.85143	1.12632	1.48624	-0.644174	1.29548
K03820	-0.339511	0.772346	0.248823	0.345008	1.2095	-0.277251	-0.202346	-0.105201
K07018	-4.35972	-3.39086	-3.47762	-3.58397	-2.84335	-4.59354	-4.32143	-4.42776
K01962	0.128387	3.12079	-0.136534	1.72384	1.083	1.3576	-0.67953	1.17531
K07160	0.247836	0.977704	0.65307	0.307873	1.90942	-0.0177797	0.646807	0.301607
K02624	1.35359	1.76841	1.11167	0.451156	2.07708	-0.156952	0.783592	0.12286
K00783	0.0716098	3.12852	-0.1941	1.73132	1.02647	1.36562	-0.737511	1.18235
K02622	0.0359937	3.13249	-0.230215	1.73512	0.990761	1.36952	-0.773846	1.1859
K02621	0.0359937	3.13249	-0.230215	1.73512	0.990761	1.36952	-0.773846	1.1859
K07568	0.136862	2.90134	-0.128114	1.50418	1.09133	1.13785	-0.673122	0.953489
K00156	1.57347	1.00795	2.04788	0.407903	3.32416	0.039759	2.02294	0.382918
K01814	0.0783418	2.82903	-0.187162	1.43188	1.03192	1.06465	-0.732818	0.880465
K01247	2.26237	3.4833	1.74036	1.88616	3.34802	1.84997	1.75118	1.89699
K04565	0.892231	2.79048	0.414104	1.23753	1.77642	0.956223	0.440423	1.26382
K02160	0.149091	2.93879	-0.105374	1.55225	1.1071	1.17885	-0.635871	1.01631
K12573	-0.292536	3.11333	-0.611818	1.71617	0.612034	1.35048	-1.15413	1.16812
K13288	0.780045	1.44098	0.448298	0.0339149	1.49766	-0.493952	0.138532	-0.212712
K08483	0.716234	1.4254	0.50304	0.136948	1.24099	-0.699833	0.101879	-0.201586
K06158	0.679633	3.10689	0.474718	1.82703	1.70234	1.41134	-0.092143	1.19198
K07119	1.10568	2.93239	0.520915	1.27286	1.92473	1.03301	0.971319	1.72293
K03407	2.14936	3.45682	0.807863	1.04042	2.35437	0.94309	0.616498	0.849108
K01776	-0.493194	0.78024	0.166214	0.422533	1.09951	-0.227445	-0.340368	-0.0815699
K05838	1.94723	1.40052	1.66445	0.0421417	2.74055	-0.461086	1.3513	-0.209201
K07054	0.189087	0.880606	0.980404	0.596996	1.81703	-0.148811	0.433466	0.0498786
K06969	1.77625	3.52986	1.64725	2.32574	3.00687	2.04167	0.836681	1.51574
K01805	1.81774	1.56278	1.6951	0.364809	2.76351	-0.146297	0.927986	-0.335832
K01066	0.231931	0.610553	1.01121	0.315116	1.33317	-0.940185	1.09296	0.396915
K02837	0.670497	2.6565	0.713916	1.62469	1.52467	0.792313	-0.0953102	0.747307
K00991	0.707335	2.93721	0.509602	1.66449	1.61977	1.13141	0.192085	1.34733
K09858	0.635092	1.4619	0.444669	0.196244	1.21257	-0.610863	0.164251	-0.0226703
K06201	0.720159	1.60944	0.622328	0.436397	1.67682	-0.0873796	-0.111793	-0.299931
K01007	0.880803	2.26833	0.301053	0.613558	1.89129	0.559947	0.593953	0.906367
K03696	0.333815	0.160719	1.34036	0.0931174	2.00162	-0.833992	0.520038	-0.673489
K02334	-4.25265	-3.27366	-3.64317	-3.73938	-2.21336	-3.95343	-3.35884	-3.45506
K03216	0.0669359	2.6585	-0.228335	1.23139	0.964072	0.83765	-0.294088	1.16501
K03195	-4.25861	-3.27518	-3.56014	-3.65192	-2.15506	-3.89069	-3.37131	-3.46309
K01356	1.61064	1.31564	1.43276	0.0623515	2.42674	-0.524035	1.02687	-0.282733
K01259	1.06469	0.739131	2.17083	0.771472	3.19996	0.156028	1.46529	0.0651057
K01258	2.81232	3.6946	1.47696	1.28383	3.00266	1.16564	0.758222	0.564911
K00925	0.0364548	1.39493	-0.199722	0.0275197	0.828589	-0.466494	-0.518078	-0.232058
K01028	0.748338	1.41882	0.832587	0.427904	1.70828	-0.2761	-0.0161091	-0.425555
K03789	0.500069	1.33254	0.261507	0.0187353	1.29886	-0.52317	-0.0131569	-0.258503
K00989	0.734515	1.36856	0.558823	0.117613	1.5523	-0.468118	0.149184	-0.230238
K00383	0.885057	1.34528	0.696023	0.0809563	1.70151	-0.493159	0.298797	-0.254853
K00982	0.722927	1.38231	0.54279	0.126915	1.5365	-0.458471	0.132472	-0.221497
K01029	0.745211	1.41457	0.838476	0.432675	1.72156	-0.264175	-0.016602	-0.427171
K01207	0.683225	1.3492	0.50927	0.0999911	1.50121	-0.487533	0.10334	-0.244481
K07738	0.661935	1.32956	0.484908	0.0772768	1.47794	-0.509307	0.0800284	-0.266311
K03431	0.661935	1.32681	0.484959	0.0745775	1.47794	-0.512085	0.0800284	-0.269089
K00260	-4.28045	-3.32533	-3.39886	-3.51895	-2.18582	-3.94976	-3.38745	-3.50754
K00297	0.128204	2.4432	0.00638371	1.24633	1.29229	0.888777	-0.629455	0.548035
K03205	-4.28613	-3.29937	-3.35235	-3.4408	-2.27577	-4.00808	-3.25113	-3.33959
K01439	0.628457	1.31752	0.468032	0.0818496	1.44115	-0.524937	0.0451672	-0.280035
K06142	0.118303	2.62567	1.02513	2.45618	2.18375	1.97148	0.248126	1.68011
K00381	0.724632	3.35388	0.400805	1.95531	1.90507	1.81592	0.374972	1.92952
K00955	1.33615	1.41542	2.48378	1.48888	3.33645	0.697042	2.18287	1.18776
K01468	0.714972	1.66245	0.647327	0.519604	1.89013	0.1185	-0.115207	-0.244463
K01712	0.676398	1.64889	0.597986	0.495279	1.83885	0.092242	-0.144078	-0.248001
K07043	0.099571	3.02566	-0.976726	0.816806	0.36892	0.578239	-1.38891	0.399149
K06906	-3.13939	-2.15974	-5.01311	-5.10861	-2.78283	-4.5222	-4.09803	-4.19354
K06958	0.574517	1.30928	0.427195	0.086727	1.43079	-0.489953	0.126631	-0.15419
K04773	0.701599	2.98117	0.533603	1.73816	1.78127	1.34243	0.353189	1.55795
K06908	-3.13803	-2.16189	-5.01321	-5.11222	-2.78252	-4.52541	-4.0976	-4.19663
K01579	0.758804	2.85843	0.672373	1.69689	1.77665	1.15783	0.396677	1.42145
K07560	0.701607	2.56667	0.612564	1.40249	1.70728	0.853764	0.349958	1.14008
K02535	0.180844	3.32162	-0.0275654	1.98122	1.35412	1.77673	-0.116602	1.89143
K07649	2.18447	3.8871	1.32575	1.95368	3.34644	2.33027	2.36388	2.99123
K02428	0.637894	1.31505	0.86538	0.46742	1.50801	-0.470352	-0.139526	-0.541907
K01512	2.29445	1.50698	2.37971	0.517192	3.2583	-0.184906	1.79514	-0.00592216
K06905	-3.10538	-2.12861	-4.902	-5.00039	-2.76044	-4.5027	-4.08458	-4.18298
K03743	0.348274	1.36671	0.416998	0.360247	1.45869	-0.180705	-0.520618	-0.577947
K06871	2.95502	2.23559	2.00607	0.210027	3.12426	-0.245032	1.02258	-0.696928
K01438	0.18657	2.72031	-0.0720137	1.3295	1.37219	1.18748	-0.113518	1.28761
K10805	0.754491	1.14545	0.822558	0.138366	1.67225	-0.594631	0.185965	-0.438908
K01354	1.7371	1.36893	1.95936	0.51627	2.82376	-0.202532	0.884954	-0.494267
K00529	1.39169	1.88775	1.71603	1.13708	3.11622	0.893273	2.59698	2.01841
K07243	2.23073	1.57579	2.01161	0.281146	3.29186	-0.01902	2.06982	0.339439
K02018	0.604264	1.33421	0.529962	0.184695	1.52667	-0.399704	0.179215	-0.106635
K00611	1.08854	1.81738	-0.0315761	-0.381906	1.08358	-0.837232	-0.461957	-0.812136
K01042	2.83637	3.62203	1.47084	1.18097	3.24214	1.30844	1.38012	1.09021
K05592	0.600943	1.45871	0.828692	0.611315	1.69035	-0.108497	-0.172355	-0.392211
K02454	0.823821	3.61255	-0.443262	1.20453	1.29527	1.36677	-0.0643913	1.58744
K03147	0.740252	2.94711	0.675559	1.80729	1.97353	1.46177	0.409302	1.54131
K06959	0.691424	2.66601	0.736176	1.63554	1.77932	1.03533	0.369794	1.26946
K01183	2.90059	2.32801	1.72931	0.0798379	3.21517	-0.007581	1.38139	-0.195392
K08369	1.32707	1.60375	1.02681	0.228083	2.51919	0.0764817	1.19587	0.397268
K03761	1.44565	2.67617	1.55371	1.70902	2.60719	1.11872	1.13781	1.29318
K09812	1.67649	1.26307	1.9778	0.489543	2.78415	-0.288662	0.844738	-0.580988
K09013	0.101459	1.30361	0.330793	0.457728	1.19005	-0.26579	-0.679801	-0.551647
K09014	0.101459	1.30361	0.33087	0.457805	1.19005	-0.26579	-0.679801	-0.551647
K01812	3.1289	3.68952	2.31407	1.79919	3.72846	1.5696	1.29085	0.775358
K00851	1.43409	1.42677	1.60346	0.521096	2.44478	-0.219234	0.967419	-0.0544393
K01697	1.8644	1.44691	2.13982	0.647481	3.18305	0.0460604	1.17528	-0.253619
K08307	1.35842	4.03098	0.622599	2.22093	1.99989	1.95478	-0.0222831	1.50163
K03402	-3.1171	-2.17363	-4.23376	-4.36544	-2.73975	-4.51529	-4.0476	-4.17929
K01963	0.120429	2.60303	0.210615	1.61792	1.21094	0.975206	-0.136462	1.2141
K09748	0.00613692	2.42231	0.0988042	1.43968	1.10669	0.804473	-0.245361	1.03986
K01012	0.725559	2.67599	0.767582	1.64279	2.00252	1.2342	0.404913	1.28041
K07127	1.21727	1.98959	0.15143	-0.0877249	1.48482	-0.394439	-0.137281	-0.443833
K02168	0.313683	2.05295	-0.770568	-0.0997691	0.659635	-0.251799	-1.12227	-0.451697
K03149	0.735866	2.5828	0.805086	1.57679	2.02149	1.14962	0.416979	1.18895
K00219	0.636427	2.72391	0.180688	1.19341	1.8074	1.17628	0.837355	1.84948
K00798	0.53662	2.41217	0.250703	1.05127	1.50021	0.657224	0.741304	1.54153
K07735	0.714852	2.56547	0.803531	1.5789	2.00015	1.13196	0.398378	1.17403
K00390	0.122087	2.55092	0.166856	1.52045	1.4068	1.11702	-0.136848	1.15991
K02858	-3.20483	-2.15556	-4.55763	-4.58354	-2.70145	-4.37123	-3.85815	-3.88407
K06916	0.4816	0.73277	0.765369	-0.010891	1.3324	-1.07666	-0.00485913	-0.836508
K02231	0.497175	2.73075	0.367619	1.52614	1.54097	1.05615	0.750597	1.90874
K00639	1.88798	2.76706	2.08961	1.89353	3.31551	1.47551	1.4661	1.26992
K03602	1.8009	1.34878	2.0204	0.49337	3.02535	-0.086597	1.33627	-0.131387
K10680	0.975544	2.89262	0.903151	1.74509	2.17828	1.37665	0.923582	1.7655
K11103	-0.171633	0.872477	0.432785	0.46263	1.75701	0.142996	0.611736	0.641575
K00931	0.6461	1.32153	0.826476	0.426776	1.86974	-0.114476	0.183506	-0.156404
K00147	0.578318	1.31639	0.758784	0.421717	1.802	-0.119613	0.116006	-0.161294
K01662	0.693731	1.31932	0.912118	0.462591	1.91697	-0.117129	0.226701	-0.163049
K03601	0.669087	1.32556	0.889454	0.470812	1.8937	-0.109458	0.207181	-0.151664
K00163	0.666758	1.29478	0.55889	0.111684	1.92401	-0.108385	0.507259	0.060034
K03646	2.73573	4.35756	0.577976	1.12571	2.54778	1.45142	0.888524	1.43603
K06200	0.786511	1.61408	1.0145	0.766933	2.02895	0.137374	0.434252	0.186555
K03722	2.15151	2.93595	1.39216	1.10123	2.7487	0.813811	1.22598	0.934999
K03775	1.03521	3.68084	0.424482	1.9957	1.75885	1.68667	-0.11945	1.38409
K01595	0.671611	1.47828	0.876574	0.608094	1.92569	0.0132075	0.327974	0.0593677
K02492	0.592281	1.32997	0.831992	0.494554	1.83671	-0.0853333	0.239444	-0.0392134
K07397	-0.577714	2.53627	0.0660237	2.16091	1.51526	1.96662	0.332504	2.42698
K00946	0.614946	1.24132	0.876521	0.427803	1.87125	-0.163145	0.277883	-0.11316
K02429	2.38201	3.20889	2.8017	2.55345	4.04606	2.15389	1.9283	1.67988
K03925	0.538569	1.31574	0.807699	0.50974	1.79917	-0.0837093	0.215105	-0.0245206
K01179	2.28143	1.91371	1.62721	0.183522	2.90173	-0.122168	1.34375	-0.037131
K08191	2.88499	3.8155	1.53682	1.39197	3.53012	1.74146	2.12233	1.97756
K06925	-0.00148138	1.23455	0.195781	0.409124	1.21388	-0.158299	-0.333791	-0.118423
K08194	3.80219	4.93421	2.28455	2.34144	4.57738	2.99037	3.30989	3.36672
K07636	0.492269	2.739	0.858306	2.0295	1.982	1.50983	0.110851	1.2828
K02446	-3.13102	-2.26392	-3.35335	-3.56142	-2.54817	-4.40008	-4.03775	-4.24579
K02557	1.40459	2.76621	1.66131	1.94768	2.97989	1.62247	1.21229	1.49877
K00760	-0.41585	1.2628	-0.150009	0.455773	0.826808	-0.10583	-0.733424	-0.0751915
K03723	0.538076	1.23546	0.886321	0.508621	1.85237	-0.111658	0.238354	-0.0821064
K01130	1.64888	2.64379	2.80243	2.72223	3.82986	2.10577	2.58616	2.50595
K01424	0.572344	2.15335	0.842941	1.34865	1.98012	0.842179	0.399984	0.905877
K03621	-3.1984	-2.13632	-3.62117	-3.63428	-2.14831	-3.80528	-3.89834	-3.91145
K08591	-3.19847	-2.13665	-3.62055	-3.63392	-2.14838	-3.80561	-3.89686	-3.91023
K01711	2.03146	0.990937	2.46304	0.348047	3.50613	-0.19953	1.62823	-0.431511
K01638	0.567193	1.35501	0.695664	0.408318	1.82046	-0.0513404	0.666472	0.379121
K01443	0.708567	1.54412	1.17857	0.939021	2.08664	0.203086	0.352385	0.112671
K01637	0.594425	1.40378	0.833207	0.567417	1.76872	-0.0801808	0.694875	0.429057
K01433	0.535309	1.32488	0.808249	0.522693	1.78958	-0.0807512	0.507139	0.221515
K00380	0.901644	3.01078	0.350912	1.38533	1.59499	0.985935	0.13908	1.1737
K00286	0.339585	1.16819	0.685964	0.439451	1.65158	-0.181989	0.0457206	-0.144377
K03413	1.91339	3.20255	1.03488	1.249	2.72461	1.29486	1.47029	1.68433
K00852	0.663594	1.18328	0.88373	0.328319	1.84878	-0.29249	0.677604	0.1221
K06077	3.32251	4.48376	1.17092	1.25715	3.44719	1.88948	2.07512	2.16126
K00208	-3.26805	-2.15633	-3.30364	-3.26712	-2.29106	-3.8984	-4.55339	-4.51687
K13953	1.53385	1.0352	1.89091	0.317514	2.55112	-0.60803	1.69488	0.121243
K00652	0.730233	2.6464	0.804656	1.64558	2.3443	1.54143	0.787837	1.62877
K01284	2.13672	1.80226	2.15541	0.74578	2.84536	-0.14714	0.528781	-0.811824
K11927	1.44921	2.7667	1.93193	2.17415	3.02106	1.61951	1.20558	1.44793
K02259	-4.28646	-3.41843	-2.49032	-2.69757	-1.63564	-3.48671	-3.25633	-3.46354
K01745	0.257566	1.31816	0.555335	0.540738	1.7059	0.0474318	0.0950563	0.0804536
K06131	0.392486	1.6736	0.127103	0.333075	1.1675	-0.210384	-0.907357	-0.699507
K01733	0.00402664	1.15627	0.423499	0.50053	1.37608	-0.13431	-0.15537	-0.0775959
K07007	0.294398	3.15836	0.0398536	1.82898	1.18084	1.32688	-0.756488	0.97382
K04761	0.990279	2.92997	0.846677	1.71127	1.85826	1.07947	-0.0501438	0.748421
K01118	0.252701	2.64041	0.358912	1.67131	1.8799	1.54857	0.380604	1.69298
K03981	1.06259	4.20857	-0.90945	1.09311	1.18881	1.61839	-0.103855	1.90787
K00906	2.64933	3.95599	0.59499	0.826898	2.75137	1.33927	1.404	1.63569
K07275	0.531703	3.33656	0.209485	1.93965	2.17814	2.26394	1.05329	2.78228
K03286	0.476163	3.1828	0.89317	2.52408	2.21289	2.20034	0.310216	1.94189
K03926	-2.58537	-1.61993	-4.34754	-4.45725	-2.42805	-4.18163	-3.97567	-4.08539
K00700	1.64101	1.33392	2.15618	0.77446	3.22105	0.194827	1.43196	0.0494234
K00957	0.680623	1.9642	1.1797	1.388	2.07244	0.637018	0.740378	0.948756
K00052	0.0365085	1.12119	0.541161	0.550641	1.5144	-0.06498	-0.182702	-0.173126
K02055	0.0581028	0.879394	0.817938	0.564203	2.20239	0.30474	1.30029	1.04665
K07156	2.60971	1.30206	1.93971	-0.391297	2.96471	-1.00403	2.05571	-0.276236
K07245	2.76769	1.79175	1.9668	-0.026828	3.3348	-0.300191	2.30019	0.248332
K03639	0.520026	1.37932	0.871327	0.65549	2.02346	0.163675	0.589847	0.37396
K06997	-0.000118139	1.17684	0.444769	0.598941	1.37643	-0.0572403	-0.163771	-0.00810622
K07323	-2.61907	-1.61653	-4.20764	-4.28026	-2.46245	-4.17894	-3.99158	-4.0642
K04750	1.02531	0.609166	1.70084	0.210259	2.21481	-0.866712	0.860324	-0.580246
K07112	-0.0245674	2.63601	0.347672	1.98471	1.5489	1.54264	-0.107285	1.47744
K00697	1.752	1.50279	1.9629	0.638731	3.32183	0.353483	2.0155	0.691385
K11068	1.63999	1.62605	1.41381	0.324484	2.42764	-0.246721	0.903643	-0.128043
K00575	1.63672	3.06172	1.36853	1.71842	2.58798	1.29413	1.01784	1.36783
K03092	0.45493	3.31355	0.049372	1.83338	1.47652	1.617	-0.143629	1.58453
K04488	-3.28433	-2.25831	-3.4401	-3.48928	-2.37917	-4.07221	-3.47561	-3.52478
K03611	-2.68464	-1.61601	-4.19699	-4.20354	-2.50933	-4.15974	-4.0328	-4.03935
K00001	-0.0975563	0.72646	0.857451	0.668197	1.85421	0.0209969	1.1239	0.934677
K03412	1.71555	2.98036	1.33499	1.52466	2.75499	1.30083	1.16417	1.35387
K01809	0.62286	1.31839	0.472781	0.0930731	2.05169	0.0280947	1.12946	0.749956
K06949	-0.0136061	1.16043	0.489056	0.640265	1.49729	0.00470804	-0.24416	-0.0914994
K03768	0.593766	1.47711	1.19698	1.00522	2.24362	0.407903	0.331307	0.139418
K00937	0.425683	1.37708	1.03477	0.911035	2.03802	0.270365	0.212145	0.0883298
K10778	1.83761	3.56248	1.51975	2.16957	2.85245	1.85859	0.949754	1.59991
K04088	-2.60108	-1.61697	-3.86298	-3.95405	-2.30638	-4.0413	-3.89942	-3.99048
K03592	-2.60075	-1.61986	-3.86148	-3.95575	-2.30514	-4.04328	-3.89811	-3.99237
K04087	-2.6085	-1.61734	-3.87019	-3.95419	-2.3138	-4.04166	-3.90629	-3.99029
K01419	-2.6077	-1.62326	-3.86344	-3.95415	-2.30937	-4.04395	-3.89329	-3.98401
K03667	-2.6077	-1.62326	-3.86344	-3.95415	-2.30937	-4.04395	-3.89329	-3.98401
K03676	-2.67934	-1.61899	-3.93536	-3.9502	-2.38114	-4.03984	-3.97131	-3.98616
K05527	-2.67969	-1.62129	-3.95571	-3.97249	-2.39068	-4.05132	-3.98613	-4.00291
K02437	-0.0612701	1.05735	0.450694	0.546082	1.36015	-0.133797	-0.100374	-0.00408785
K03694	-2.67891	-1.62032	-3.93866	-3.95525	-2.38316	-4.04362	-3.97307	-3.98966
K03641	-2.67898	-1.62039	-3.93915	-3.95575	-2.38323	-4.04369	-3.97314	-3.98974
K09159	-2.67891	-1.62035	-3.93866	-3.95528	-2.38316	-4.04365	-3.97307	-3.9897
K02427	-2.67901	-1.62042	-3.93876	-3.95536	-2.38327	-4.04373	-3.97318	-3.98977
K03071	-2.67908	-1.62044	-3.93883	-3.95538	-2.38334	-4.04375	-3.97313	-3.98968
K08311	-2.67928	-1.62094	-3.93747	-3.95432	-2.38312	-4.04384	-3.97152	-3.98837
K03558	-2.67993	-1.62148	-3.93862	-3.95534	-2.38396	-4.04455	-3.97224	-3.98897
K04764	-2.67898	-1.6204	-3.92684	-3.94344	-2.3795	-4.03997	-3.96639	-3.983
K01194	3.19087	4.35324	1.94074	2.02799	3.57871	2.0221	1.80382	1.89108
K05788	-2.67898	-1.62323	-3.92705	-3.94648	-2.3795	-4.0428	-3.95761	-3.97705
K01879	-2.68413	-1.62511	-3.93814	-3.95431	-2.38521	-4.04524	-3.96623	-3.98239
K01878	-2.68413	-1.62511	-3.93814	-3.95431	-2.38521	-4.04524	-3.96623	-3.98239
K11085	1.47421	3.9185	0.339095	1.70942	1.86752	1.59414	0.0137082	1.3845
K03799	1.53187	3.27328	0.366964	1.03382	1.64217	0.66542	0.367207	1.03406
K13292	-2.69085	-1.63175	-3.93915	-3.95524	-2.38842	-4.04838	-3.95948	-3.97558
K01623	-2.59803	-1.62083	-3.60933	-3.7073	-2.39879	-4.14061	-3.871	-3.96896
K09773	-2.6897	-1.63822	-3.93771	-3.96141	-2.38706	-4.05463	-3.95579	-3.97949
K06204	-2.69376	-1.63571	-3.89917	-3.91631	-2.39669	-4.05769	-3.97309	-3.99022
K01653	0.58364	1.76884	0.16072	0.270767	1.35019	-0.124341	-0.201558	-0.0904218
K00558	0.55301	1.34963	1.12132	0.842873	2.18541	0.262976	0.316002	0.0373812
K01185	2.2677	4.44258	-0.606623	0.403237	1.87095	1.32864	0.263884	1.36539
K03322	0.769813	1.57957	1.10249	0.837133	2.41658	0.507292	1.13808	0.872731
K03325	1.53838	2.46138	2.17361	2.02149	3.3011	1.50506	1.86224	1.71008
K00788	0.429136	1.29875	1.1405	0.935036	2.09429	0.244853	0.255189	0.0495812
K04567	-0.363876	1.09387	0.123654	0.555514	1.11021	-0.0473648	-0.291518	0.0917052
K04755	-3.20895	-2.15202	-3.05693	-3.07519	-1.84594	-3.50806	-3.16437	-3.18263
K04091	-0.120549	0.386682	0.676675	0.169693	1.83177	-0.267084	1.25141	0.744627
K01735	0.0194597	1.26546	0.639754	0.810481	1.77866	0.305594	-0.0582331	0.0581719
K01246	0.499569	1.22981	1.20102	0.856255	2.18859	0.199786	0.416465	0.0714922
K00864	-0.409366	1.14945	0.183667	0.716026	1.18533	0.0740773	-0.588758	-0.0517523
K03442	0.747466	1.24183	1.247	0.666404	2.33168	0.106959	1.11311	0.532454
K02453	-2.68283	-1.62225	-4.25016	-4.26477	-2.13174	-3.79022	-3.33579	-3.35041
K05845	2.39935	1.78904	1.86497	0.17876	3.10516	-0.165485	2.15444	0.468635
K01760	-3.18829	-2.13914	-2.82865	-2.85469	-1.54583	-3.21572	-3.48381	-3.50984
K00865	1.11966	1.08424	0.936079	-0.128048	1.84235	-0.858773	0.26238	-0.795581
K00033	1.37625	0.574967	2.14362	0.268213	2.82693	-0.642712	1.53338	-0.295344
K06867	1.43879	2.77345	1.64213	1.90156	2.65349	1.26917	0.591345	0.850998
K00973	0.120265	1.05082	0.738479	0.593906	1.6934	-0.0416941	0.372872	0.228263
K02372	-2.69569	-1.64146	-3.59182	-3.61278	-2.22025	-3.88507	-3.67255	-3.69351
K03457	0.796018	1.78325	0.0975767	0.00956299	1.74588	0.0140097	0.66308	0.575107
K01069	0.157942	3.0483	0.760928	2.57527	1.84885	2.02008	0.572871	2.38744
K02548	0.513209	0.935902	0.364063	-0.24312	1.14894	-1.09342	-0.0989184	-0.756814
K03640	-2.67673	-1.61572	-3.80502	-3.8192	-2.03794	-3.69598	-3.2935	-3.30767
K07798	3.57224	4.36631	2.79126	2.51001	4.29593	2.37079	2.2256	1.94421
K07787	3.57354	4.3586	2.79256	2.5023	4.29723	2.36307	2.22704	1.93663
K00567	0.468093	0.467724	1.13568	0.0606486	1.9458	-0.723887	0.770516	-0.25945
K05520	1.05526	1.85138	0.800461	0.521332	1.96557	0.0424576	0.743205	0.464063
K11811	1.76704	4.02045	0.77926	1.95836	2.42692	1.96215	0.820827	1.99988
K12972	2.16141	3.6409	1.07753	1.48219	3.20626	1.96687	2.23313	2.63741
K01624	-0.00536232	1.45473	-0.307157	0.0752967	0.784098	-0.37518	-0.692534	-0.259896
K00228	-2.68026	-1.62217	-3.26956	-3.28666	-1.8331	-3.49406	-3.78366	-3.80075
K07305	0.260357	0.580904	0.942261	0.187988	1.86662	-0.482667	0.509357	-0.198564
K09936	1.40529	2.72927	-0.624108	-0.372412	1.05851	-0.266609	-0.488168	-0.236436
K00356	-11.8028	-10.8287	-3.93946	-4.04065	-3.2121	-4.95714	-4.88323	-4.98442
K06179	-2.75656	-1.62124	-3.27917	-3.21904	-1.90777	-3.49151	-3.85802	-3.7979
K03688	-2.69689	-1.72614	-3.16668	-3.27112	-2.18415	-3.93243	-3.71444	-3.81886
K03654	0.946329	0.541733	1.91022	0.431459	2.61694	-0.458234	0.896634	-0.534014
K01993	1.16502	3.59413	0.486147	1.84074	1.79315	1.50428	-0.00530743	1.28788
K00573	1.95165	3.19062	2.14609	2.30985	3.33408	1.85403	1.43742	1.60126
K01497	-2.70794	-1.73775	-3.49346	-3.59844	-2.05562	-3.80446	-3.32875	-3.43373
K12524	0.937941	3.46144	0.37251	1.82141	1.61766	1.42319	-0.551141	0.835661
K02426	1.44607	2.05763	0.963348	0.499558	1.82662	-0.221032	0.0450345	-0.3572
K00874	1.57621	0.743996	1.60576	-0.259238	2.38428	-1.11724	0.892939	-0.966264
K06195	-2.61367	-1.6264	-2.99501	-3.08292	-1.65511	-3.38688	-3.48969	-3.57759
K05837	-2.76188	-1.63899	-3.24117	-3.19347	-1.87007	-3.46624	-3.65651	-3.60882
K00548	0.850118	2.62326	0.923388	1.6213	2.05069	1.10503	0.70928	1.4073
K05515	-2.75319	-1.62221	-3.24708	-3.1913	-1.87144	-3.45953	-3.665	-3.60922
K00901	-2.70783	-1.63183	-3.05693	-3.05612	-1.75759	-3.40065	-3.58725	-3.58643
K05807	-2.69108	-1.62928	-3.01375	-3.02714	-1.73065	-3.3879	-3.5613	-3.57469
K07114	0.905316	2.20563	1.10593	1.33102	2.34402	0.925315	0.465593	0.690796
K07056	-0.446865	1.25047	0.311866	0.982494	1.3348	0.36186	-0.192307	0.432073
K07462	-2.69649	-1.63482	-3.01578	-3.0293	-1.73386	-3.39124	-3.55673	-3.57025
K02654	0.220155	0.924727	0.248293	-0.0777048	1.28917	-0.67525	-0.117365	-0.490932
K03770	-2.75298	-1.62928	-3.0757	-3.02719	-1.79254	-3.3879	-3.62318	-3.57469
K02523	-2.75298	-1.62953	-3.07564	-3.02739	-1.79254	-3.38816	-3.62318	-3.57494
K03474	-2.75235	-1.62969	-3.07506	-3.02759	-1.79195	-3.38835	-3.62236	-3.57489
K03572	-2.75818	-1.63355	-3.07934	-3.02991	-1.79639	-3.39082	-3.61848	-3.56905
K11749	-2.75792	-1.63443	-3.0771	-3.02879	-1.79528	-3.39085	-3.61774	-3.56945
K03590	-2.75814	-1.63461	-3.07743	-3.02908	-1.7955	-3.39103	-3.61829	-3.56995
K03555	-2.75818	-1.63501	-3.07735	-3.02937	-1.79553	-3.39143	-3.618	-3.57003
K07277	-2.74971	-1.62653	-3.07921	-3.03123	-1.79361	-3.38949	-3.61074	-3.56276
K01586	0.0225787	1.06669	0.676405	0.645343	1.99698	0.322044	0.426603	0.395536
K03978	-2.8308	-1.63501	-3.15035	-3.02976	-1.86793	-3.39121	-3.69044	-3.56987
K03650	-2.83105	-1.63565	-3.15044	-3.03024	-1.86797	-3.39165	-3.68972	-3.56954
K03495	-2.83105	-1.63567	-3.15021	-3.03004	-1.86797	-3.39167	-3.68972	-3.56956
K06910	2.64217	3.29373	1.78883	1.36494	3.43076	1.36301	1.95539	1.53156
K01061	1.67232	2.26292	2.19179	1.70739	3.56637	1.43801	2.48696	2.00265
K01953	1.88348	2.30949	2.17128	1.52224	3.15991	0.866678	1.74693	1.09769
K03072	-2.69329	-1.75163	-3.00903	-3.14255	-1.94625	-3.72362	-3.30419	-3.4377
K14170	0.954999	3.89953	-0.604622	1.20789	1.09367	1.32133	-0.385233	1.42949
K03074	-2.69106	-1.75181	-2.98781	-3.12375	-1.94634	-3.72611	-3.30102	-3.43694
K01920	-2.68185	-1.62381	-3.00063	-3.01778	-1.67775	-3.33876	-3.16977	-3.18692
K07229	1.00706	0.527469	2.06734	0.513714	2.71855	-0.432194	1.1824	-0.325353
K12340	-3.15502	-2.15226	-2.31971	-2.39215	-1.11483	-2.83113	-3.15044	-3.22287
K01485	-2.72345	-1.74907	-3.10344	-3.20423	-1.94316	-3.68781	-3.17604	-3.27683
K03642	-2.75631	-1.63543	-2.93573	-2.89004	-1.71339	-3.31157	-3.57516	-3.52948
K00432	0.541014	1.44451	0.849805	0.678146	1.89209	0.0764879	0.00595379	-0.111616
K01919	-2.68344	-1.63345	-3.21901	-3.24421	-1.86622	-3.53528	-2.81501	-2.84021
K01752	1.1049	2.04996	0.41643	0.286234	1.77931	0.0052167	0.165194	0.0349703
K03750	0.441082	1.14391	1.12986	0.757693	2.32011	0.303956	1.07837	0.706188
K03204	-5.24483	-4.26596	-4.54657	-4.6429	-3.14144	-4.88162	-4.35548	-4.4518
K00242	-2.69059	-1.74375	-2.86951	-2.99785	-1.86728	-3.63946	-3.27415	-3.40248
K00970	-2.69339	-1.75038	-2.87944	-3.01161	-1.87383	-3.64985	-3.27942	-3.41158
K07390	-2.3074	-1.24694	-3.43759	-3.45232	-2.0228	-3.6814	-3.85046	-3.86519
K03328	2.1742	1.167	1.55884	-0.478027	2.51995	-1.15442	1.38243	-0.653002
K06980	-2.69346	-1.7518	-2.87196	-3.00548	-1.87013	-3.64749	-3.27489	-3.4084
K08300	-2.69461	-1.75191	-2.8731	-3.00559	-1.87127	-3.6476	-3.27604	-3.40851
K03060	-2.69892	-1.75689	-2.87428	-3.00743	-1.87314	-3.65013	-3.2719	-3.40503
K03980	-2.69362	-1.75187	-2.86874	-3.00217	-1.86972	-3.64699	-3.26749	-3.40092
K01520	-2.76452	-1.75158	-2.95094	-3.01319	-1.95649	-3.66259	-3.34061	-3.40286
K03673	1.7679	4.31191	0.0890146	1.55979	2.10176	1.92812	0.770197	2.24001
K00024	-2.74718	-1.65789	-2.84923	-2.83514	-1.58211	-3.21188	-3.57101	-3.55692
K01129	-3.22546	-2.36216	-2.33871	-2.55065	-1.5781	-3.43386	-3.08018	-3.29208
K07042	-2.77467	-1.75774	-2.95002	-3.00829	-1.9484	-3.65052	-3.34671	-3.40497
K03169	1.76381	3.21735	1.89607	2.27439	3.23347	1.968	1.54595	1.92436
K01451	1.04306	1.38787	1.44495	0.714806	2.82674	0.45259	1.99778	1.26791
K07223	0.92545	1.71677	0.773451	0.489552	2.01722	0.0893697	1.02191	0.738065
K07124	0.117157	1.09705	0.847018	0.751775	2.05926	0.320127	0.892423	0.797182
K09810	-2.69307	-1.63031	-2.94545	-2.95788	-1.50401	-3.1603	-3.02527	-3.0377
K03569	-2.919	-1.63507	-3.33506	-3.12634	-1.79083	-3.22598	-3.28274	-3.07402
K07146	-2.70571	-1.74325	-2.56824	-2.68097	-1.7129	-3.46947	-3.52427	-3.63697
K03295	-2.7102	-1.78399	-2.49212	-2.64111	-1.89879	-3.6916	-3.44823	-3.59718
K09760	-2.7083	-1.75552	-2.52846	-2.65087	-1.7154	-3.48165	-3.53321	-3.65559
K03182	-2.13465	-1.15794	-3.46754	-3.56599	-1.75652	-3.49882	-3.60094	-3.69938
K03741	1.81017	3.79405	1.53379	2.44264	2.84255	2.10776	1.07238	1.98156
K02438	2.56243	1.96933	2.10213	0.433305	3.31817	0.00489017	1.8881	0.218988
K00108	2.1586	3.09225	1.44908	1.30747	2.96316	1.17768	1.86718	1.72562
K13628	-2.75767	-1.63332	-2.64358	-2.59443	-1.42194	-3.01666	-3.48382	-3.43467
K06217	1.19801	1.89158	0.839383	0.457667	1.95979	-0.0112296	0.285593	-0.0412775
K00285	-0.116089	1.46676	0.478913	1.03739	1.77276	0.687513	0.681333	1.23973
K03629	-2.71203	-1.7695	-2.48723	-2.61989	-1.61693	-3.39344	-3.53663	-3.66926
K00336	-2.69545	-1.65996	-2.60607	-2.64577	-1.59091	-3.27447	-3.00422	-3.04392
K00334	-2.69561	-1.66022	-2.60485	-2.64465	-1.59062	-3.27428	-3.00378	-3.04358
K03186	-2.13359	-1.15466	-3.36138	-3.45761	-1.69841	-3.4385	-3.57088	-3.66711
K00335	-2.69595	-1.66265	-2.59974	-2.64163	-1.58825	-3.274	-3.00072	-3.0426
K01687	-0.272217	0.964163	0.587895	0.798902	1.55271	0.119946	0.324646	0.535688
K03707	-4.14834	-3.17215	-4.78657	-4.88556	-4.01168	-5.75452	-5.02971	-5.1287
K02072	0.832606	2.0122	0.393015	0.497451	1.68387	0.144474	-0.0113418	0.0382875
K03179	-2.69228	-1.63561	-2.5859	-2.60442	-1.20119	-2.86357	-3.41832	-3.43683
K00873	1.0519	1.72723	0.683784	0.28382	1.82889	-0.162049	0.215462	-0.131892
K00806	-2.78484	-1.76649	-2.5992	-2.65604	-1.58917	-3.28986	-3.59304	-3.64987
K01420	1.71366	2.87025	2.04389	2.12527	3.31316	1.7507	1.8477	1.92909
K03781	-0.210383	1.18671	0.788234	1.16051	1.71914	0.447724	0.315242	0.687629
K03574	0.176979	1.48595	0.703488	0.937182	1.53346	0.12342	0.0218513	0.255658
K00520	1.84977	3.72625	0.981287	1.78306	2.36202	1.52011	0.850773	1.65263
K02301	-2.6469	-1.7547	-2.47041	-2.65341	-1.42046	-3.24729	-3.108	-3.29097
K06168	-2.75637	-1.66018	-2.66815	-2.64716	-1.46701	-3.08988	-3.06597	-3.04499
K03455	-2.64397	-1.66311	-2.56322	-2.65755	-1.32479	-3.06298	-2.83847	-2.9328
K00773	-2.75935	-1.66246	-2.67032	-2.64862	-1.46864	-3.09081	-3.06414	-3.04245
K10773	-2.76202	-1.6585	-2.66711	-2.63879	-1.46944	-3.08498	-3.06265	-3.03432
K03098	1.55902	3.40089	0.800387	1.56747	2.04572	1.1692	0.14783	0.915349
K03526	-2.79311	-1.77805	-2.55602	-2.61615	-1.55127	-3.25526	-3.23648	-3.2966
K00919	-2.68237	-1.75792	-2.46466	-2.61541	-1.45338	-3.24796	-3.13694	-3.28766
K01591	-2.71374	-1.75762	-2.49557	-2.61465	-1.48468	-3.24761	-3.16721	-3.28627
K00762	-2.71391	-1.75871	-2.49437	-2.61437	-1.48408	-3.24792	-3.16695	-3.28693
K03561	0.0235098	2.83685	0.241813	1.97969	1.65141	1.74572	0.189584	1.92752
K01297	-2.60985	-1.62752	-2.25503	-2.3479	-1.01438	-2.75111	-3.23896	-3.33181
K01494	-2.69217	-1.75185	-2.42617	-2.56105	-1.42234	-3.20107	-3.14642	-3.28128
K05847	2.32376	1.93593	2.13902	0.675818	3.15821	0.050431	1.71835	0.254682
K07566	-0.0548274	2.90712	-0.431646	1.45264	0.910762	1.19456	-0.766577	1.11505
K02970	-2.82808	-1.63362	-3.01355	-2.89428	-1.43704	-2.96164	-2.76424	-2.64496
K01187	2.45888	1.36732	2.38613	0.219286	3.41073	-0.352205	1.51368	-0.603288
K01719	-2.78116	-1.76886	-2.36126	-2.42415	-1.57772	-3.28447	-3.40837	-3.47125
K03568	-2.23352	-1.26872	-2.83592	-2.94628	-1.54481	-3.29903	-3.1138	-3.22416
K01362	-3.44622	-2.46373	-2.02232	-2.11505	-1.43457	-3.17113	-2.50715	-2.59987
K01895	-0.314048	0.475691	0.722886	0.487409	1.48339	-0.349898	0.389998	0.154471
K03712	2.37424	2.02916	1.98969	0.569047	3.2513	0.186349	2.03371	0.613112
K09761	-2.787	-1.76639	-2.44522	-2.4998	-1.65193	-3.35036	-3.08792	-3.14249
K03787	-2.74547	-1.63473	-2.60356	-2.568	-1.24923	-2.85754	-2.99141	-2.95587
K03469	-2.67937	-1.73836	-2.35883	-2.49302	-1.55905	-3.33707	-2.99765	-3.13181
K02020	0.973793	1.96986	0.337726	0.25856	1.91991	0.196877	0.625843	0.546696
K03075	-2.83893	-1.7665	-2.49862	-2.50139	-1.7048	-3.35143	-3.13984	-3.14261
K00029	-2.75245	-1.6255	-2.79064	-2.73887	-1.28868	-2.88078	-2.68277	-2.631
K02113	-2.84527	-1.76657	-2.5034	-2.49989	-1.71011	-3.35046	-3.1453	-3.14179
K01607	0.0336087	1.15228	0.819646	0.863105	1.97597	0.375575	1.1098	1.15326
K00036	1.42229	0.877423	2.0002	0.380769	2.82236	-0.394863	1.53228	-0.0436625
K04079	-2.76334	-1.74089	-2.36794	-2.42069	-1.29071	-2.98732	-3.38877	-3.44151
K02952	-2.86657	-1.7885	-2.52476	-2.52187	-1.5426	-3.18358	-3.15143	-3.14855
K01928	-2.77612	-1.77735	-2.47794	-2.55437	-1.47226	-3.19254	-3.07462	-3.15104
K07461	-2.63946	-1.65681	-2.22985	-2.3224	-0.994844	-2.73124	-3.07833	-3.17085
K02575	0.958379	1.97668	0.762812	0.705915	1.89567	0.194887	0.45209	0.395179
K04096	-2.71374	-1.76701	-2.30433	-2.43281	-1.51594	-3.28826	-2.93139	-3.05985
K03544	-2.77186	-1.76525	-2.43182	-2.50042	-1.46433	-3.17678	-3.0786	-3.14718
K02343	-2.86265	-1.78889	-2.50027	-2.5017	-1.53121	-3.17651	-3.14504	-3.14647
K02956	-2.8667	-1.78878	-2.50496	-2.50223	-1.53596	-3.17709	-3.14945	-3.14672
K03685	-2.86651	-1.78885	-2.50444	-2.50198	-1.53538	-3.17678	-3.14905	-3.14658
K01924	-2.76763	-1.76725	-2.42695	-2.50177	-1.45187	-3.17054	-3.06586	-3.14066
K01613	-2.75184	-1.65023	-2.65674	-2.63033	-1.27798	-2.89543	-2.67808	-2.65167
K00850	1.22696	1.94919	1.19197	0.838998	2.19958	0.202578	0.481574	0.128415
K01923	-2.77389	-1.77037	-2.41779	-2.48948	-1.45013	-3.16566	-3.05898	-3.13065
K01873	-2.84396	-1.76574	-2.50393	-2.5009	-1.53611	-3.17694	-3.15005	-3.14702
K01868	-2.84515	-1.76634	-2.50343	-2.49981	-1.52603	-3.16627	-3.13911	-3.13549
K03531	-2.84498	-1.76631	-2.49448	-2.491	-1.53166	-3.17205	-3.13738	-3.1339
K06173	-2.84812	-1.77031	-2.50592	-2.5033	-1.53051	-3.17176	-3.14292	-3.1403
K01338	-2.81621	-1.63968	-2.68857	-2.58723	-1.51569	-3.05822	-2.75515	-2.65381
K01881	-2.84882	-1.77246	-2.50644	-2.50528	-1.5311	-3.17379	-3.14329	-3.14212
K02911	-2.84907	-1.77728	-2.50489	-2.50829	-1.53066	-3.17793	-3.1429	-3.1463
K01000	-2.77207	-1.76536	-2.40945	-2.47793	-1.44014	-3.15247	-2.99699	-3.06546
K01955	-2.77251	-1.77068	-2.40838	-2.48175	-1.44061	-3.15784	-2.99752	-3.07088
K03100	-2.78682	-1.80091	-2.43566	-2.52496	-1.45493	-3.18808	-3.05163	-3.14092
K02010	-2.2565	-1.21639	-3.2207	-3.25577	-1.68271	-3.36164	-2.72547	-2.76055
K00948	-2.86456	-1.76867	-2.51947	-2.49878	-1.53934	-3.16251	-3.14984	-3.12915
K00954	-2.84229	-1.7629	-2.48064	-2.47645	-1.51099	-3.15066	-3.07112	-3.06692
K02994	-2.84395	-1.76567	-2.4814	-2.47832	-1.51174	-3.15251	-3.06902	-3.06593
K03527	-2.70693	-1.75255	-2.44382	-2.56464	-1.28589	-3.05056	-2.74821	-2.86902
K02052	1.16528	1.19681	1.3148	0.271256	2.56036	-0.0791295	1.55473	0.511346
K01756	-2.84753	-1.77115	-2.48462	-2.48342	-1.51521	-3.15788	-3.07093	-3.06974
K03316	0.1459	0.512332	1.37447	0.666293	2.23432	-0.0735639	0.811057	0.102639
K02528	-2.84498	-1.78104	-2.36354	-2.37479	-1.52799	-3.1831	-3.11737	-3.12862
K02346	-0.19841	0.867563	1.00826	1.04985	1.79943	0.197185	0.528622	0.570228
K02493	-2.8468	-1.79134	-2.36437	-2.38411	-1.52958	-3.19318	-3.11962	-3.13935
K12262	-2.32495	-1.25509	-3.15308	-3.15841	-1.34569	-2.99487	-2.77363	-2.77896
K02036	-2.78966	-1.76705	-2.26267	-2.31525	-1.39924	-3.09568	-3.12087	-3.17344
K01775	0.904124	1.29208	0.821299	0.13403	1.84893	-0.434436	0.354021	-0.286786
K03594	-2.39834	-1.26316	-3.00199	-2.94202	-1.66505	-3.24894	-2.80996	-2.74998
K06153	0.638975	1.89765	0.442825	0.626336	1.64269	0.182399	0.316436	0.499966
K06966	0.442668	2.14846	1.02314	1.65349	2.17135	1.15805	0.666434	1.29693
K02963	-2.84517	-1.7842	-2.34356	-2.35778	-1.51174	-3.16982	-3.0418	-3.05602
K02902	-2.84611	-1.79171	-2.34328	-2.36407	-1.5126	-3.17726	-3.04202	-3.06281
K01840	-0.420653	1.31355	0.216123	0.917703	1.17761	0.235634	-0.48894	0.169509
K02954	-2.85089	-1.79691	-2.34667	-2.36789	-1.51595	-3.18102	-3.04099	-3.06219
K01866	-2.85129	-1.77697	-2.38344	-2.38431	-1.45337	-3.09811	-3.01248	-3.01335
K08156	1.04028	1.88213	0.89916	0.665788	2.02411	0.146786	0.778243	0.544853
K02913	-2.92197	-1.80198	-2.4163	-2.3715	-1.58525	-3.18432	-3.107	-3.06221
K01633	-2.76889	-1.76036	-2.39867	-2.46534	-1.27384	-2.98437	-2.69737	-2.76404
K00609	-2.72565	-1.76482	-2.33992	-2.4543	-1.21846	-2.97668	-2.64964	-2.764
K03644	-2.78366	-1.76911	-2.40683	-2.46747	-1.28906	-2.99356	-2.71312	-2.77375
K04047	1.22627	1.27999	1.39978	0.378425	2.34932	-0.269692	0.542837	-0.430936
K00342	-2.69518	-1.6643	-2.23515	-2.27947	-1.08453	-2.77271	-2.54619	-2.59051
K03588	-2.77638	-1.77025	-2.29109	-2.36016	-1.35418	-3.06711	-2.70037	-2.76943
K00764	-2.77497	-1.77589	-2.29003	-2.36615	-1.3459	-3.06587	-2.69727	-2.77338
K02469	-2.8569	-1.8691	-2.28268	-2.37009	-1.5002	-3.23145	-3.07749	-3.16488
K02470	-2.8569	-1.87101	-2.28268	-2.372	-1.5002	-3.23336	-3.07749	-3.16679
K02037	-2.71949	-1.84559	-2.00811	-2.20943	-1.30882	-3.15396	-3.05907	-3.26034
K06998	1.07156	2.24048	0.46063	0.554401	1.71142	0.16136	0.262723	0.356508
K06896	0.827028	1.71653	1.67089	1.4853	2.77667	0.947159	0.605819	0.420096
K00790	-2.77424	-1.76818	-2.3524	-2.42153	-1.24521	-2.9582	-2.69141	-2.76055
K02518	-2.84219	-1.76132	-2.43103	-2.42535	-1.33732	-2.9755	-2.76513	-2.75945
K00600	-2.79336	-1.79448	-2.40314	-2.47945	-1.30071	-3.02088	-2.71258	-2.78889
K00791	-2.7728	-1.76531	-2.14757	-2.2153	-1.1598	-2.87138	-2.9763	-3.04401
K03217	-2.85831	-1.86339	-2.18132	-2.26161	-1.51524	-3.23937	-3.12253	-3.2028
K02038	-2.79309	-1.84614	-2.08172	-2.20998	-1.38247	-3.15455	-3.13194	-3.26016
K00111	0.246474	1.75316	0.318639	0.750115	1.25122	0.0390472	-0.221035	0.164283
K01992	0.241071	-0.617769	2.11682	0.140514	2.21984	-1.36128	0.558386	-1.37871
K03798	-2.84459	-1.76634	-2.38303	-2.37997	-1.3042	-2.945	-2.75474	-2.75168
K00939	-2.84442	-1.76829	-2.2156	-2.21466	-1.22889	-2.87182	-3.04303	-3.04209
K01426	0.238424	0.148188	1.42856	0.264053	2.09342	-0.67146	1.45792	0.293431
K03782	1.50073	1.62841	1.39253	0.444952	2.49453	-0.0470513	1.47206	0.524527
K05993	0.809404	2.0812	0.718396	0.915019	1.88816	0.440984	0.873672	1.07027
K00998	-2.38839	-1.27794	-2.49558	-2.46032	-1.28328	-2.89189	-3.01155	-2.97629
K02011	-2.26152	-1.21372	-3.02381	-3.0512	-1.42032	-3.09158	-2.40386	-2.43126
K03564	-2.78384	-1.77183	-2.16921	-2.2324	-1.2068	-2.91384	-2.68797	-2.75115
K03530	-2.87435	-1.7799	-2.30601	-2.28676	-1.40059	-3.0252	-2.66322	-2.64397
K00226	-2.79635	-1.85799	-2.2072	-2.34405	-1.27836	-3.05904	-2.71893	-2.85576
K02012	-2.27002	-1.2312	-2.96125	-2.99762	-1.40996	-3.09019	-2.38018	-2.41654
K00241	-2.77223	-1.77124	-2.05369	-2.12791	-1.09299	-2.81105	-2.85137	-2.92556
K03070	-2.84492	-1.78541	-2.2334	-2.24907	-1.26634	-2.92588	-2.74853	-2.7642
K00658	-2.83064	-1.76857	-2.11136	-2.12449	-1.15065	-2.80764	-2.90927	-2.92239
K06999	-2.34225	-1.36588	-2.16473	-2.26356	-1.28889	-3.03156	-3.24395	-3.34275
K05349	1.49192	0.757709	1.83824	0.0292246	2.55417	-0.856125	0.781908	-0.983403
K01649	0.586292	1.24604	0.764891	0.3495	1.6512	-0.361511	0.296878	-0.0743453
K00239	-2.78137	-1.80124	-2.07474	-2.16982	-1.27696	-3.01587	-2.58176	-2.67682
K04078	-2.77223	-1.77299	-2.33936	-2.41532	-1.11123	-2.83104	-2.39064	-2.4666
K14260	0.839491	2.0883	0.250652	0.42434	1.54684	0.0767076	0.299926	0.473606
K00077	1.81851	2.80188	1.33452	1.24267	3.09683	1.36112	2.11666	2.02486
K03168	-2.85861	-1.77962	-2.12616	-2.12236	-1.13015	-2.77023	-2.90435	-2.90056
K01417	-4.19108	-3.20792	-3.78863	-3.88067	-2.96715	-4.70304	-4.15006	-4.24209
K07047	0.162767	-0.33618	1.57622	-0.00787673	2.08799	-1.1326	1.05292	-0.528306
K00057	-2.78662	-1.76698	-2.0413	-2.09687	-1.08043	-2.77984	-2.63441	-2.68996
K03086	-2.84274	-1.77367	-2.18465	-2.19077	-1.08047	-2.73045	-2.69033	-2.69644
K00817	-0.106021	0.637305	0.767616	0.481013	1.41062	-0.476197	0.166371	-0.0797201
K00031	-2.78579	-1.76319	-2.12179	-2.17438	-0.90881	-2.60526	-2.6356	-2.68818
K03686	-2.85695	-1.88479	-2.06537	-2.16842	-1.25821	-3.0051	-2.75792	-2.86095
K00604	-2.84393	-1.77669	-2.1919	-2.19985	-1.12446	-2.77628	-2.49792	-2.50588
K03446	1.46384	3.70767	0.907727	2.07678	2.56601	2.09119	1.03621	2.20516
K03684	-3.65518	-2.70108	-3.83137	-3.95246	-3.03482	-4.79975	-4.80883	-4.9299
K01883	-2.8472	-1.80215	-2.20425	-2.2344	-1.11748	-2.79149	-2.45637	-2.48652
K07259	0.756148	1.30575	1.43604	0.910678	2.56475	0.395355	1.05396	0.528475
K00240	-2.77957	-1.79043	-2.04513	-2.13119	-1.11645	-2.84636	-2.3041	-2.39016
K03559	0.208867	3.14564	-0.00962432	1.81084	1.33492	1.55328	-0.157873	1.66166
K03701	-2.80557	-1.78229	-2.00465	-2.05657	-0.971046	-2.66682	-2.54528	-2.59719
K02517	0.567728	3.23722	0.490174	2.08455	1.69658	1.64756	-0.30947	1.23703
K07665	1.4736	3.81151	0.982969	2.24607	2.56285	2.18215	0.94285	2.20599
K00995	-2.79113	-1.82917	-1.98063	-2.09389	-1.0128	-2.7699	-2.45654	-2.56978
K06180	-2.86656	-1.78411	-1.91973	-1.91247	-0.947503	-2.58411	-2.844	-2.83674
K00014	0.486245	1.21721	0.60827	0.264066	1.74174	-0.201745	0.512466	0.168243
K00632	1.0524	1.11496	1.46958	0.457204	2.08501	-0.525885	1.02196	0.00930199
K03116	-2.88807	-1.84889	-1.87307	-1.9091	-1.01129	-2.69117	-2.99856	-3.03457
K03885	0.867581	1.68482	1.10608	0.848172	2.26925	0.3674	0.924892	0.666955
K00375	0.498447	1.60234	0.791879	0.820577	2.32599	0.710822	1.24877	1.27746
K07052	0.222027	0.356234	1.29968	0.359307	2.08956	-0.455128	0.531758	-0.369691
K01939	-2.85435	-1.84971	-1.9473	-2.01786	-1.0196	-2.73402	-2.6048	-2.67535
K04077	-2.77442	-1.80088	-2.09137	-2.19305	-0.906179	-2.6517	-2.13637	-2.23804
K09808	-2.03112	-0.903544	-2.49023	-2.43785	-1.1798	-2.77129	-3.1507	-3.09833
K00215	-2.77946	-1.80149	-1.90482	-2.00207	-1.12218	-2.86327	-2.06348	-2.16073
K06287	-2.34194	-1.39351	-2.02128	-2.14805	-0.996154	-2.76676	-2.56216	-2.68891
K01092	-2.71022	-1.86562	-1.66976	-1.90041	-0.989653	-2.86411	-2.37771	-2.60832
K02919	-2.10121	-1.03514	-2.62775	-2.63687	-1.26149	-2.91448	-3.14034	-3.14946
K06889	0.928846	1.15102	1.47813	0.625392	2.3079	-0.145975	0.627258	-0.182481
K08281	0.315136	1.13607	0.72559	0.471393	1.74447	-0.110907	0.193639	-0.018561
K00847	2.44996	2.32528	1.64224	0.441757	3.16124	0.31678	1.72524	0.524826
K03310	-3.1974	-2.16356	-4.39821	-4.43956	-2.87214	-4.55735	-4.62056	-4.66191
K05522	1.66578	0.194825	2.32995	-0.183946	2.58461	-1.56394	1.50952	-0.999748
K00616	-2.01793	-1.01004	-2.43119	-2.49848	-1.26096	-2.9721	-2.9402	-3.00748
K02058	1.69033	1.52744	1.38999	0.15168	2.4956	-0.341036	1.38335	0.145041
K01937	-2.10411	-1.02759	-2.4605	-2.45916	-1.33385	-2.97638	-3.00688	-3.00554
K01897	-0.384053	-0.174061	1.23779	0.378443	1.75523	-0.709477	0.686837	-0.137938
K01972	-2.10547	-1.02799	-2.46697	-2.46468	-1.33859	-2.98017	-3.01055	-3.00826
K01467	0.32357	1.46951	1.40549	1.47619	2.4479	0.874761	0.889739	0.96046
K03924	0.847047	0.661677	1.59501	0.334997	2.25021	-0.6136	0.68795	-0.532609
K01534	0.433744	1.94045	1.41963	1.85088	2.42634	1.21388	0.839507	1.2709
K02495	0.377397	1.92494	0.427313	0.89965	1.52248	0.351115	-0.144705	0.28369
K03566	1.60491	3.4475	0.788244	1.55607	2.80617	1.92992	1.7944	2.56172
K03823	1.53731	2.33531	1.0678	0.790538	2.36662	0.445417	0.483974	0.206589
K00537	1.49731	3.16292	0.777597	1.36828	2.22372	1.17063	0.908085	1.49871
K01681	-2.4139	-1.39246	-1.95932	-2.01308	-0.865599	-2.56322	-2.58651	-2.64026
K10441	2.12853	1.62212	1.8686	0.286748	3.15108	-0.0301671	1.82403	0.242129
K11741	-3.61225	-2.67915	-3.23303	-3.37513	-2.50119	-4.28713	-3.98038	-4.12246
K00627	-2.50835	-1.57025	-1.82906	-1.96618	-1.33631	-3.11725	-2.74008	-2.87716
K03587	-2.02369	-1.01936	-2.34217	-2.41302	-1.09681	-2.81151	-2.58258	-2.65342
K02909	-2.12002	-1.04764	-2.32345	-2.32625	-1.19751	-2.84418	-2.92874	-2.93155
K01647	-2.72881	-1.97205	-1.47765	-1.79619	-0.881563	-2.84388	-2.28434	-2.6028
K01991	1.68675	3.67227	0.978189	1.8889	2.6391	1.90594	1.15287	2.06347
K00526	-2.0908	-1.03994	-2.23879	-2.26312	-1.24555	-2.91374	-2.69555	-2.71988
K00088	-2.86735	-1.9844	-1.71243	-1.90473	-1.01733	-2.85344	-2.21453	-2.4068
K03101	-2.16957	-1.04895	-2.19541	-2.14998	-1.09717	-2.69561	-2.96471	-2.91929
K03386	-2.02529	-0.941927	-2.30301	-2.29484	-1.02856	-2.66425	-2.29787	-2.2897
K10440	1.99895	1.25296	1.90659	0.085315	3.03856	-0.385204	1.6901	-0.091716
K00941	0.387116	1.20384	0.868043	0.609648	2.00139	0.0990554	0.621436	0.363005
K01689	-2.12589	-1.04719	-2.21234	-2.20882	-1.16583	-2.80618	-2.62423	-2.62071
K01626	1.48845	2.29329	0.555777	0.28527	1.83133	-0.0331496	0.489037	0.218519
K01867	-2.11174	-1.11114	-2.2304	-2.30498	-1.16414	-2.88257	-2.669	-2.74357
K01262	-2.01973	-1.03342	-2.16086	-2.24974	-0.842452	-2.57518	-2.41549	-2.50436
K00645	-2.04956	-1.04889	-2.2146	-2.28911	-1.02309	-2.74145	-2.31334	-2.38785
K01738	0.931166	1.95853	0.862218	0.814385	1.82289	0.131175	0.0944807	0.046625
K01104	0.375449	0.709932	0.916663	0.176184	1.83558	-0.509493	0.65505	-0.0492925
K00820	-2.40211	-1.40471	-1.98135	-2.05915	-0.739475	-2.46113	-1.93788	-2.01569
K03657	-2.85967	-1.98544	-1.55288	-1.75391	-0.815231	-2.66008	-2.38912	-2.59011
K00130	0.792148	0.884802	1.40923	0.427088	2.632	0.00573044	2.07274	1.09093
K01784	-0.559607	-0.543366	1.11429	0.0616068	1.68287	-0.977781	0.812961	-0.208829
K03671	-2.48202	-1.41093	-1.77272	-1.77682	-0.707859	-2.35582	-2.49753	-2.50163
K02056	0.920496	0.620485	1.0935	-0.248584	1.89239	-1.08774	0.449441	-0.888442
K00681	1.14858	2.02528	1.19071	0.992221	2.55589	0.713495	1.16198	0.963483
K01754	0.507744	1.71481	0.549296	0.681167	1.82371	0.31175	0.456983	0.588863
K03832	0.713975	3.19423	0.600287	2.00545	1.92832	1.68989	0.236445	1.64193
K00058	0.232309	1.00581	0.99121	0.689652	1.89909	-0.00670643	0.089878	-0.170894
K03293	0.148567	2.10336	-0.587178	0.252042	1.10104	0.337144	-0.179586	0.662569
K02356	-1.87233	-0.795994	-2.2892	-2.28805	-1.17372	-2.81643	-2.95468	-2.95353
K03543	0.850138	3.07807	0.890571	2.04328	2.36221	1.87118	0.87625	2.02897
K01462	-2.52873	-1.51188	-1.70101	-1.75937	-0.885888	-2.58809	-2.56253	-2.62087
K11717	0.000162593	1.71281	0.286359	0.923712	1.4078	0.401485	-0.305059	0.292695
K00525	-1.87854	-0.805588	-2.24497	-2.24721	-1.14501	-2.79111	-2.93776	-2.94
K00974	0.562333	3.44861	-0.6785	1.09118	0.832487	1.00124	-0.578035	1.19242
K01091	-2.25039	-1.1175	-2.22008	-2.16238	-1.02694	-2.61311	-2.24069	-2.18299
K02022	-1.49612	-0.425168	-2.66279	-2.66702	-1.03261	-2.68071	-2.71983	-2.72406
K02028	-2.29151	-1.42296	-1.88514	-2.0918	-0.969789	-2.82027	-1.9168	-2.12345
K01885	-3.69952	-2.6897	-3.01893	-3.0843	-2.07419	-3.78343	-3.58704	-3.65241
K02483	0.772311	0.629859	1.39496	0.177759	2.46818	-0.355172	1.41285	0.195665
K03201	-6.24289	-5.26626	-6.03284	-6.1314	-4.73328	-6.4757	-6.22066	-6.31921
K01782	0.865295	2.66878	0.439157	1.16763	1.56618	0.651029	-0.162568	0.520963
K07058	1.1134	1.21009	1.62023	0.642006	2.56203	-0.0207706	0.856189	-0.0823515
K01465	-2.13812	-1.03489	-1.8875	-1.85946	-0.746863	-2.36269	-2.59462	-2.56658
K00574	1.56172	3.01615	1.68588	2.0651	3.12453	1.85992	1.8907	2.26988
K07258	-1.50307	-0.543599	-2.57285	-2.68853	-1.00108	-2.76062	-2.60885	-2.72453
K01142	-2.43994	-1.54512	-1.44182	-1.62225	-0.629892	-2.45414	-2.20188	-2.38227
K01358	-2.05576	-1.16814	-1.61824	-1.80584	-0.776931	-2.60834	-2.47832	-2.66586
K05846	2.10549	1.5866	1.97525	0.381048	3.08559	-0.111004	1.82969	0.235354
K01448	2.4294	3.14626	2.01695	1.65854	3.27422	1.27186	1.74178	1.38331
K02355	-1.8822	-0.801672	-2.10863	-2.1033	-0.962819	-2.60135	-2.47777	-2.47244
K01951	-1.91937	-0.895945	-2.06185	-2.11361	-1.03961	-2.73523	-2.6347	-2.68646
K01997	0.834293	1.43	0.894686	0.415219	2.0382	-0.0435708	1.04609	0.566658
K00140	0.351503	0.969038	0.919471	0.461969	2.0274	-0.0341148	1.26905	0.811628
K03719	0.424541	2.09965	0.795444	1.39523	2.0726	1.02865	0.581128	1.18099
K02314	-1.70248	-0.567023	-2.40209	-2.34183	-1.18981	-2.77343	-2.88005	-2.8198
K00135	0.211419	0.828181	0.959563	0.501329	1.8288	-0.234507	0.874308	0.416052
K00145	0.030186	1.32184	0.431906	0.648316	1.53129	0.103894	0.107276	0.323724
K00795	-2.67548	-1.62407	-3.93237	-3.95614	-2.38193	-4.04957	-3.97423	-3.99801
K04564	-1.82664	-0.801572	-1.84556	-1.89569	-0.693815	-2.3878	-2.45374	-2.50386
K06901	2.00138	2.81406	0.589972	0.327233	2.22715	0.320548	0.829975	0.567283
K01507	-1.91131	-0.855616	-1.80225	-1.82175	-0.796355	-2.45971	-2.6385	-2.65799
K00655	-2.51329	-1.57238	-1.42938	-1.56369	-0.606526	-2.38467	-2.05291	-2.18719
K01998	0.805993	1.33531	0.956638	0.410807	2.10175	-0.0477583	1.15717	0.611398
K00266	0.516502	1.22889	1.05132	0.688621	2.08826	0.0815762	0.76073	0.397977
K01996	0.813002	1.29827	0.99471	0.404849	2.12016	-0.0736895	1.19108	0.601285
K03305	-1.31667	-0.283174	-2.09361	-2.1353	-0.797392	-2.48293	-2.70013	-2.74181
K09458	-1.58191	-0.570584	-1.85822	-1.92208	-0.859323	-2.56703	-2.59452	-2.65837
K05366	0.332304	2.96138	0.708195	2.26176	2.20017	2.11	0.781362	2.33487
K01952	-3.68981	-2.81048	-2.44714	-2.64305	-1.76656	-3.6063	-3.22512	-3.421
K03111	-2.09415	-1.17023	-1.32845	-1.47974	-0.45949	-2.25462	-2.21777	-2.36903
K01533	-0.128382	1.17945	0.773863	1.04291	1.4939	0.119207	-0.206939	0.0251725
K07552	-2.9004	-1.93654	-2.94614	-3.05747	-2.003	-3.75818	-3.3406	-3.45193
K01644	1.19119	0.52451	1.84622	0.104941	2.35089	-0.997797	1.61584	-0.0944919
K01620	-4.16945	-3.21956	-3.66219	-3.78749	-2.53074	-4.29989	-4.03693	-4.16223
K01703	0.436856	1.52961	0.476286	0.493852	1.50036	-0.0871297	-0.0212945	-0.00360554
K00134	-1.71228	-0.571765	-1.81031	-1.74499	-0.636421	-2.21497	-2.72358	-2.65827
K00648	-2.46815	-1.57129	-1.08687	-1.26528	-0.369035	-2.19126	-1.75727	-1.93564
K03294	-1.74941	-0.900225	-1.16837	-1.39442	-0.229461	-2.09932	-1.89671	-2.1227
K02066	-2.29503	-1.34678	-1.06153	-1.18853	-0.32935	-2.10017	-1.0117	-1.1387
K07107	0.00222009	1.47369	0.793002	1.18912	1.83621	0.588581	0.315331	0.711544
K00426	-1.34719	-0.379876	-2.09266	-2.20051	-0.656728	-2.40844	-2.1607	-2.26855
K00425	-1.34787	-0.379823	-2.09485	-2.20198	-0.658397	-2.40938	-2.16278	-2.2699
K02031	1.57164	1.58527	1.00119	-0.0264173	1.83844	-0.827582	0.0180334	-1.0026
K02358	-2.75008	-1.71346	-2.98318	-3.02174	-1.86145	-3.54387	-3.4703	-3.50886
K03585	1.41547	3.44181	1.67633	2.62736	2.94624	2.25357	0.893471	1.84489
K01915	-2.44658	-1.71553	-1.01003	-1.35431	-0.283205	-2.27126	-1.57933	-1.92355
K01710	-3.2554	-2.34612	-2.35033	-2.51627	-1.3599	-3.16969	-2.69708	-2.86302
K04042	-2.70483	-1.76304	-2.88048	-3.01387	-1.88074	-3.65798	-3.27887	-3.41225
K00568	-2.50191	-1.44717	-3.11071	-3.13117	-1.93274	-3.59705	-3.18054	-3.20099
K03424	-1.55436	-0.405824	-1.888	-1.81466	-0.698252	-2.26879	-2.38473	-2.3114
K00123	1.87729	2.72511	0.67984	0.45232	2.28722	0.415831	1.06063	0.833162
K02057	0.604314	0.846911	0.767701	-0.0352602	1.75513	-0.68793	0.278837	-0.521441
K03406	0.44068	2.00737	-0.0928155	0.362253	1.5479	0.395673	0.547055	1.03853
K00602	-2.74758	-1.77363	-2.40623	-2.50748	-1.43246	-3.17756	-3.05014	-3.15138
K03183	-2.77636	-1.77056	-2.42172	-2.49111	-1.46068	-3.17392	-3.0804	-3.14978
K03496	-2.35461	-1.29869	-1.37864	-1.39791	-0.25811	-1.92125	-1.18938	-1.20866
K11753	-2.82146	-1.77176	-2.48014	-2.50563	-1.50597	-3.17532	-3.12295	-3.14843
K03630	-3.85893	-2.86316	-4.82514	-4.90456	-3.20145	-4.92473	-5.22784	-5.30725
K00382	-3.43979	-2.47649	-2.08376	-2.19568	-1.38216	-3.13793	-2.77478	-2.88669
K01491	-2.8269	-1.77932	-2.40456	-2.43217	-1.50114	-3.1726	-3.10163	-3.12923
K11752	-2.74365	-1.76919	-2.38399	-2.48472	-1.33707	-3.08166	-2.8487	-2.94942
K00930	-2.77517	-1.76377	-2.41421	-2.478	-1.3667	-3.07435	-2.87759	-2.94138
K11754	-2.79048	-1.77078	-2.42991	-2.4854	-1.38218	-3.08153	-2.89151	-2.947
K01524	1.20662	1.812	1.17312	0.703295	2.2447	0.130875	0.677513	0.207572
K10563	-2.79476	-1.88166	-2.21793	-2.38004	-1.58893	-3.39488	-2.8499	-3.01199
K02078	-1.19956	-0.110038	-1.79068	-1.77636	-0.308404	-1.93794	-2.06614	-2.05181
K01652	1.47325	2.17422	0.959335	0.585027	2.09147	0.0731899	0.832004	0.457674
K07483	1.84442	3.01623	1.05815	1.15481	2.28398	0.736801	1.13406	1.23071
K00821	-3.5907	-2.61124	-4.79841	-4.89413	-2.9445	-4.68409	-4.20853	-4.30425
K01011	1.25625	1.11329	1.45388	0.235839	2.23617	-0.593406	0.970558	-0.217289
K02433	-3.03706	-2.0524	-2.2594	-2.34996	-1.18271	-2.91711	-2.07284	-2.16339
K01999	0.986772	1.33353	1.26147	0.533142	2.58413	0.211819	1.68805	0.959852
K02030	-1.84363	-0.980655	-1.10397	-1.31623	0.0320005	-1.79723	-1.00496	-1.21723
K02049	0.799936	1.45963	0.598533	0.182993	1.67017	-0.355984	0.589012	0.173472
K02050	0.93385	1.24203	0.841007	0.0739646	1.76526	-0.613341	0.613646	-0.123895
K09686	0.588612	1.44531	0.90783	0.689372	1.48293	-0.345746	0.252236	0.0337145
K02033	0.901797	0.241	1.38159	-0.331519	1.9103	-1.44106	0.189594	-1.5174
K06911	0.657507	2.15418	0.923924	1.34536	2.1633	0.940948	0.803466	1.22492
K02013	1.27187	1.26801	1.04961	-0.00255142	1.89132	-0.800485	0.577954	-0.471941
K02051	0.654873	1.63862	0.459553	0.368099	1.78808	0.0527493	0.902054	0.810617
K01834	-1.27115	-0.429841	-0.953012	-1.18691	-0.117399	-1.99511	-1.46673	-1.7006
K00615	-0.832916	0.221454	-1.42866	-1.42735	-0.0607967	-1.70335	-1.76741	-1.7661
K02029	-1.16084	-0.20623	-1.26838	-1.38896	0.0454341	-1.69253	-1.06944	-1.19003
K03296	1.39662	2.87189	1.58259	1.98264	2.76474	1.521	0.617956	1.01818
K02016	1.298	1.11647	1.41315	0.156483	2.14348	-0.728213	0.572984	-0.655258
K03704	-0.901262	0.00646403	-1.02105	-1.16683	0.234849	-1.53002	-1.41106	-1.55682
K00799	-1.01696	0.377552	-1.69156	-1.35018	0.0244601	-1.25355	-1.11325	-0.771823
K02035	1.06765	0.459367	1.45156	-0.211553	2.08393	-1.21878	0.607005	-1.0527
K00540	0.474589	1.56229	1.19624	1.20875	2.01254	0.381189	1.21117	1.22368
K00059	-1.13971	-0.314606	-0.297444	-0.547593	0.624615	-1.24766	-0.429726	-0.679867
K02014	0.816713	3.18481	0.614289	1.90726	1.94043	1.58964	0.105001	1.39815
K04076	-3.44359	-2.7052	-1.7372	-2.08695	-0.996625	-2.98227	-1.11662	-1.46576
K03888	-3.44359	-2.79707	-1.7372	-2.18192	-0.996625	-3.07533	-1.11662	-1.56061
K06333	-3.44359	-2.79707	-1.7372	-2.18192	-0.996625	-3.07533	-1.11662	-1.56061
K13275	-2.97626	-2.93828	-1.24686	-2.32754	-0.267951	-2.97247	-0.627848	-1.7061
K06428	-2.97626	-2.93828	-1.24686	-2.32754	-0.267951	-2.97247	-0.627848	-1.7061
K09682	-2.97626	-2.9781	-1.24686	-2.36852	-0.267951	-3.0129	-0.627848	-1.74704
K06433	-2.97626	-2.93828	-1.24686	-2.32754	-0.267951	-2.97247	-0.569758	-1.64895
K06595	-3.44359	-2.8694	-1.7372	-2.25655	-0.996625	-3.14855	-1.05899	-1.57798
K06375	-2.97626	-2.9781	-1.24686	-2.36852	-0.267951	-3.0129	-0.627848	-1.74704
K11619	-2.97626	-2.9781	-1.24686	-2.36852	-0.267951	-3.0129	-0.569758	-1.68992
K09680	-2.67015	-3.11532	-0.782666	-2.37682	-0.206907	-3.39717	-0.304548	-1.88799
K10810	-2.97626	-3.01683	-1.24686	-2.40837	-0.267951	-3.05224	-0.513867	-1.67495
K06312	-3.71571	-2.91113	-2.02	-2.29956	-1.27286	-3.19076	-1.23337	-1.51329
K14647	-3.22873	-3.17362	-1.3764	-2.43681	-0.324097	-3.01271	-0.674127	-1.73293
K07476	-3.44359	-3.2075	-1.5753	-2.44461	-0.996625	-3.49027	-1.00359	-1.87088
K03480	-3.63058	-3.17362	-1.77046	-2.40979	-1.18651	-3.45606	-1.19808	-1.8361
K08724	-4.68871	-2.79707	-3.0191	-2.18192	-2.25584	-3.07533	-2.34067	-1.50336
K06384	-3.99997	-3.11532	-2.18034	-2.37682	-1.31487	-3.15217	-1.38045	-1.57711
K06436	-3.71571	-3.29417	-1.85901	-2.53357	-0.82483	-3.13524	-1.03992	-1.71576
K06314	-3.71571	-3.31504	-1.85901	-2.55498	-0.82483	-3.15644	-1.03992	-1.73721
K11077	-3.7961	-2.32789	-1.79466	-1.38701	-0.907124	-2.14774	-0.459907	-0.0448615
K06308	-3.71571	-3.39564	-1.85901	-2.63758	-0.82483	-3.23827	-0.995595	-1.77617
K02827	-4.68871	-3.22966	-2.86035	-2.46737	-2.25584	-3.51265	-2.23394	-1.84107
K06336	-3.71571	-3.39564	-1.71155	-2.48743	-0.654943	-3.07097	-0.952676	-1.73376
K11943	-3.5401	-2.75186	-1.0509	-1.34871	-0.325566	-2.26587	-0.276164	-0.578076
K00169	-5.56467	-2.91113	-2.52168	-0.900079	-3.92081	-3.98632	-3.90787	-2.29956
K06416	-4.12975	-3.70335	-2.01028	-2.67272	-0.933009	-3.23885	-1.0825	-1.75194
K06412	-5.45004	-3.62192	-3.54214	-2.7778	-2.58429	-3.46766	-2.73311	-1.96583
K06425	-4.461	-3.78791	-2.28569	-2.69526	-1.27169	-3.32475	-1.3284	-1.74228
K06600	-5.11589	-4.04694	-3.89111	-3.89742	-1.93725	-3.58745	-2.27453	-2.2809
K13461	-5.11589	-4.04694	-3.89111	-3.89742	-1.93725	-3.58745	-2.27453	-2.2809
K08077	-5.11589	-4.04694	-3.89111	-3.89742	-1.93725	-3.58745	-2.27453	-2.2809
K07281	-5.11589	-4.04694	-3.89111	-3.89742	-1.93725	-3.58745	-2.27453	-2.2809
K06385	-4.24881	-3.9027	-2.13229	-2.87524	-0.925528	-3.31336	-1.1088	-1.85994
K06405	-4.24881	-3.9027	-2.06873	-2.81185	-0.925528	-3.31336	-1.1088	-1.85994
K06406	-4.24881	-3.9027	-2.06873	-2.81185	-0.925528	-3.31336	-1.1088	-1.85994
K11913	-5.17724	-4.21741	-3.95304	-4.06945	-1.99938	-3.76002	-2.22797	-2.34555
K11912	-5.17724	-4.21741	-3.95304	-4.06945	-1.99938	-3.76002	-2.22797	-2.34555
K07094	-5.42497	-4.38475	-3.60881	-3.64424	-2.99635	-4.67535	-2.79305	-2.82853
K02250	-4.91445	-4.05937	-2.62714	-2.85066	-1.73301	-3.60004	-1.79493	-2.02023
K06304	-4.30485	-4.07782	-1.89361	-2.7587	-0.823504	-3.33303	-0.991252	-1.86525
K05020	-5.17724	-4.28776	-2.89394	-3.0821	-1.99938	-3.83114	-2.06382	-2.25329
K01917	-6.32496	-3.48125	-4.30022	-2.51113	-3.89935	-3.76642	-3.08389	-1.27952
K06135	-5.83595	-4.30352	-4.30862	-3.84708	-2.53794	-3.71977	-2.86306	-2.39878
K07697	-4.68871	-4.38475	-2.08839	-2.87338	-1.17674	-3.60407	-1.16216	-1.95436
K06216	-5.42704	-3.87886	-3.45468	-2.97734	-2.39673	-3.56354	-2.79082	-2.3113
K00561	-5.42704	-3.87886	-3.45468	-2.97734	-2.39673	-3.56354	-2.79082	-2.3113
K06407	-4.77061	-4.51226	-2.0833	-2.91443	-1.20881	-3.68108	-1.1356	-1.97426
K01215	-5.72119	-3.76785	-3.4774	-2.59003	-2.69284	-3.45136	-3.08815	-2.19845
K04018	-1.23337	-3.01718	-2.91673	-5.74335	-1.27286	-5.74335	-1.58416	-4.43644
K00183	-4.95004	-0.466467	-1.38624	0.570896	-0.0133522	0.225703	-0.542177	1.58013
K12141	-6.2976	-2.3684	-1.81144	0.178069	-2.56422	-1.30226	-3.47245	-0.546345
K12140	-6.2976	-2.3684	-1.81144	0.178069	-2.56422	-1.30226	-3.47245	-0.546345
K02595	-5.26462	-0.0387242	-0.785645	1.97158	-0.708528	0.0273459	-1.52218	1.10249
K07707	-5.80539	-4.1045	-3.56224	-2.93084	-2.6649	-3.6791	-2.89704	-2.26306
K05339	-5.56336	-4.1849	-3.31828	-3.01211	-2.35742	-3.69604	-2.53265	-2.22492
K05338	-5.56336	-4.1849	-3.31828	-3.01211	-2.35742	-3.69604	-2.53265	-2.22492
K07485	-6.09567	-3.99609	-4.12757	-3.09577	-2.95651	-3.56981	-3.2671	-2.23028
K08728	-4.79838	-4.45443	-2.67518	-3.414	-1.45868	-3.83952	-1.52218	-2.26743
K03191	-4.79838	-4.45443	-2.67518	-3.414	-1.45868	-3.83952	-1.52218	-2.26743
K08659	-4.79838	-4.45443	-2.54476	-3.28423	-1.45868	-3.83952	-1.52218	-2.26743
K13853	-5.89192	-4.75695	-3.10076	-3.04028	-2.39673	-3.98027	-2.16324	-2.10237
K02818	-2.19761	-3.1429	-3.37119	-5.38254	-2.16836	-5.81712	-2.36796	-4.38639
K10530	-4.79838	-4.48149	-2.42604	-3.19344	-1.45868	-3.86675	-1.52218	-2.29491
K10670	-4.79838	-4.49151	-2.46445	-3.24175	-1.45868	-3.87683	-1.48384	-2.26698
K10212	-4.79838	-4.57867	-2.54476	-3.40953	-1.45868	-3.9645	-1.48384	-2.35543
K03481	-5.23099	-4.55976	-2.9827	-3.39046	-1.89501	-3.94547	-1.92563	-2.33624
K10211	-4.85399	-4.64301	-2.56038	-3.43386	-1.51481	-4.02919	-1.4852	-2.3655
K10210	-5.23099	-4.57867	-2.9827	-3.40953	-1.89501	-3.9645	-1.92563	-2.35543
K07705	-5.72119	-4.39162	-3.39758	-3.14093	-2.38833	-3.77632	-2.48119	-2.22312
K07704	-5.72119	-4.40934	-3.39758	-3.15882	-2.38833	-3.79416	-2.46175	-2.22165
K10209	-5.27239	-4.62794	-2.98391	-3.41868	-1.93671	-4.01405	-1.91245	-2.35023
K11916	-7.56286	-4.34471	-6.18584	-4.03237	-4.39981	-3.88871	-4.53804	-2.37443
K11635	-5.05239	-4.66087	-2.6836	-3.3744	-1.5388	-3.87149	-1.55028	-2.24655
K11384	-7.58567	-4.39949	-6.20869	-4.08766	-4.42267	-3.94407	-4.43878	-2.3068
K11383	-7.58567	-4.39949	-6.20869	-4.08766	-4.42267	-3.94407	-4.43878	-2.3068
K14268	-7.58567	-4.39949	-6.20869	-4.08766	-4.42267	-3.94407	-4.43878	-2.3068
K01960	-7.58567	-4.39949	-5.82759	-3.70254	-4.42267	-3.94407	-4.43878	-2.3068
K03489	-5.00897	-4.7302	-2.56608	-3.37115	-1.49497	-3.94122	-1.50587	-2.31689
K01449	-5.12198	-4.57867	-2.54483	-3.08298	-1.78516	-3.9645	-1.43759	-1.98006
K08985	-7.58567	-4.46166	-6.20869	-4.15038	-4.42267	-4.00686	-4.43878	-2.37008
K14269	-7.58567	-4.39949	-6.20869	-4.08766	-4.09959	-3.61899	-4.43878	-2.3068
K14750	-1.71126	1.38704	-5.85485	-2.80047	-2.35932	-0.858439	-3.46906	-0.328151
K14751	-1.71126	1.38704	-5.85485	-2.80047	-2.35932	-0.858439	-3.46906	-0.328151
K08153	-5.96541	-4.50805	-3.53242	-3.14701	-2.63377	-3.89347	-2.63406	-2.24672
K10677	-0.945381	0.334363	-5.17724	-4.09202	-1.30892	-1.84628	-3.14197	-2.03607
K12255	-7.72366	-4.43807	-6.34697	-4.12658	-4.56099	-3.98303	-4.57738	-2.34607
K01406	-7.60699	-4.66237	-5.96207	-4.0825	-4.44406	-4.2094	-4.34834	-2.46129
K00158	-5.44163	-4.76641	-2.7752	-3.17939	-1.93125	-3.97764	-1.91503	-2.3214
K00810	-2.4888	-0.673529	1.43638	2.00928	1.5265	0.47067	0.985163	1.56158
K08226	-1.74872	-5.316	1.44162	-2.0101	1.21135	-3.49376	0.599944	-2.7093
K02571	-5.26462	-4.24489	-0.917558	-0.974792	-0.448769	-2.14922	-0.892631	-0.949879
K04028	-1.08102	0.54916	-3.55665	-2.09621	-1.28643	-1.47022	-2.46318	-0.995054
K00992	-4.88533	-5.18604	-0.68488	-2.09716	-0.357803	-3.39866	-0.728015	-2.13975
K13007	-7.68299	-4.95616	-5.9252	-4.26503	-4.3944	-4.37885	-4.09366	-2.42617
K03340	-1.88988	0.799651	-2.99612	-0.413446	-3.26306	-2.36335	-3.79508	-1.23499
K13012	-5.44483	-4.50822	-2.46553	-2.60572	-2.42982	-4.2128	-2.20962	-2.35003
K13013	-5.14688	-4.28776	-0.23279	-0.457199	-0.135898	-2.00075	-1.23631	-1.45848
K04486	-5.69097	-4.95922	-3.05764	-3.40416	-2.07666	-4.066	-1.94817	-2.29686
K04019	-0.700018	1.22762	-5.23608	-3.50227	-1.14709	-1.0115	-3.07363	-1.29949
K04026	-0.700018	1.22762	-5.23608	-3.50227	-1.14709	-1.0115	-3.07363	-1.29949
K08085	-7.95408	-4.81673	-6.57781	-4.50815	-4.79188	-4.36503	-4.72397	-2.64534
K02385	-5.95274	-4.91276	-2.79612	-2.83173	-2.4455	-4.12476	-2.49919	-2.53485
K01197	-4.461	-6.2817	-2.78666	-5.71122	-2.3481	-6.89359	-0.24231	-3.20623
K11711	-2.59821	0.0404966	-3.71164	-1.26458	-4.63358	-3.86784	-4.59097	-2.15946
K05937	-4.99789	-4.45079	-3.18083	-3.71164	-2.29857	-4.47163	-2.09291	-2.62668
K11899	-5.37348	-2.67322	-0.443063	0.394616	-0.111691	-0.0673803	-0.71607	0.0811093
K11712	-2.77966	0.0404966	-3.89225	-1.26458	-4.49614	-3.54555	-4.49048	-1.87453
K01200	-5.19449	-4.81212	-2.55151	-3.25099	-1.79909	-4.13941	-1.58805	-2.29155
K07775	-5.41841	-4.78402	-2.87784	-3.32238	-1.97814	-4.06505	-1.84	-2.28712
K12454	-5.01867	-5.1718	-0.601353	-1.86332	-0.457683	-3.34821	-0.36836	-1.63291
K12988	-7.55132	-5.8543	-6.17428	-5.55077	-4.38824	-5.40836	-4.52645	-3.90125
K04767	-6.01504	-5.1859	-3.21242	-3.46051	-2.40266	-4.29379	-2.21107	-2.46039
K12541	-7.56286	-5.88256	-6.18584	-5.57911	-4.39981	-5.43672	-4.44538	-3.83686
K12542	-7.56286	-5.88256	-6.18584	-5.57911	-4.39981	-5.43672	-4.44538	-3.83686
K07315	-6.72077	-5.6922	-3.1889	-3.23597	-2.50218	-4.19295	-2.80696	-2.85412
K00105	-5.59491	-4.58911	-3.35076	-3.42059	-2.22703	-3.94058	-2.25054	-2.32074
K10025	-7.81238	-5.0772	-4.45146	-2.77825	-4.27434	-4.25102	-3.94113	-2.26453
K01819	-5.9091	-4.49055	-3.29361	-2.9477	-2.62451	-3.92377	-2.80285	-2.45615
K01922	-5.59491	-4.60595	-3.15104	-3.2379	-2.22703	-3.95749	-2.28704	-2.37426
K00687	-5.59491	-4.60595	-3.15104	-3.2379	-2.22703	-3.95749	-2.28704	-2.37426
K06198	-5.59491	-4.60595	-3.15104	-3.2379	-2.22703	-3.95749	-2.28704	-2.37426
K01598	-5.59491	-4.60595	-3.15104	-3.2379	-2.22703	-3.95749	-2.28704	-2.37426
K02121	-5.59491	-4.67141	-3.35076	-3.50338	-2.22703	-4.02321	-2.28704	-2.44043
K05915	-4.91445	-2.15354	0.804772	2.30412	-3.27058	-3.22873	-2.18802	-0.44221
K00028	-5.71015	-4.63496	-3.46671	-3.46671	-2.34275	-3.98661	-2.3671	-2.3671
K01034	-4.06279	-4.18965	-0.877833	-2.09956	-0.698122	-3.55161	-1.35522	-2.5727
K11041	-5.59491	-4.66138	-3.10542	-3.2481	-2.22703	-4.01313	-2.28704	-2.43029
K01227	-5.61695	-4.66138	-3.12763	-3.2481	-2.24917	-4.01313	-2.30935	-2.43029
K05946	-6.07713	-5.50502	-1.43934	-1.95219	-1.42996	-3.58183	-2.0114	-2.52238
K02788	-5.59491	-4.66741	-3.08317	-3.23194	-2.22703	-4.01919	-2.27477	-2.42412
K02786	-5.59491	-4.66741	-3.08317	-3.23194	-2.22703	-4.01919	-2.27477	-2.42412
K01220	-5.59491	-4.66741	-3.08317	-3.23194	-2.22703	-4.01919	-2.27477	-2.42412
K03930	-5.78021	-4.60595	-3.33762	-3.2379	-2.41308	-3.95749	-2.47439	-2.37426
K01261	-5.59491	-4.66741	-3.06129	-3.21007	-2.22703	-4.01919	-2.27477	-2.42412
K02482	-5.56467	-4.78716	-0.364258	-0.671673	-0.53734	-2.48403	-1.34428	-1.64914
K02103	-5.72037	-4.66138	-3.42424	-3.44054	-2.31379	-3.97392	-2.30724	-2.32362
K04041	-5.79962	-4.65532	-3.38054	-3.31099	-2.43256	-4.00706	-2.48174	-2.41191
K05773	-6.07713	-4.73388	-0.947735	-0.672049	-1.13525	-2.50717	-1.89582	-1.62217
K07166	-5.79962	-4.66138	-3.26748	-3.20399	-2.43256	-4.01313	-2.46958	-2.40587
K09157	-5.79962	-4.66138	-3.26748	-3.20399	-2.43256	-4.01313	-2.46958	-2.40587
K00938	-5.79962	-4.66741	-3.26748	-3.21007	-2.43256	-4.01919	-2.45753	-2.39991
K01195	-4.60188	-3.5533	1.10606	1.08173	-2.95802	-4.62849	-1.78739	-1.81469
K03693	-5.68115	-4.71863	-3.12664	-3.24012	-2.27441	-4.0314	-2.24493	-2.35889
K07807	-5.42497	-5.13117	-2.66695	-3.45783	0.399668	-1.37626	-0.85196	-1.65351
K03697	-5.82825	-4.69915	-3.31816	-3.26389	-2.4221	-4.01184	-2.42775	-2.37326
K00634	-3.63058	-3.42475	2.00009	1.22614	-0.938775	-3.4656	-0.23113	-1.13972
K01234	-5.69985	-4.7606	-3.16702	-3.30389	-2.21811	-3.99847	-2.23059	-2.36806
K10912	-5.26462	-3.29417	0.488989	1.31407	-3.62076	-4.36936	-2.00683	-1.08592
K03815	-0.219943	1.64975	-5.23608	-3.64801	-0.64409	-0.649294	-2.95359	-1.32882
K03396	-5.26462	-5.48673	-0.338431	-1.6714	-0.362963	-3.32327	-0.603432	-1.9336
K02451	-0.22372	-1.42445	-1.37848	-3.63253	-0.570676	-4.4552	-1.14963	-3.40775
K09190	-2.28142	-5.80534	1.11234	-2.43706	1.42779	-3.51399	1.69312	-1.93102
K03429	-5.92685	-4.80503	-3.2517	-3.20474	-2.44603	-4.04308	-2.42764	-2.38051
K06286	-5.88204	-4.84281	-3.22622	-3.26243	-2.40104	-4.08101	-2.35063	-2.38699
K07105	-5.90013	-4.82494	-3.26436	-3.26436	-2.34821	-3.99208	-2.35851	-2.35851
K05817	-8.77011	-4.46166	-6.39655	-3.14769	-5.35456	-3.7494	-5.38768	-2.12799
K03395	-8.67068	-4.38475	-5.3891	-2.1519	-4.60168	-3.0179	-5.3891	-2.1519
K07467	-6.26794	-4.84281	-3.6959	-3.34395	-2.90239	-4.19523	-2.87151	-2.51843
K02242	-5.90013	-4.87095	-3.18635	-3.23268	-2.34821	-4.03826	-2.33792	-2.38442
K00841	-5.90013	-4.87617	-3.16753	-3.21911	-2.34821	-4.0435	-2.33792	-2.38969
[truncated: 3,350 more rows]
