# Supplementary material for: Impact of Rearing Conditions on the Ambrosia Beetle’s Microbiome
Source: Life (Basel). 2018 Dec 13;8(4):63. doi: 10.3390/life8040063 (PMC6316638; doi:10.3390/life8040063)
Supplement: Supplementary file 1 [file life-08-00063-s001.zip › S2_table.xlsx]

## Sheet: Sheet1
	Table S2. Fungal OTUs . OTUs IDs and its corresponding taxonomy.
		OTU name	Taxonomy
	1	KJ909309	D_0__Eukaryota; D_1__Opisthokonta; D_2__Nucletmycea; D_3__Fungi; D_9__Ophiostomataceae; D_10__Raffaelea
	2	JN578863	D_0__Eukaryota; D_1__Opisthokonta; D_2__Nucletmycea; D_3__Fungi; D_9__Ophiostomataceae; D_10__Raffaelea
	3	DQ838796.1.2650	D_0__Eukaryota; D_1__Opisthokonta; D_2__Nucletmycea; D_3__Fungi; D_9__Cordycipitaceae; D_10__Cordyceps; D_11__Cordyceps cylindrica
	4	JHUM01000052.878.2661	D_0__Eukaryota; D_1__Opisthokonta; D_2__Nucletmycea; D_3__Fungi; D_9__Botryosphaeriaceae
	5	EF682444.1.1349	D_0__Eukaryota; D_1__Opisthokonta; D_2__Nucletmycea; D_3__Fungi; D_7__Dothideomycetes; D_8__Capnodiales; D_9__uncultured eukaryote
	6	FJ216403.1.1528	D_0__Eukaryota; D_1__Opisthokonta; D_2__Nucletmycea; D_3__Fungi; D_7__Sordariomycetes; D_8__Hypocreales; D_9__uncultured fungus
	7	AB013508.1.1776	D_0__Eukaryota; D_1__Opisthokonta; D_2__Nucletmycea; D_3__Fungi; D_9__Saccharomycetaceae; D_10__Yamadazyma
	8	AB285024.1.1731	D_0__Eukaryota; D_1__Opisthokonta; D_2__Nucletmycea; D_3__Fungi; D_9__Incertae Sedis; D_10__Candida; D_11__Candida
	9	NR.OTU112301	D_0__Eukaryota; D_1__Opisthokonta; D_2__Nucletmycea; D_3__Fungi; D_9__Saccharomycopsidaceae; D_10__Saccharomycopsis
	10	FM163368.1.1706	D_0__Eukaryota; D_1__Opisthokonta; D_2__Nucletmycea; D_3__Fungi; D_9__Saccharomycetaceae; D_10__Yamadazyma
	11	NR.OTU105044	D_0__Eukaryota; D_1__Opisthokonta; D_2__Nucletmycea; D_3__Fungi
	12	NR.OTU100069	D_0__Eukaryota; D_1__Opisthokonta; D_2__Nucletmycea; D_3__Fungi; D_9__Saccharomycopsidaceae; D_10__Saccharomycopsis
	13	HQ232182.1.1773	D_0__Eukaryota; D_1__Opisthokonta; D_2__Nucletmycea; D_3__Fungi; D_9__Incertae Sedis; D_10__Acremonium; D_11__Acremonium
	14	NCR.OTU49535	D_0__Eukaryota; D_1__Opisthokonta; D_2__Nucletmycea; D_3__Fungi; D_9__Bionectriaceae; D_10__Bionectria; D_11__Clonostachys rosea
	15	DQ519029.1.1659	D_0__Eukaryota; D_1__Opisthokonta; D_2__Nucletmycea; D_3__Fungi; D_9__Lipomycetaceae; D_10__Lipomyces; D_11__Lipomyces oligophaga
	16	AY526486.1.1732	D_0__Eukaryota; D_1__Opisthokonta; D_2__Nucletmycea; D_3__Fungi; D_9__Trichocomaceae
	17	NR.OTU102376	D_0__Eukaryota; D_1__Opisthokonta; D_2__Nucletmycea; D_3__Fungi; D_7__Sordariomycetes; D_8__Hypocreales
	18	EU011670.1.1708	D_0__Eukaryota; D_1__Opisthokonta; D_2__Nucletmycea; D_3__Fungi; D_9__Incertae Sedis; D_10__Ambrosiozyma
	19	AB496430	D_0__Eukaryota; D_1__Opisthokonta; D_2__Nucletmycea; D_3__Fungi; D_9__Ophiostomataceae; D_10__Raffaelea
	20	NCR.OTU104805	D_0__Eukaryota; D_1__Opisthokonta; D_2__Nucletmycea; D_3__Fungi; D_9__Ophiostomataceae; D_10__Raffaelea
	21	AF245232.1.1799	D_0__Eukaryota; D_1__Opisthokonta; D_2__Nucletmycea; D_3__Fungi; D_9__Trichocomaceae; D_10__Talaromyces; D_11__Talaromyces purpureogenus
	22	NCR.OTU100730	D_0__Eukaryota; D_1__Opisthokonta; D_2__Nucletmycea; D_3__Fungi; D_7__Saccharomycetes; D_8__Saccharomycetales
	23	EU710826.1.1658	D_0__Eukaryota; D_1__Opisthokonta; D_2__Nucletmycea; D_3__Fungi; D_7__Sordariomycetes; D_8__Hypocreales; D_9__Fusarium oxysporum
	24	AY858666	D_0__Eukaryota; D_1__Opisthokonta; D_2__Nucletmycea; D_3__Fungi; D_9__Ophiostomataceae; D_10__Raffaelea
	25	AB003950.1.2138	D_0__Eukaryota; D_1__Opisthokonta; D_2__Nucletmycea; D_3__Fungi; D_9__Bionectriaceae; D_10__Bionectria; D_11__Clonostachys rosea
	26	DQ810190.1.1722	D_0__Eukaryota; D_1__Opisthokonta; D_2__Nucletmycea; D_3__Fungi; D_7__Eurotiomycetes; D_8__Eurotiales; D_9__Penicillium chrysogenum
	27	EF152417.1.1737	D_0__Eukaryota; D_1__Opisthokonta; D_2__Nucletmycea; D_3__Fungi; D_9__Debaryomycetaceae; D_10__Meyerozyma; D_11__Meyerozyma guilliermondii
	28	EF550459.1.1663	D_0__Eukaryota; D_1__Opisthokonta; D_2__Nucletmycea; D_3__Fungi; D_9__Incertae Sedis; D_10__Cyberlindnera; D_11__Cyberlindnera
	29	EU011705.1.1709	D_0__Eukaryota; D_1__Opisthokonta; D_2__Nucletmycea; D_3__Fungi; D_7__Saccharomycetes; D_8__Saccharomycetales
	30	EF027719.1.2165	D_0__Eukaryota; D_1__Opisthokonta; D_2__Nucletmycea; D_3__Fungi; D_7__Sordariomycetes; D_8__Hypocreales; D_9__Fusarium oxysporum
	31	AB054883.1.1755	D_0__Eukaryota; D_1__Opisthokonta; D_2__Nucletmycea; D_3__Fungi; D_9__Incertae Sedis; D_10__Candida; D_11__Candida
	32	NCR.OTU23971	D_0__Eukaryota; D_1__Opisthokonta; D_2__Nucletmycea; D_3__Fungi; D_9__Saccharomycopsidaceae; D_10__Saccharomycopsis
	33	JPIJ02000041.2177.3960	D_0__Eukaryota; D_1__Opisthokonta; D_2__Nucletmycea; D_3__Fungi; D_7__Sordariomycetes; D_8__Hypocreales; D_9__Fusarium oxysporum
	34	AF245240.1.1799	D_0__Eukaryota; D_1__Opisthokonta; D_2__Nucletmycea; D_3__Fungi; D_9__Trichocomaceae; D_10__Talaromyces; D_11__Talaromyces purpureogenus
