# Supplementary material for: Impact of Rearing Conditions on the Ambrosia Beetle’s Microbiome
Source: Life (Basel). 2018 Dec 13;8(4):63. doi: 10.3390/life8040063 (PMC6316638; doi:10.3390/life8040063)
Supplement: Supplementary file 1 [file life-08-00063-s001.zip › S3_table.xlsx]

## Sheet: Sheet1
Table S3. Overview of the genome information used for the fungal community functional analysis.
	Genera	Genome species name	Strain ID	Database repository	JGI and GeneBank ID	Short ID	Isolate source
1	Acremonium	Acremonium alcalophilum	JCM 7366 (ATCC 90507)	JGI	Acral2	Acral2	Sludge from a compost made of pig feces
2	Acremonium	Acremonium chrysogenum	ATCC 11550	JGI	Acrchr1	Acrchr1
3	Acremonium	Acremonium furcatum	JCM 9210	NCBI	GCA_001599815.1	Acrfur
4	Ambrosiozyma	Ambrosiozyma kashinagacola	JCM 15019	NCBI	GCA_001599075.1	Ambkas
5	Ambrosiozyma	Ambrosiozyma monospora	JCM 7599	NCBI	GCA_001599995.1	Ambmon
6	Candida	Candida boidinii	JCM 9604	NCBI	GCA_001599335.1	Canboi
7	Candida	Candida maltosa	Xu316	NCBI	GCA_000344705.1	Cmaltosa
8	Candida	Candida sojae	GF41	NCBI	GCA_001442715.1	Cansoj
9	Candida	Candida sorboxylosa	JCM 1536	NCBI	GCA_001599115.1	Cansor
10	Candida	Candida sp.	JCM 15000	NCBI	GCA_001950555.1	Cansp
11	Candida	Candida tenuis	NRRL Y-1498	JGI	Cante1	Cante1
12	Clonostachys	Clonostachys rosea	CBS125111	JGI	Cloro1	Cloro1	It has beenassociated with living nematodes and slime molds and rarely isolated from dead insects and .
13	Cordyceps	Cordyceps militaris	CM01	JGI	Cormi1	Cormi1	Type species and occurs throughout much of the Northern Hemisphere as a pathogen of lepidoptera pupae
14	Cordyceps	Cordyceps brongniartii	RCEF 3172	NCBI	GCA_001636735.1	Corbron	Entomopathogenic fungus which is an important biocontrol agent. It works against the European cockchafer and Melolontha melolontha larva.
15	Cordyceps	Cordyceps confragosa	RCEF 1005	NCBI	GCA_001636795.1	Corcon	Pathogen of scales
16	Cordyceps	Cordyceps sp.	RAO-2017	NCBI	GCA_002591385.1	Corsp
17	Cordyceps	Cordyceps cicadae	CC02	NCBI	GCA_002968875.1	Corcica
18	Cyberlindnera	Cyberlindnera fabianii	JCM 3601	NCBI	GCA_001599195.1	Cybfab
19	Cyberlindnera	Cyberlindnera jadinii	NRRL Y-1542	JGI	Cybja1	Cybja1
20	Fusarium	Fusarium euwallaceae	HFEW-16-IV-019	NCBI	NHTE00000000.2	Fusew
21	Fusarium	Fusarium fujikuroi	IMI 58289	JGI	Fusfu1	Fusfu1
22	Fusarium	Fusarium graminearum		JGI	Fusgr1	Fusgr1_T0
23	Fusarium	Fusarium oxysporum	f. sp. lycopersici 4287	JGI	Fusox2	Fusox2_T0
24	Fusarium	Fusarium pseudograminearum	CS3096	JGI	Fusps1	Fusps1
25	Fusarium	Fusarium redolens	A4	JGI	Fusre1	Fusre1
26	Fusarium	Fusarium verticillioides	7600	JGI	Fusve2	Fusve2_T0
27	Lipomyces	Lipomyces starkeyi	NRRL Y-11557	JGI	Lipst1_1	Lipst1_1
28	Meyerozyma	Meyerozyma caribbica	MG20W	NCBI	GCA_000755205.1	Meycar
29	Meyerozyma	Meyerozyma guilliermondii	ATCC 6260	JGI	Meygui1	Meygui1
30	Penicillium	Penicillium chrysogenum	Wisconsin 54-1255	JGI	PenchWisc1_1	PenchWisc1_1
31	Penicillium	Penicillium lanosocoeruleum	ATCC 48919	JGI	Penla1	Penla1	Genome sequencing of phosphate-solubilizing Penicillium species to understand fungal contributions to the phosphorus cycle.
32	Raffaelea	Raffaelea albimanens	CBS 271.70	NCBI	PCDJ00000000	Ralbi
33	Raffaelea	Raffaelea ambrosiae	CBS 185.64	NCBI	PCDI00000000	Rambro
34	Raffaelea	Raffaelea arxii	CBS273.70	NCBI	PCDH00000000	Rarx
35	Raffaelea	Raffaelea lauricola	Raff. sp. 570	NCBI	PCDG00000000	R570
36	Raffaelea	Raffaelea quercivora	CBS 122982	NCBI	PCDE00000000	Rquer
37	Raffaelea	Raffaelea sp.	Raff. sp. 272	NCBI	PCDF00000000	Ragua
38	Raffaelea	Raffaelea sulphurea	CBS 380.68	NCBI	PCDD00000000	Rsulph
39	Saccharomycopsis	Saccharomycopsis fibuligera	ATCC 36309	NCBI	GCA_001936275.1	Sacfib
40	Saccharomycopsis	Saccharomycopsis fodiens	CBS 8332	NCBI	GCA_002564235.1	Sacfod
41	Saccharomycopsis	Saccharomycopsis malanga	JCM 7620	NCBI	GCA_001599215.1	Sacmal
42	Talaromyces	Talaromyces aculeatus	ATCC 10409	JGI	Penac1	Penac1
43	Talaromyces	Talaromyces marneffei	ATCC 18224	JGI	Talma1_2	Talma1_2
44	Talaromyces	Talaromyces proteolyticus	PMI_201	JGI	Talpro1	Talpro1
45	Talaromyces	Talaromyces stipitatus	ATCC 10500	JGI	Talst1_2	Talst1_2
46	Yamadazyma	Yamadazyma laniorum	yHMH7	NCBI	GCA_002109505.1	Yamla
47	Saccharomycopsis	Arthroascus fermentans (Saccharomycopsis fermentans)	17710 v1.0	JGI	Artfe1_2	Artfe1_2
48	Fusarium	Nectria haematococca		JGI	Necha2	Necha2
