# Supplementary material for: Impact of Rearing Conditions on the Ambrosia Beetle’s Microbiome
Source: Life (Basel). 2018 Dec 13;8(4):63. doi: 10.3390/life8040063 (PMC6316638; doi:10.3390/life8040063)
Supplement: Supplementary file 1 [file life-08-00063-s001.zip › S4_table.xlsx]

## Sheet: Sheet1
Table S4. Information used under Augustus gene model prediction.
		Species name	Strain ID	Short ID	Augustus training set	Transcriptome information	GeneMark-ES	SNAP	UniProt
	1	Candida boidinii	JCM 9604	Canboi	Candida tropicalis	DRR045511	*	*	*
	2	Candida sojae	GF41	Cansoj	Candida tropicalis	DRR045511
	3	Candida sorboxylosa	JCM 1536	Cansor	Candida albicans	DRR045511	*	*	*
	4	Candida sp.	JCM 15000	Cansp	Candida albicans	DRR045511	*	*	*
	5	Cyberlindnera fabianii	JCM 3601	Cybfab	Saccharomyces cerevisiae S288C	SRR3598378
	6	Meyerozyma caribbica	MG20W	Meycar	Saccharomyces cerevisiae S288C	SRR6008902
	7	Saccharomycopsis fibuligera	ATCC 36309	Sacfib	Saccharomyces cerevisiae S288C	SRR3598378
	8	Saccharomycopsis fodiens	CBS 8332	Sacfod	Saccharomyces cerevisiae S288C	SRR3598378
	9	Saccharomycopsis malanga	JCM 7620	Sacmal	Saccharomyces cerevisiae S288C	DRR032483
	10	Cordyceps cicadae	CC02	Corcica	Fusarium graminearum	SRR6382375	*	*	*
	11	Yamadazyma laniorum	yHMH7	Yamla	Saccharomyces cerevisiae S288C		*	*	*
	12	Acremonium furcatum	JCM 9210	Acrfur	Fusarium graminearum		*	*	*
	13	Ambrosiozyma kashinagacola	JCM 15019	Ambkas	Saccharomyces cerevisiae S288C		*	*	*
	14	Ambrosiozyma monospora	JCM 7599	Ambmon	Saccharomyces cerevisiae S288C		*	*	*
