# Supplementary material for: Impact of Rearing Conditions on the Ambrosia Beetle’s Microbiome
Source: Life (Basel). 2018 Dec 13;8(4):63. doi: 10.3390/life8040063 (PMC6316638; doi:10.3390/life8040063)
Supplement: Supplementary file 1 [file life-08-00063-s001.zip › S5_table.xlsx]

## Sheet: Sheet1
Table S5. Core and flexible genome metrics.
	Species	Strain ID	Short ID	Core (Single-copy orthologous gene clusters)	Core (Including paralogues)	Accesory		Total
						Flexible	Unique
1	Candida boidinii	JCM 9604	Canboi	89	255	94932	0	106474
2	Candida maltosa	Xu316	Cmaltosa
3	Candida sojae	GF41	Cansoj
4	Candida sorboxylosa	JCM 1536	Cansor
5	Candida sp.	JCM 15000	Cansp
6	Candida tenuis	NRRL Y-1498	Cante1
7	Cyberlindnera fabianii	JCM 3601	Cybfab				309
8	Cyberlindnera jadinii	NRRL Y-1542	Cybja1
9	Saccharomycopsis fibuligera	ATCC 36309	Sacfib				24
10	Saccharomycopsis fodiens	CBS 8332	Sacfod
11	Saccharomycopsis malanga	JCM 7620	Sacmal
12	Arthroascus fermentans (Saccharomycopsis fermentans)	17710 v1.0	Artfe1_2
13	Meyerozyma caribbica	MG20W	Meycar				602
14	Meyerozyma guilliermondii	ATCC 6260	Meygui1
15	Raffaelea albimanens	CBS 271.70	Ralbi				81
16	Raffaelea ambrosiae	CBS 185.64	Rambro
17	Raffaelea arxii	CBS273.70	Rarx
18	Raffaelea lauricola	Raff. sp. 570	R570
19	Raffaelea quercivora	CBS 122982	Rquer
20	Raffaelea sp.	Raff. sp. 272	Ragua
21	Raffaelea sulphurea	CBS 380.68	Rsulph
22	Talaromyces aculeatus	ATCC 10409	Penac1				449
23	Talaromyces marneffei	ATCC 18224	Talma1_2
24	Talaromyces proteolyticus	PMI_201	Talpro1
25	Talaromyces stipitatus	ATCC 10500	Talst1_2
26	Fusarium euwallaceae	HFEW-16-IV-019	Fusew				219
27	Fusarium fujikuroi	IMI 58289	Fusfu1
28	Fusarium graminearum		Fusgr1_T0
29	Fusarium oxysporum	f. sp. lycopersici 4287	Fusox2_T0
30	Fusarium pseudograminearum	CS3096	Fusps1
31	Fusarium redolens	A4	Fusre1
32	Fusarium verticillioides	7600	Fusve2_T0
33	Nectria haematococca		Necha2
34	Yamadazyma laniorum	yHMH7	Yamla				444
35	Acremonium alcalophilum	JCM 7366 (ATCC 90507)	Acral2				0
36	Acremonium chrysogenum	ATCC 11550	Acrchr1
37	Acremonium furcatum	JCM 9210	Acrfur
38	Ambrosiozyma kashinagacola	JCM 15019	Ambkas				69
39	Ambrosiozyma monospora	JCM 7599	Ambmon
40	Clonostachys rosea	CBS125111	Cloro1				4891
41	Cordyceps brongniartii	RCEF 3172	Corbron				7
42	Cordyceps cicadae	CC02	Corcica
43	Cordyceps confragosa	RCEF 1005	Corcon
44	Cordyceps militaris	CM01	Cormi1
45	Cordyceps sp.	RAO-2017	Corsp
46	Penicillium chrysogenum	Wisconsin 54-1255	PenchWisc1_1				1056
47	Penicillium lanosocoeruleum	ATCC 48919	Penla1
48	Lipomyces starkeyi	NRRL Y-11557	Lipst1_1				3136
