# Supplementary material for: Impact of Rearing Conditions on the Ambrosia Beetle’s Microbiome
Source: Life (Basel). 2018 Dec 13;8(4):63. doi: 10.3390/life8040063 (PMC6316638; doi:10.3390/life8040063)
Supplement: Supplementary file 1 [file life-08-00063-s001.zip › S6_table.xlsx]

## Sheet: Hoja1
Table S6. Anotation with KAAS-KEGG using KO identifiers.
Acremonium sp			Ambrosiozyma sp			Candida sp				Cyberlindnera sp			Clonostachys sp			Cordyceps sp				Fusarium sp			Lipomyces sp			Meyerozyma sp				Penicillium sp				Raffaelea sp					Saccharomycopsis sp				Talaromyces sp				Yamadazyma sp
KOs	Metabolic category L3		KOs	Metabolic category L3		KOs	Metabolic category L3			KOs	Metabolic category L3		KOs	Metabolic category L3		KOs	Metabolic category L3			KOs	Metabolic category L3		KOs	Metabolic category L3		KOs	Metabolic category L3			KOs	Metabolic category L3			KOs	Metabolic category L3				KOs	Metabolic category L3			KOs	Metabolic category L3			KOs	Metabolic category L3
K08334	Cellular Processes|Cell growth and death|Apoptosis - multiple species;Cellular Processes|Transport and catabolism|Autophagy - yeast;Environmental Information Processing|Signal transduction|Apelin signaling pathway;Genetic Information Processing|Folding, sorting and degradation|Membrane trafficking;Genetic Information Processing|Translation|Mitochondrial biogenesis		K08738	Cellular Processes|Cell growth and death|Apoptosis;Cellular Processes|Cell growth and death|Apoptosis - multiple species;Cellular Processes|Cell growth and death|p53 signaling pathway;Environmental Information Processing|Signal transduction|Two-component system		K05692	Cellular Processes|Cell growth and death|Apoptosis;Cellular Processes|Cell motility|Cytoskeleton proteins;Cellular Processes|Cellular community - eukaryotes|Adherens junction;Cellular Processes|Cellular community - eukaryotes|Focal adhesion;Cellular Processes|Cellular community - eukaryotes|Tight junction;Cellular Processes|Cellular community - prokaryotes|Cell motility;Cellular Processes|Transpo…			K08334	Cellular Processes|Cell growth and death|Apoptosis - multiple species;Cellular Processes|Transport and catabolism|Autophagy - yeast;Environmental Information Processing|Signal transduction|Apelin signaling pathway;Genetic Information Processing|Folding, sorting and degradation|Membrane trafficking;Genetic Information Processing|Translation|Mitochondrial biogenesis		K08334	Cellular Processes|Cell growth and death|Apoptosis;Cellular Processes|Transport and catabolism|Autophagy - yeast;Environmental Information Processing|Signal transduction|Apelin signaling pathway;Genetic Information Processing|Folding, sorting and degradation|Membrane trafficking;Genetic Information Processing|Translation|Mitochondrial biogenesis		K08738	Cellular Processes|Cell growth and death|Apoptosis;Cellular Processes|Cell growth and death|Apoptosis - multiple species;Cellular Processes|Cell growth and death|p53 signaling pathway;Environmental Information Processing|Signal transduction|Two-component system			K08334	Cellular Processes|Cell growth and death|Apoptosis - multiple species;Cellular Processes|Transport and catabolism|Autophagy - yeast;Environmental Information Processing|Signal transduction|Apelin signaling pathway;Genetic Information Processing|Folding, sorting and degradation|Membrane trafficking;Genetic Information Processing|Translation|Mitochondrial biogenesis		K00574	Unclassified|Metabolism|General function prediction only		K10729	Genetic information processing|Replication and repair|DNA replication proteins			K08334	Cellular Processes|Cell growth and death|Apoptosis - multiple species;Cellular Processes|Transport and catabolism|Autophagy - yeast;Environmental Information Processing|Signal transduction|Apelin signaling pathway;Genetic Information Processing|Folding, sorting and degradation|Membrane trafficking;Genetic Information Processing|Translation|Mitochondrial biogenesis			K08334	Cellular Processes|Cell growth and death|Apoptosis				K08334	Cellular Processes|Cell growth and death|Apoptosis - multiple species;Cellular Processes|Transport and catabolism|Autophagy - yeast;Environmental Information Processing|Signal transduction|Apelin signaling pathway;Genetic Information Processing|Folding, sorting and degradation|Membrane trafficking;Genetic Information Processing|Translation|Mitochondrial biogenesis			K03114	Environmental Information Processing|Signal transduction|MAPK signaling pathway- yeast;Metabolism|Energy metabolism|Nitrogen metabolism			K05692	Cellular Processes|Cell growth and death|Apoptosis;Cellular Processes|Cell motility|Cytoskeleton proteins;Cellular Processes|Cellular community - eukaryotes|Adherens junction;Cellular Processes|Cellular community - eukaryotes|Focal adhesion;Cellular Processes|Cellular community - eukaryotes|Tight junction;Cellular Processes|Transport and catabolism|Phagosome;Cellular Processes|Transport and catab…
K08738	Cellular Processes|Cell growth and death|Apoptosis;Cellular Processes|Cell growth and death|Apoptosis - multiple species;Cellular Processes|Cell growth and death|p53 signaling pathway;Environmental Information Processing|Signal transduction|Two-component system		K05692	Cellular Processes|Cell growth and death|Apoptosis;Cellular Processes|Cell motility|Cytoskeleton proteins;Cellular Processes|Cellular community - eukaryotes|Adherens junction;Cellular Processes|Cellular community - eukaryotes|Focal adhesion;Cellular Processes|Cellular community - eukaryotes|Tight junction;Cellular Processes|Cellular community - prokaryotes|Cell motility;Cellular Processes|Transpo…		K06276	Cellular Processes|Cell growth and death|Apoptosis;Cellular Processes|Cellular community - eukaryotes|Focal adhesion;Environmental Information Processing|Signal transduction|AMPK signaling pathway;Environmental Information Processing|Signal transduction|FoxO signaling pathway;Environmental Information Processing|Signal transduction|MAPK signaling pathway- yeast;Environmental Information Processin…			K08738	Cellular Processes|Cell growth and death|Apoptosis;Cellular Processes|Cell growth and death|Apoptosis - multiple species;Cellular Processes|Cell growth and death|p53 signaling pathway;Environmental Information Processing|Signal transduction|Two-component system		K08738	Cellular Processes|Cell growth and death|Apoptosis;Cellular Processes|Cell growth and death|p53 signaling pathway;Environmental Information Processing|Signal transduction|Two-component system		K05692	Cellular Processes|Cell growth and death|Apoptosis;Cellular Processes|Cell motility|Cytoskeleton proteins;Cellular Processes|Cellular community - eukaryotes|Adherens junction;Cellular Processes|Cellular community - eukaryotes|Focal adhesion;Cellular Processes|Cellular community - eukaryotes|Tight junction;Cellular Processes|Cellular community - prokaryotes|Cell motility;Cellular Processes|Transpo…			K10798	Cellular Processes|Cell growth and death|Apoptosis;Cellular Processes|Cell growth and death|Necroptosis;Genetic Information Processing|Replication and repair|Base excision repair;Genetic Information Processing|Replication and repair|Chromosome and associated proteins;Genetic Information Processing|Replication and repair|DNA repair and recombination proteins;Genetic Information Processing|Replicat…		K01212	Metabolism|Carbohydrate metabolism|Starch and sucrose metabolism		K10958	Genetic Information Processing|Replication and repair|Homologous recombination;Genetic information processing|Replication and repair|DNA repair and recombination proteins			K08738	Cellular Processes|Cell growth and death|Apoptosis;Cellular Processes|Cell growth and death|Apoptosis - multiple species;Cellular Processes|Cell growth and death|p53 signaling pathway;Environmental Information Processing|Signal transduction|Two-component system			K08738	Cellular Processes|Cell growth and death|Apoptosis				K08738	Cellular Processes|Cell growth and death|Apoptosis;Cellular Processes|Cell growth and death|Apoptosis - multiple species;Cellular Processes|Cell growth and death|p53 signaling pathway;Environmental Information Processing|Signal transduction|Two-component system			K01698	Metabolism|Carbohydrate metabolism|Glyoxylate and dicarboxylate metabolism			K06276	Cellular Processes|Cell growth and death|Apoptosis;Cellular Processes|Cellular community - eukaryotes|Focal adhesion;Environmental Information Processing|Signal transduction|AMPK signaling pathway;Environmental Information Processing|Signal transduction|FoxO signaling pathway;Environmental Information Processing|Signal transduction|MAPK signaling pathway- yeast;Environmental Information Processin…
K05692	Cellular Processes|Cell growth and death|Apoptosis;Cellular Processes|Cell motility|Cytoskeleton proteins;Cellular Processes|Cellular community - eukaryotes|Adherens junction;Cellular Processes|Cellular community - eukaryotes|Focal adhesion;Cellular Processes|Cellular community - eukaryotes|Tight junction;Cellular Processes|Cellular community - prokaryotes|Cell motility;Cellular Processes|Transpo…		K06276	Cellular Processes|Cell growth and death|Apoptosis;Cellular Processes|Cellular community - eukaryotes|Focal adhesion;Environmental Information Processing|Signal transduction|AMPK signaling pathway;Environmental Information Processing|Signal transduction|FoxO signaling pathway;Environmental Information Processing|Signal transduction|MAPK signaling pathway- yeast;Environmental Information Processin…		K01173	Cellular Processes|Cell growth and death|Apoptosis;Genetic Information Processing|Translation|Mitochondrial biogenesis			K05692	Cellular Processes|Cell growth and death|Apoptosis;Cellular Processes|Cell motility|Cytoskeleton proteins;Cellular Processes|Cellular community - eukaryotes|Adherens junction;Cellular Processes|Cellular community - eukaryotes|Focal adhesion;Cellular Processes|Cellular community - eukaryotes|Tight junction;Cellular Processes|Cellular community - prokaryotes|Cell motility;Cellular Processes|Transpo…		K10798	Cellular Processes|Cell growth and death|Apoptosis;Cellular Processes|Cell growth and death|Necroptosis;Genetic Information Processing|Replication and repair|Base excision repair;Genetic Information Processing|Replication and repair|Chromosome and associated proteins;Genetic Information Processing|Replication and repair|DNA repair and recombination proteins;Genetic Information Processing|Replicat…		K06276	Cellular Processes|Cell growth and death|Apoptosis;Cellular Processes|Cellular community - eukaryotes|Focal adhesion;Environmental Information Processing|Signal transduction|AMPK signaling pathway;Environmental Information Processing|Signal transduction|FoxO signaling pathway;Environmental Information Processing|Signal transduction|MAPK signaling pathway- yeast;Environmental Information Processin…			K05692	Cellular Processes|Cell growth and death|Apoptosis;Cellular Processes|Cell motility|Cytoskeleton proteins;Cellular Processes|Cellular community - eukaryotes|Adherens junction;Cellular Processes|Cellular community - eukaryotes|Focal adhesion;Cellular Processes|Cellular community - eukaryotes|Tight junction;Cellular Processes|Cellular community - prokaryotes|Cell motility;Cellular Processes|Transpo…		K02370	Metabolism|Glycan biosynthesis and metabolism|Glycosaminoglycan biosynthesis - heparan sulfate / heparin;Metabolism|Glycan biosynthesis and metabolism|Glycosyltransferases		K15217	Genetic information processing|Transcription|Transcription machinery			K10798	Cellular Processes|Cell growth and death|Apoptosis;Cellular Processes|Cell growth and death|Necroptosis;Genetic Information Processing|Replication and repair|Base excision repair;Genetic Information Processing|Replication and repair|Chromosome and associated proteins;Genetic Information Processing|Replication and repair|DNA repair and recombination proteins;Genetic Information Processing|Replicat…			K10798	Cellular Processes|Cell growth and death|Apoptosis				K05692	Cellular Processes|Cell growth and death|Apoptosis;Cellular Processes|Cell motility|Cytoskeleton proteins;Cellular Processes|Cellular community - eukaryotes|Adherens junction;Cellular Processes|Cellular community - eukaryotes|Focal adhesion;Cellular Processes|Cellular community - eukaryotes|Tight junction;Cellular Processes|Cellular community - prokaryotes|Cell motility;Cellular Processes|Transpo…			K07942	Environmental Information Processing|Signal transduction|GTP-binding proteins;Genetic Information Processing|Folding, sorting and degradation|Membrane trafficking			K01173	Cellular Processes|Cell growth and death|Apoptosis;Genetic Information Processing|Translation|Mitochondrial biogenesis
K01173	Cellular Processes|Cell growth and death|Apoptosis;Genetic Information Processing|Translation|Mitochondrial biogenesis		K01173	Cellular Processes|Cell growth and death|Apoptosis;Genetic Information Processing|Translation|Mitochondrial biogenesis		K06647	Cellular Processes|Cell growth and death|Cell cycle - yeast			K06276	Cellular Processes|Cell growth and death|Apoptosis;Cellular Processes|Cellular community - eukaryotes|Focal adhesion;Environmental Information Processing|Signal transduction|AMPK signaling pathway;Environmental Information Processing|Signal transduction|FoxO signaling pathway;Environmental Information Processing|Signal transduction|MAPK signaling pathway- yeast;Environmental Information Processin…		K05692	Cellular Processes|Cell growth and death|Apoptosis;Cellular Processes|Cell motility|Cytoskeleton proteins;Cellular Processes|Cellular community - eukaryotes|Adherens junction;Cellular Processes|Cellular community - eukaryotes|Focal adhesion;Cellular Processes|Cellular community - eukaryotes|Tight junction;Cellular Processes|Transport and catabolism|Phagosome;Cellular Processes|Transport and catab…		K02219	Cellular Processes|Cell growth and death|Cell cycle - yeast			K06276	Cellular Processes|Cell growth and death|Apoptosis;Cellular Processes|Cellular community - eukaryotes|Focal adhesion;Environmental Information Processing|Signal transduction|AMPK signaling pathway;Environmental Information Processing|Signal transduction|FoxO signaling pathway;Environmental Information Processing|Signal transduction|MAPK signaling pathway- yeast;Environmental Information Processin…		K02884	Genetic Information Processing|Translation|Ribosome		K10862	Genetic information processing|Replication and repair|DNA repair and recombination proteins			K05692	Cellular Processes|Cell growth and death|Apoptosis;Cellular Processes|Cell motility|Cytoskeleton proteins;Cellular Processes|Cellular community - eukaryotes|Adherens junction;Cellular Processes|Cellular community - eukaryotes|Focal adhesion;Cellular Processes|Cellular community - eukaryotes|Tight junction;Cellular Processes|Cellular community - prokaryotes|Cell motility;Cellular Processes|Transpo…			K05692	Cellular Processes|Cell growth and death|Apoptosis				K06276	Cellular Processes|Cell growth and death|Apoptosis;Cellular Processes|Cellular community - eukaryotes|Focal adhesion;Environmental Information Processing|Signal transduction|AMPK signaling pathway;Environmental Information Processing|Signal transduction|FoxO signaling pathway;Environmental Information Processing|Signal transduction|MAPK signaling pathway- yeast;Environmental Information Processin…			K14763	Metabolism|Glycan biosynthesis and metabolism|N-Glycan biosynthesis			K08334	Cellular Processes|Cell growth and death|Apoptosis;Cellular Processes|Transport and catabolism|Autophagy - yeast;Environmental Information Processing|Signal transduction|Apelin signaling pathway;Genetic Information Processing|Folding, sorting and degradation|Membrane trafficking;Genetic Information Processing|Translation|Mitochondrial biogenesis
K06653	Cellular Processes|Cell growth and death|Cell cycle - yeast		K06647	Cellular Processes|Cell growth and death|Cell cycle - yeast		K06657	Cellular Processes|Cell growth and death|Cell cycle - yeast			K01173	Cellular Processes|Cell growth and death|Apoptosis;Genetic Information Processing|Translation|Mitochondrial biogenesis		K06276	Cellular Processes|Cell growth and death|Apoptosis;Cellular Processes|Cellular community - eukaryotes|Focal adhesion;Environmental Information Processing|Signal transduction|AMPK signaling pathway;Environmental Information Processing|Signal transduction|FoxO signaling pathway;Environmental Information Processing|Signal transduction|MAPK signaling pathway- yeast;Environmental Information Processin…		K06682	Cellular Processes|Cell growth and death|Cell cycle - yeast			K01173	Cellular Processes|Cell growth and death|Apoptosis;Genetic Information Processing|Translation|Mitochondrial biogenesis		K06687	Cellular Processes|Cell growth and death|Cell cycle - yeast		K14313	Genetic Information Processing|Translation|RNA transport;Genetic information processing|Transcription|Messenger RNA Biogenesis			K06276	Cellular Processes|Cell growth and death|Apoptosis;Cellular Processes|Cellular community - eukaryotes|Focal adhesion;Environmental Information Processing|Signal transduction|AMPK signaling pathway;Environmental Information Processing|Signal transduction|FoxO signaling pathway;Environmental Information Processing|Signal transduction|MAPK signaling pathway- yeast;Environmental Information Processin…			K06276	Cellular Processes|Cell growth and death|Apoptosis				K01173	Cellular Processes|Cell growth and death|Apoptosis;Genetic Information Processing|Translation|Mitochondrial biogenesis			K03022	Metabolism|Energy metabolism|Methane metabolism			K03347	Cellular Processes|Cell growth and death|Cell cycle - yeast;Environmental Information Processing|Signal transduction|Hedgehog signaling pathway;Environmental Information Processing|Signal transduction|TGF-beta signaling pathway;Environmental Information Processing|Signal transduction|Wnt signaling pathway;Genetic Information Processing|Folding, sorting and degradation|Protein processing in endopl…
K06682	Cellular Processes|Cell growth and death|Cell cycle - yeast		K06657	Cellular Processes|Cell growth and death|Cell cycle - yeast		K06660	Cellular Processes|Cell growth and death|Cell cycle - yeast;Cellular Processes|Cell growth and death|Meiosis - yeast			K06647	Cellular Processes|Cell growth and death|Cell cycle - yeast		K01173	Cellular Processes|Cell growth and death|Apoptosis;Genetic Information Processing|Translation|Mitochondrial biogenesis		K02830	Cellular Processes|Cell growth and death|Cell cycle - yeast;Cellular Processes|Cell growth and death|Cellular senescence;Cellular Processes|Cell growth and death|Meiosis - yeast;Genetic Information Processing|Replication and repair|DNA repair and recombination proteins			K02219	Cellular Processes|Cell growth and death|Cell cycle - yeast		K07755	Unclassified|Metabolism|General function prediction only		K02181	Cellular Processes|Cell growth and death|Cell cycle - yeast			K01173	Cellular Processes|Cell growth and death|Apoptosis;Genetic Information Processing|Translation|Mitochondrial biogenesis			K01173	Cellular Processes|Cell growth and death|Apoptosis				K06647	Cellular Processes|Cell growth and death|Cell cycle - yeast			K11886	Metabolism|Amino acid metabolism|Lysine biosynthesis			K03350	Cellular Processes|Cell growth and death|Cell cycle - yeast;Cellular Processes|Cell growth and death|Meiosis - yeast;Genetic Information Processing|Folding, sorting and degradation|Ubiquitin mediated proteolysis;Metabolism|Enzyme families|Protein phosphatase and associated proteins;Genetic Information Processing|Folding, sorting and degradation|Ubiquitin system;Genetic Information Processing|Repl…
K06655	Cellular Processes|Cell growth and death|Cell cycle - yeast;Cellular Processes|Transport and catabolism|Autophagy - yeast		K06653	Cellular Processes|Cell growth and death|Cell cycle - yeast		K06655	Cellular Processes|Cell growth and death|Cell cycle - yeast;Cellular Processes|Transport and catabolism|Autophagy - yeast			K06667	Cellular Processes|Cell growth and death|Cell cycle - yeast		K02219	Cellular Processes|Cell growth and death|Cell cycle - yeast		K06679	Cellular Processes|Cell growth and death|Cell cycle - yeast;Cellular Processes|Cell growth and death|Meiosis - yeast;Genetic Information Processing|Replication and repair|Chromosome and associated proteins			K06682	Cellular Processes|Cell growth and death|Cell cycle - yeast		K07877	Environmental Information Processing|Signal transduction|AMPK signaling pathway;Genetic information processing|Folding, sorting and degradation|Membrane trafficking;Cellular Processes|Transport and catabolism|Exosome;Environmental Information Processing|Signal transduction|GTP-binding proteins		K14551	Genetic Information Processing|Translation|Homologous recombination;Genetic information processing|Translation|Ribosome biogenesis			K06653	Cellular Processes|Cell growth and death|Cell cycle - yeast			K06653	Cellular Processes|Cell growth and death|Cell cycle - yeast				K06657	Cellular Processes|Cell growth and death|Cell cycle - yeast			K14765	Genetic Information Processing|Translation|Ribosome biogenesis			K02540	Cellular Processes|Cell growth and death|Cell cycle - yeast;Cellular Processes|Cell growth and death|Meiosis - yeast;Genetic Information Processing|Replication and repair|DNA replication;Genetic Information Processing|Replication and repair|Chromosome and associated proteins;Genetic Information Processing|Replication and repair|DNA replication proteins
K02220	Cellular Processes|Cell growth and death|Cell cycle - yeast;Environmental Information Processing|Signal transduction|MAPK signaling pathway - yeast		K02219	Cellular Processes|Cell growth and death|Cell cycle - yeast		K02220	Cellular Processes|Cell growth and death|Cell cycle - yeast;Environmental Information Processing|Signal transduction|MAPK signaling pathway- yeast			K06657	Cellular Processes|Cell growth and death|Cell cycle - yeast		K06653	Cellular Processes|Cell growth and death|Cell cycle - yeast		K02309	Cellular Processes|Cell growth and death|Cell cycle - yeast;Cellular Processes|Cell growth and death|Meiosis - yeast;Genetic Information Processing|Replication and repair|DNA replication proteins			K02830	Cellular Processes|Cell growth and death|Cell cycle - yeast;Cellular Processes|Cell growth and death|Cellular senescence;Cellular Processes|Cell growth and death|Meiosis - yeast;Genetic Information Processing|Replication and repair|DNA repair and recombination proteins		K09465	Genetic information processing|Transcription|Transcription factors		K18759	Genetic information processing|Transcription|Messenger RNA Biogenesis			K02219	Cellular Processes|Cell growth and death|Cell cycle - yeast			K06682	Cellular Processes|Cell growth and death|Cell cycle - yeast				K06653	Cellular Processes|Cell growth and death|Cell cycle - yeast			K00306	Cellular Processes|Transport and catabolism|Peroxisome;Metabolism|Carbohydrate metabolism|Citrate cycle (TCA cycle)			K06669	Cellular Processes|Cell growth and death|Cell cycle - yeast;Cellular Processes|Cell growth and death|Meiosis - yeast;Metabolism|Enzyme families|Proteoglycans;Genetic Information Processing|Replication and repair|Chromosome and associated proteins
K02516	Cellular Processes|Cell growth and death|Cell cycle - yeast;Environmental Information Processing|Signal transduction|MAPK signaling pathway - yeast;Genetic Information Processing|Replication and repair|Chromosome and associated proteins;Genetic Information Processing|Transcription|Spliceosome;Genetic Information Processing|Translation|RNA transport		K06682	Cellular Processes|Cell growth and death|Cell cycle - yeast		K06666	Cellular Processes|Cell growth and death|Cell cycle - yeast;Environmental Information Processing|Signal transduction|MAPK signaling pathway- yeast;Genetic Information Processing|Transcription|Transcription machinery			K06653	Cellular Processes|Cell growth and death|Cell cycle - yeast		K06682	Cellular Processes|Cell growth and death|Cell cycle - yeast		K06655	Cellular Processes|Cell growth and death|Cell cycle - yeast;Cellular Processes|Transport and catabolism|Autophagy - yeast			K06679	Cellular Processes|Cell growth and death|Cell cycle - yeast;Cellular Processes|Cell growth and death|Meiosis - yeast;Genetic Information Processing|Replication and repair|Chromosome and associated proteins		K10254	Unclassified|Metabolism|General function prediction only		K13727	Unclassified|Metabolism|General function prediction only			K06682	Cellular Processes|Cell growth and death|Cell cycle - yeast			K02830	Cellular Processes|Cell growth and death|Cell cycle - yeast				K06682	Cellular Processes|Cell growth and death|Cell cycle - yeast			K12874	Genetic Information Processing|Transcription|Spliceosome			K02603	Cellular Processes|Cell growth and death|Cell cycle - yeast;Cellular Processes|Cell growth and death|Meiosis - yeast;Genetic Information Processing|Replication and repair|Chromosome and associated proteins;Genetic Information Processing|Replication and repair|DNA replication proteins
K06666	Cellular Processes|Cell growth and death|Cell cycle - yeast;Environmental Information Processing|Signal transduction|MAPK signaling pathway - yeast;Genetic Information Processing|Transcription|Transcription machinery		K06660	Cellular Processes|Cell growth and death|Cell cycle - yeast;Cellular Processes|Cell growth and death|Meiosis - yeast		K03360	Cellular Processes|Cell growth and death|Cell cycle - yeast;Genetic Information Processing|Folding, sorting and degradation|Ubiquitin mediated proteolysis;Genetic Information Processing|Folding, sorting and degradation|Ubiquitin system			K06682	Cellular Processes|Cell growth and death|Cell cycle - yeast		K02830	Cellular Processes|Cell growth and death|Cell cycle - yeast;Cellular Processes|Cell growth and death|Cellular senescence;Cellular Processes|Cell growth and death|Meiosis - yeast;Genetic Information Processing|Replication and repair|DNA repair and recombination proteins		K02220	Cellular Processes|Cell growth and death|Cell cycle - yeast;Environmental Information Processing|Signal transduction|MAPK signaling pathway- yeast			K06662	Cellular Processes|Cell growth and death|Cell cycle - yeast;Cellular Processes|Cell growth and death|Meiosis - yeast;Genetic Information Processing|Replication and repair|DNA repair and recombination proteins		K10581	Genetic Information Processing|Folding, sorting and degradation|Ubiquitin mediated proteolysis;Genetic information processing|Folding, sorting and degradation|Ubiquitin system		K21156	Cellular Processes|Transport and catabolism|Autophagy - yeast;Genetic information processing|Folding, sorting and degradation|Membrane trafficking			K02830	Cellular Processes|Cell growth and death|Cell cycle - yeast;Cellular Processes|Cell growth and death|Cellular senescence;Cellular Processes|Cell growth and death|Meiosis - yeast;Genetic Information Processing|Replication and repair|DNA repair and recombination proteins			K06679	Cellular Processes|Cell growth and death|Cell cycle - yeast				K06660	Cellular Processes|Cell growth and death|Cell cycle - yeast;Cellular Processes|Cell growth and death|Meiosis - yeast			K11204	Cellular Processes|Cell growth and death|Ferroptosis;Metabolism|Amino acid metabolism|Cysteine and methionine metabolism;Metabolism|Metabolism of other amino acids|Glutathione metabolism			K02604	Cellular Processes|Cell growth and death|Cell cycle - yeast;Cellular Processes|Cell growth and death|Meiosis - yeast;Genetic Information Processing|Replication and repair|Chromosome and associated proteins;Genetic Information Processing|Replication and repair|DNA replication proteins
K03361	Cellular Processes|Cell growth and death|Cell cycle - yeast;Genetic Information Processing|Folding, sorting and degradation|Ubiquitin mediated proteolysis;Genetic Information Processing|Folding, sorting and degradation|Ubiquitin system		K02831	Cellular Processes|Cell growth and death|Cell cycle - yeast;Cellular Processes|Cell growth and death|Meiosis - yeast;Genetic Information Processing|Replication and repair|DNA repair and recombination proteins		K06675	Cellular Processes|Cell growth and death|Cell cycle - yeast;Genetic Information Processing|Replication and repair|Chromosome and associated proteins			K02830	Cellular Processes|Cell growth and death|Cell cycle - yeast;Cellular Processes|Cell growth and death|Cellular senescence;Cellular Processes|Cell growth and death|Meiosis - yeast;Genetic Information Processing|Replication and repair|DNA repair and recombination proteins		K06679	Cellular Processes|Cell growth and death|Cell cycle - yeast;Cellular Processes|Cell growth and death|Meiosis - yeast;Genetic Information Processing|Replication and repair|Chromosome and associated proteins		K02516	Cellular Processes|Cell growth and death|Cell cycle - yeast;Environmental Information Processing|Signal transduction|MAPK signaling pathway- yeast;Genetic Information Processing|Replication and repair|Chromosome and associated proteins;Genetic Information Processing|Transcription|Spliceosome;Genetic Information Processing|Translation|RNA transport			K02309	Cellular Processes|Cell growth and death|Cell cycle - yeast;Cellular Processes|Cell growth and death|Meiosis - yeast;Genetic Information Processing|Replication and repair|DNA replication proteins		K10744	Genetic Information Processing|Replication and repair|DNA replication;Genetic information processing|Replication and repair|DNA replication proteins		K19323	Unclassified|Signaling and cellular processes|Structural proteins			K06662	Cellular Processes|Cell growth and death|Cell cycle - yeast;Cellular Processes|Cell growth and death|Meiosis - yeast;Genetic Information Processing|Replication and repair|DNA repair and recombination proteins			K06662	Cellular Processes|Cell growth and death|Cell cycle - yeast				K06650	Cellular Processes|Cell growth and death|Cell cycle - yeast;Cellular Processes|Cell growth and death|Meiosis - yeast;Environmental Information Processing|Signal transduction|MAPK signaling pathway- yeast			K20368	Environmental Information Processing|Membrane transport|Transporters;Genetic Information Processing|Folding, sorting and degradation|Membrane trafficking			K02178	Cellular Processes|Cell growth and death|Cell cycle - yeast;Cellular Processes|Cell growth and death|Meiosis - yeast;Genetic Information Processing|Replication and repair|Chromosome and associated proteins;Metabolism|Enzyme families|Protein kinases
K06676	Cellular Processes|Cell growth and death|Cell cycle - yeast;Genetic Information Processing|Replication and repair|Chromosome and associated proteins		K06655	Cellular Processes|Cell growth and death|Cell cycle - yeast;Cellular Processes|Transport and catabolism|Autophagy - yeast		K02646	Cellular Processes|Cell growth and death|Cell cycle - yeast;Genetic Information Processing|Transcription|Transcription factors			K06660	Cellular Processes|Cell growth and death|Cell cycle - yeast;Cellular Processes|Cell growth and death|Meiosis - yeast		K02831	Cellular Processes|Cell growth and death|Cell cycle - yeast;Cellular Processes|Cell growth and death|Meiosis - yeast;Genetic Information Processing|Replication and repair|DNA repair and recombination proteins		K06666	Cellular Processes|Cell growth and death|Cell cycle - yeast;Environmental Information Processing|Signal transduction|MAPK signaling pathway- yeast;Genetic Information Processing|Transcription|Transcription machinery			K06655	Cellular Processes|Cell growth and death|Cell cycle - yeast;Cellular Processes|Transport and catabolism|Autophagy - yeast		K11353	Metabolism|Energy metabolism|Oxidative phosphorylation		K03424	Unclassified|Signal transduction|Lectins			K02309	Cellular Processes|Cell growth and death|Cell cycle - yeast;Cellular Processes|Cell growth and death|Meiosis - yeast;Genetic Information Processing|Replication and repair|DNA replication proteins			K02309	Cellular Processes|Cell growth and death|Cell cycle - yeast				K02831	Cellular Processes|Cell growth and death|Cell cycle - yeast;Cellular Processes|Cell growth and death|Meiosis - yeast;Genetic Information Processing|Replication and repair|DNA repair and recombination proteins			K03006	Genetic Information Processing|Replication and repair|DNA repair and recombination proteins;Genetic Information Processing|Transcription|RNA polymerase;Genetic Information Processing|Transcription|Transcription machinery;Metabolism|Nucleotide metabolism|Purine metabolism;Metabolism|Nucleotide metabolism|Pyrimidine metabolism			K02537	Cellular Processes|Cell growth and death|Cell cycle - yeast;Cellular Processes|Cell growth and death|Meiosis - yeast;Genetic Information Processing|Replication and repair|Chromosome and associated proteins
K06675	Cellular Processes|Cell growth and death|Cell cycle - yeast;Genetic Information Processing|Replication and repair|Chromosome and associated proteins		K02220	Cellular Processes|Cell growth and death|Cell cycle - yeast;Environmental Information Processing|Signal transduction|MAPK signaling pathway- yeast		K02603	Cellular Processes|Cell growth and death|Cell cycle;Cellular Processes|Cell growth and death|Cell cycle - yeast;Cellular Processes|Cell growth and death|Meiosis - yeast;Genetic Information Processing|Replication and repair|Chromosome and associated proteins;Genetic Information Processing|Replication and repair|DNA replication proteins			K06646	Cellular Processes|Cell growth and death|Cell cycle - yeast;Cellular Processes|Cell growth and death|Meiosis - yeast		K06662	Cellular Processes|Cell growth and death|Cell cycle - yeast;Cellular Processes|Cell growth and death|Meiosis - yeast;Genetic Information Processing|Replication and repair|DNA repair and recombination proteins		K03360	Cellular Processes|Cell growth and death|Cell cycle - yeast;Genetic Information Processing|Folding, sorting and degradation|Ubiquitin mediated proteolysis;Genetic Information Processing|Folding, sorting and degradation|Ubiquitin system			K02220	Cellular Processes|Cell growth and death|Cell cycle - yeast;Environmental Information Processing|Signal transduction|MAPK signaling pathway- yeast		K11368	Genetic information processing|Transcription|Transcription machinery;Genetic information processing|Transcription|Messenger RNA Biogenesis;Genetic information processing|Replication and repair|Chromosome and associated proteins		K22723	Unclassified|Signal transduction|Lectins			K02220	Cellular Processes|Cell growth and death|Cell cycle - yeast;Environmental Information Processing|Signal transduction|MAPK signaling pathway- yeast			K06655	Cellular Processes|Cell growth and death|Cell cycle - yeast				K06655	Cellular Processes|Cell growth and death|Cell cycle - yeast;Cellular Processes|Transport and catabolism|Autophagy - yeast			K10639	Genetic Information Processing|Folding, sorting and degradation|Ubiquitin system			K02213	Cellular Processes|Cell growth and death|Cell cycle - yeast;Cellular Processes|Cell growth and death|Meiosis - yeast;Genetic Information Processing|Replication and repair|DNA replication proteins
K09202	Cellular Processes|Cell growth and death|Cell cycle - yeast;Genetic Information Processing|Transcription|Transcription factors		K06666	Cellular Processes|Cell growth and death|Cell cycle - yeast;Environmental Information Processing|Signal transduction|MAPK signaling pathway- yeast;Genetic Information Processing|Transcription|Transcription machinery		K06639	Cellular Processes|Cell growth and death|Cell cycle;Cellular Processes|Cell growth and death|Cell cycle - yeast;Cellular Processes|Cell growth and death|Meiosis - yeast;Metabolism|Enzyme families|Protein phosphatase and associated proteins			K06650	Cellular Processes|Cell growth and death|Cell cycle - yeast;Cellular Processes|Cell growth and death|Meiosis - yeast;Environmental Information Processing|Signal transduction|MAPK signaling pathway- yeast		K02309	Cellular Processes|Cell growth and death|Cell cycle - yeast;Cellular Processes|Cell growth and death|Meiosis - yeast;Genetic Information Processing|Replication and repair|DNA replication proteins		K03361	Cellular Processes|Cell growth and death|Cell cycle - yeast;Genetic Information Processing|Folding, sorting and degradation|Ubiquitin mediated proteolysis;Genetic Information Processing|Folding, sorting and degradation|Ubiquitin system			K02516	Cellular Processes|Cell growth and death|Cell cycle - yeast;Environmental Information Processing|Signal transduction|MAPK signaling pathway- yeast;Genetic Information Processing|Replication and repair|Chromosome and associated proteins;Genetic Information Processing|Transcription|Spliceosome;Genetic Information Processing|Translation|RNA transport		K11430	Metabolism|Amino acid metabolism|Lysine degradation;Genetic information processing|Replication and repair|Chromosome and associated proteins		K07393	Unclassified|Signal transduction|Lectins			K02516	Cellular Processes|Cell growth and death|Cell cycle - yeast;Environmental Information Processing|Signal transduction|MAPK signaling pathway- yeast;Genetic Information Processing|Replication and repair|Chromosome and associated proteins;Genetic Information Processing|Transcription|Spliceosome;Genetic Information Processing|Translation|RNA transport			K02220	Cellular Processes|Cell growth and death|Cell cycle - yeast				K02220	Cellular Processes|Cell growth and death|Cell cycle - yeast;Environmental Information Processing|Signal transduction|MAPK signaling pathway- yeast			K02555	Environmental Information Processing|Signal transduction|MAPK signaling pathway- yeast;Cellular Processes|Cell growth and death|Cell cycle - yeast			K02606	Cellular Processes|Cell growth and death|Cell cycle - yeast;Cellular Processes|Cell growth and death|Meiosis - yeast;Genetic Information Processing|Replication and repair|DNA replication proteins
K03350	Cellular Processes|Cell growth and death|Cell cycle;Cellular Processes|Cell growth and death|Cell cycle - yeast;Cellular Processes|Cell growth and death|Meiosis - yeast;Genetic Information Processing|Folding, sorting and degradation|Ubiquitin mediated proteolysis;Metabolism|Enzyme families|Protein phosphatase and associated proteins;Genetic Information Processing|Folding, sorting and degradation|…		K03360	Cellular Processes|Cell growth and death|Cell cycle - yeast;Genetic Information Processing|Folding, sorting and degradation|Ubiquitin mediated proteolysis;Genetic Information Processing|Folding, sorting and degradation|Ubiquitin system		K06669	Cellular Processes|Cell growth and death|Cell cycle;Cellular Processes|Cell growth and death|Cell cycle - yeast;Cellular Processes|Cell growth and death|Meiosis - yeast;Metabolism|Enzyme families|Proteoglycans;Genetic Information Processing|Replication and repair|Chromosome and associated proteins			K02544	Cellular Processes|Cell growth and death|Cell cycle - yeast;Cellular Processes|Cell growth and death|Meiosis - yeast;Genetic Information Processing|Replication and repair|DNA repair and recombination proteins		K06655	Cellular Processes|Cell growth and death|Cell cycle - yeast;Cellular Processes|Transport and catabolism|Autophagy - yeast		K06672	Cellular Processes|Cell growth and death|Cell cycle - yeast;Genetic Information Processing|Replication and repair|Chromosome and associated proteins			K06666	Cellular Processes|Cell growth and death|Cell cycle - yeast;Environmental Information Processing|Signal transduction|MAPK signaling pathway- yeast;Genetic Information Processing|Transcription|Transcription machinery		K11569	Genetic information processing|Replication and repair|Chromosome and associated proteins		K15305	Unclassified|Poorly characterized|General function prediction only			K06666	Cellular Processes|Cell growth and death|Cell cycle - yeast;Environmental Information Processing|Signal transduction|MAPK signaling pathway- yeast;Genetic Information Processing|Transcription|Transcription machinery			K06666	Cellular Processes|Cell growth and death|Cell cycle - yeast				K06666	Cellular Processes|Cell growth and death|Cell cycle - yeast;Environmental Information Processing|Signal transduction|MAPK signaling pathway- yeast;Genetic Information Processing|Transcription|Transcription machinery			K06978	Unclassified|Poorly characterized|Function unknown			K02608	Cellular Processes|Cell growth and death|Cell cycle - yeast;Cellular Processes|Cell growth and death|Meiosis - yeast;Genetic Information Processing|Replication and repair|DNA replication proteins
K02537	Cellular Processes|Cell growth and death|Cell cycle;Cellular Processes|Cell growth and death|Cell cycle - yeast;Cellular Processes|Cell growth and death|Meiosis - yeast;Genetic Information Processing|Replication and repair|Chromosome and associated proteins		K03361	Cellular Processes|Cell growth and death|Cell cycle - yeast;Genetic Information Processing|Folding, sorting and degradation|Ubiquitin mediated proteolysis;Genetic Information Processing|Folding, sorting and degradation|Ubiquitin system		K08866	Cellular Processes|Cell growth and death|Cell cycle;Cellular Processes|Cell growth and death|Cell cycle - yeast;Genetic Information Processing|Replication and repair|Chromosome and associated proteins;Metabolism|Enzyme families|Protein kinases			K06662	Cellular Processes|Cell growth and death|Cell cycle - yeast;Cellular Processes|Cell growth and death|Meiosis - yeast;Genetic Information Processing|Replication and repair|DNA repair and recombination proteins		K02220	Cellular Processes|Cell growth and death|Cell cycle - yeast;Environmental Information Processing|Signal transduction|MAPK signaling pathway- yeast		K06676	Cellular Processes|Cell growth and death|Cell cycle - yeast;Genetic Information Processing|Replication and repair|Chromosome and associated proteins			K03361	Cellular Processes|Cell growth and death|Cell cycle - yeast;Genetic Information Processing|Folding, sorting and degradation|Ubiquitin mediated proteolysis;Genetic Information Processing|Folding, sorting and degradation|Ubiquitin system		K11799	Genetic information processing|Folding, sorting and degradation|Ubiquitin system		K05916	Unclassified|Poorly characterized|General function prediction only			K03360	Cellular Processes|Cell growth and death|Cell cycle - yeast;Genetic Information Processing|Folding, sorting and degradation|Ubiquitin mediated proteolysis;Genetic Information Processing|Folding, sorting and degradation|Ubiquitin system			K03360	Cellular Processes|Cell growth and death|Cell cycle - yeast				K03360	Cellular Processes|Cell growth and death|Cell cycle - yeast;Genetic Information Processing|Folding, sorting and degradation|Ubiquitin mediated proteolysis;Genetic Information Processing|Folding, sorting and degradation|Ubiquitin system			K00931	Metabolism|Carbohydrate metabolism|Ascorbate and aldarate metabolism			K06628	Cellular Processes|Cell growth and death|Cell cycle - yeast;Cellular Processes|Cell growth and death|Meiosis - yeast;Genetic Information Processing|Replication and repair|DNA replication proteins
K02603	Cellular Processes|Cell growth and death|Cell cycle;Cellular Processes|Cell growth and death|Cell cycle - yeast;Cellular Processes|Cell growth and death|Meiosis - yeast;Genetic Information Processing|Replication and repair|Chromosome and associated proteins;Genetic Information Processing|Replication and repair|DNA replication proteins		K11272	Cellular Processes|Cell growth and death|Cell cycle - yeast;Genetic Information Processing|Replication and repair|Chromosome and associated proteins		K06067	Cellular Processes|Cell growth and death|Cell cycle;Environmental Information Processing|Signal transduction|Notch signaling pathway;Genetic Information Processing|Replication and repair|Chromosome and associated proteins			K02831	Cellular Processes|Cell growth and death|Cell cycle - yeast;Cellular Processes|Cell growth and death|Meiosis - yeast;Genetic Information Processing|Replication and repair|DNA repair and recombination proteins		K02516	Cellular Processes|Cell growth and death|Cell cycle - yeast;Environmental Information Processing|Signal transduction|MAPK signaling pathway- yeast;Genetic Information Processing|Replication and repair|Chromosome and associated proteins;Genetic Information Processing|Transcription|Spliceosome;Genetic Information Processing|Translation|RNA transport		K06675	Cellular Processes|Cell growth and death|Cell cycle - yeast;Genetic Information Processing|Replication and repair|Chromosome and associated proteins			K06678	Cellular Processes|Cell growth and death|Cell cycle - yeast;Genetic Information Processing|Replication and repair|Chromosome and associated proteins		K11811	Unclassified|Metabolism|Poorly characterized		K01238	Unclassified|Poorly characterized|General function prediction only			K03361	Cellular Processes|Cell growth and death|Cell cycle - yeast;Genetic Information Processing|Folding, sorting and degradation|Ubiquitin mediated proteolysis;Genetic Information Processing|Folding, sorting and degradation|Ubiquitin system			K03361	Cellular Processes|Cell growth and death|Cell cycle - yeast				K03361	Cellular Processes|Cell growth and death|Cell cycle - yeast;Genetic Information Processing|Folding, sorting and degradation|Ubiquitin mediated proteolysis;Genetic Information Processing|Folding, sorting and degradation|Ubiquitin system			K00297	Metabolism|Metabolism of cofactors and vitamins|One carbon pool by folate			K02180	Cellular Processes|Cell growth and death|Cell cycle - yeast;Genetic Information Processing|Replication and repair|Chromosome and associated proteins;Genetic Information Processing|Transcription|Spliceosome
K02540	Cellular Processes|Cell growth and death|Cell cycle;Cellular Processes|Cell growth and death|Cell cycle - yeast;Cellular Processes|Cell growth and death|Meiosis - yeast;Genetic Information Processing|Replication and repair|DNA replication;Genetic Information Processing|Replication and repair|Chromosome and associated proteins;Genetic Information Processing|Replication and repair|DNA replication p…		K06675	Cellular Processes|Cell growth and death|Cell cycle - yeast;Genetic Information Processing|Replication and repair|Chromosome and associated proteins		K04441	Cellular Processes|Cell growth and death|Cellular senescence;Cellular Processes|Cellular community - eukaryotes|Signaling pathways regulating pluripotency of stem cells;Cellular Processes|Transport and catabolism|Mitophagy - yeast;Environmental Information Processing|Signal transduction|Sphingolipid signaling pathway;Environmental Information Processing|Signal transduction|FoxO signaling pathway;…			K02309	Cellular Processes|Cell growth and death|Cell cycle - yeast;Cellular Processes|Cell growth and death|Meiosis - yeast;Genetic Information Processing|Replication and repair|DNA replication proteins		K06666	Cellular Processes|Cell growth and death|Cell cycle - yeast;Environmental Information Processing|Signal transduction|MAPK signaling pathway- yeast;Genetic Information Processing|Transcription|Transcription machinery		K09202	Cellular Processes|Cell growth and death|Cell cycle - yeast;Genetic Information Processing|Transcription|Transcription factors			K02307	Cellular Processes|Cell growth and death|Cell cycle - yeast;Genetic Information Processing|Replication and repair|Chromosome and associated proteins		K12780	Cellular Processes|Cell growth and death|Meiosis - yeast;Genetic information processing|Replication and repair|Chromosome and associated proteins		K08287	Unclassified|Poorly characterized|General function prediction only			K06678	Cellular Processes|Cell growth and death|Cell cycle - yeast;Genetic Information Processing|Replication and repair|Chromosome and associated proteins			K06678	Cellular Processes|Cell growth and death|Cell cycle - yeast				K06678	Cellular Processes|Cell growth and death|Cell cycle - yeast;Genetic Information Processing|Replication and repair|Chromosome and associated proteins			K18467	Cellular Processes|Transport and catabolism|Endocytosis;Metabolism|Metabolism of terpenoids and polyketides|Limonene and pinene degradation			K08866	Cellular Processes|Cell growth and death|Cell cycle - yeast;Genetic Information Processing|Replication and repair|Chromosome and associated proteins;Metabolism|Enzyme families|Protein kinases
K06639	Cellular Processes|Cell growth and death|Cell cycle;Cellular Processes|Cell growth and death|Cell cycle - yeast;Cellular Processes|Cell growth and death|Meiosis - yeast;Metabolism|Enzyme families|Protein phosphatase and associated proteins		K02646	Cellular Processes|Cell growth and death|Cell cycle - yeast;Genetic Information Processing|Transcription|Transcription factors		K02183	Cellular Processes|Cell growth and death|Cellular senescence;Development|Environmental adaptation|Circadian entrainment;Development|Environmental adaptation|Plant-pathogen interaction;Environmental Information Processing|Signal transduction|Apelin signaling pathway;Environmental Information Processing|Signal transduction|Calcium signaling pathway;Environmental Information Processing|Signal transd…			K06655	Cellular Processes|Cell growth and death|Cell cycle - yeast;Cellular Processes|Transport and catabolism|Autophagy - yeast		K03360	Cellular Processes|Cell growth and death|Cell cycle - yeast;Genetic Information Processing|Folding, sorting and degradation|Ubiquitin mediated proteolysis;Genetic Information Processing|Folding, sorting and degradation|Ubiquitin system		K09175	Cellular Processes|Cell growth and death|Cell cycle - yeast;Genetic Information Processing|Transcription|Transcription factors			K06672	Cellular Processes|Cell growth and death|Cell cycle - yeast;Genetic Information Processing|Replication and repair|Chromosome and associated proteins		K13118	Genetic information processing|Transcription|Spliceosome		K04569	Unclassified|Poorly characterized|General function prediction only			K06672	Cellular Processes|Cell growth and death|Cell cycle - yeast;Genetic Information Processing|Replication and repair|Chromosome and associated proteins			K06672	Cellular Processes|Cell growth and death|Cell cycle - yeast				K06675	Cellular Processes|Cell growth and death|Cell cycle - yeast;Genetic Information Processing|Replication and repair|Chromosome and associated proteins			K11244	Environmental Information Processing|Signal transduction|MAPK signaling pathway- yeast;Metabolism|Amino acid metabolism|Glycine, serine and threonine metabolism			K06639	Cellular Processes|Cell growth and death|Cell cycle - yeast;Cellular Processes|Cell growth and death|Meiosis - yeast;Metabolism|Enzyme families|Protein phosphatase and associated proteins
K06669	Cellular Processes|Cell growth and death|Cell cycle;Cellular Processes|Cell growth and death|Cell cycle - yeast;Cellular Processes|Cell growth and death|Meiosis - yeast;Metabolism|Enzyme families|Proteoglycans;Genetic Information Processing|Replication and repair|Chromosome and associated proteins		K06654	Cellular Processes|Cell growth and death|Cell cycle - yeast;Genetic Information Processing|Transcription|Transcription factors		K06268	Cellular Processes|Cell growth and death|Cellular senescence;Environmental Information Processing|Signal transduction|Calcium signaling pathway;Environmental Information Processing|Signal transduction|cGMP - PKG signaling pathway;Environmental Information Processing|Signal transduction|MAPK signaling pathway;Environmental Information Processing|Signal transduction|VEGF signaling pathway;Environme…			K02220	Cellular Processes|Cell growth and death|Cell cycle - yeast;Environmental Information Processing|Signal transduction|MAPK signaling pathway- yeast		K03361	Cellular Processes|Cell growth and death|Cell cycle - yeast;Genetic Information Processing|Folding, sorting and degradation|Ubiquitin mediated proteolysis;Genetic Information Processing|Folding, sorting and degradation|Ubiquitin system		K18669	Cellular Processes|Cell growth and death|Cell cycle - yeast;Metabolism|Enzyme families|Protein kinases			K06676	Cellular Processes|Cell growth and death|Cell cycle - yeast;Genetic Information Processing|Replication and repair|Chromosome and associated proteins		K14379	Metabolism|Metabolism of cofactors and vitamins|Riboflavin metabolism;Cellular Processes|Transport and catabolism|Lysosome		K06874	Unclassified|Poorly characterized|General function prediction only			K06676	Cellular Processes|Cell growth and death|Cell cycle - yeast;Genetic Information Processing|Replication and repair|Chromosome and associated proteins			K06676	Cellular Processes|Cell growth and death|Cell cycle - yeast				K06654	Cellular Processes|Cell growth and death|Cell cycle - yeast;Genetic Information Processing|Transcription|Transcription factors			K01613	Metabolism|Lipid metabolism|Glycerophospholipid metabolism			K06670	Cellular Processes|Cell growth and death|Cell cycle - yeast;Genetic Information Processing|Replication and repair|Chromosome and associated proteins
K06628	Cellular Processes|Cell growth and death|Cell cycle;Cellular Processes|Cell growth and death|Cell cycle - yeast;Cellular Processes|Cell growth and death|Meiosis - yeast;Genetic Information Processing|Replication and repair|DNA replication proteins		K03350	Cellular Processes|Cell growth and death|Cell cycle;Cellular Processes|Cell growth and death|Cell cycle - yeast;Cellular Processes|Cell growth and death|Meiosis - yeast;Genetic Information Processing|Folding, sorting and degradation|Ubiquitin mediated proteolysis;Metabolism|Enzyme families|Protein phosphatase and associated proteins;Genetic Information Processing|Folding, sorting and degradation|…		K08139	Cellular Processes|Cell growth and death|Meiosis - yeast;Environmental Information Processing|Membrane transport|Transporters			K06652	Cellular Processes|Cell growth and death|Cell cycle - yeast;Environmental Information Processing|Signal transduction|MAPK signaling pathway- yeast		K02307	Cellular Processes|Cell growth and death|Cell cycle - yeast;Genetic Information Processing|Replication and repair|Chromosome and associated proteins		K03350	Cellular Processes|Cell growth and death|Cell cycle;Cellular Processes|Cell growth and death|Cell cycle - yeast;Cellular Processes|Cell growth and death|Meiosis - yeast;Genetic Information Processing|Folding, sorting and degradation|Ubiquitin mediated proteolysis;Metabolism|Enzyme families|Protein phosphatase and associated proteins;Genetic Information Processing|Folding, sorting and degradation|…			K11272	Cellular Processes|Cell growth and death|Cell cycle - yeast;Genetic Information Processing|Replication and repair|Chromosome and associated proteins		K14858	Genetic information processing|Translation|Ribosome biogenesis		K01104	Unclassified|Poorly characterized|General function prediction only			K11272	Cellular Processes|Cell growth and death|Cell cycle - yeast;Genetic Information Processing|Replication and repair|Chromosome and associated proteins			K11272	Cellular Processes|Cell growth and death|Cell cycle - yeast				K18669	Cellular Processes|Cell growth and death|Cell cycle - yeast;Metabolism|Enzyme families|Protein kinases			K16186	Environmental Information Processing|Signal transduction|mTOR signaling pathway			K06067	Cellular Processes|Cell growth and death|Cell cycle;Environmental Information Processing|Signal transduction|Notch signaling pathway;Genetic Information Processing|Replication and repair|Chromosome and associated proteins
K03868	Cellular Processes|Cell growth and death|Cell cycle;Cellular Processes|Cell growth and death|Cell cycle - yeast;Environmental Information Processing|Signal transduction|HIF-1 signaling pathway;Environmental Information Processing|Signal transduction|TGF-beta signaling pathway;Environmental Information Processing|Signal transduction|Wnt signaling pathway;Genetic Information Processing||Folding, so…		K02604	Cellular Processes|Cell growth and death|Cell cycle;Cellular Processes|Cell growth and death|Cell cycle - yeast;Cellular Processes|Cell growth and death|Meiosis - yeast;Genetic Information Processing|Replication and repair|Chromosome and associated proteins;Genetic Information Processing|Replication and repair|DNA replication proteins		K12763	Cellular Processes|Cell growth and death|Meiosis - yeast;Genetic Information Processing|Transcription|Transcription factors			K02516	Cellular Processes|Cell growth and death|Cell cycle - yeast;Environmental Information Processing|Signal transduction|MAPK signaling pathway- yeast;Genetic Information Processing|Replication and repair|Chromosome and associated proteins;Genetic Information Processing|Transcription|Spliceosome;Genetic Information Processing|Translation|RNA transport		K06672	Cellular Processes|Cell growth and death|Cell cycle - yeast;Genetic Information Processing|Replication and repair|Chromosome and associated proteins		K02537	Cellular Processes|Cell growth and death|Cell cycle;Cellular Processes|Cell growth and death|Cell cycle - yeast;Cellular Processes|Cell growth and death|Meiosis - yeast;Genetic Information Processing|Replication and repair|Chromosome and associated proteins			K09175	Cellular Processes|Cell growth and death|Cell cycle - yeast;Genetic Information Processing|Transcription|Transcription factors		K15265	Genetic information processing|Translation|Ribosome biogenesis		K00327	Unclassified|Poorly characterized|General function prediction only			K06675	Cellular Processes|Cell growth and death|Cell cycle - yeast;Genetic Information Processing|Replication and repair|Chromosome and associated proteins			K06675	Cellular Processes|Cell growth and death|Cell cycle - yeast				K02216	Cellular Processes|Cell growth and death|Cell cycle;Cellular Processes|Cell growth and death|Cell cycle - yeast;Cellular Processes|Cell growth and death|Cellular senescence;Cellular Processes|Cell growth and death|Meiosis - yeast;Cellular Processes|Cell growth and death|p53 signaling pathway;Genetic Information Processing|Replication and repair|DNA repair and recombination proteins;Metabolism|Enz…			K08141	Metabolism|Nucleotide metabolism|Purine metabolism			K02516	Cellular Processes|Cell growth and death|Cell cycle - yeast;Environmental Information Processing|Signal transduction|MAPK signaling pathway- yeast;Genetic Information Processing|Replication and repair|Chromosome and associated proteins;Genetic Information Processing|Transcription|Spliceosome;Genetic Information Processing|Translation|RNA transport
K08866	Cellular Processes|Cell growth and death|Cell cycle;Cellular Processes|Cell growth and death|Cell cycle - yeast;Genetic Information Processing|Replication and repair|Chromosome and associated proteins;Metabolism|Enzyme families|Protein kinases		K02537	Cellular Processes|Cell growth and death|Cell cycle;Cellular Processes|Cell growth and death|Cell cycle - yeast;Cellular Processes|Cell growth and death|Meiosis - yeast;Genetic Information Processing|Replication and repair|Chromosome and associated proteins		K12765	Cellular Processes|Cell growth and death|Meiosis - yeast;Metabolism|Enzyme families|Protein phosphatase and associated proteins			K06666	Cellular Processes|Cell growth and death|Cell cycle - yeast;Environmental Information Processing|Signal transduction|MAPK signaling pathway- yeast;Genetic Information Processing|Transcription|Transcription machinery		K06675	Cellular Processes|Cell growth and death|Cell cycle - yeast;Genetic Information Processing|Replication and repair|Chromosome and associated proteins		K02178	Cellular Processes|Cell growth and death|Cell cycle;Cellular Processes|Cell growth and death|Cell cycle - yeast;Cellular Processes|Cell growth and death|Meiosis - yeast;Genetic Information Processing|Replication and repair|Chromosome and associated proteins;Metabolism|Enzyme families|Protein kinases			K18669	Cellular Processes|Cell growth and death|Cell cycle - yeast;Metabolism|Enzyme families|Protein kinases		K15386	Metabolism|Enzyme families|Polyketide biosynthesis proteins		K00428	Unclassified|Poorly characterized|General function prediction only			K09202	Cellular Processes|Cell growth and death|Cell cycle - yeast;Genetic Information Processing|Transcription|Transcription factors			K09175	Cellular Processes|Cell growth and death|Cell cycle - yeast				K03350	Cellular Processes|Cell growth and death|Cell cycle;Cellular Processes|Cell growth and death|Cell cycle - yeast;Cellular Processes|Cell growth and death|Meiosis - yeast;Genetic Information Processing|Folding, sorting and degradation|Ubiquitin mediated proteolysis;Metabolism|Enzyme families|Protein phosphatase and associated proteins;Genetic Information Processing|Folding, sorting and degradation|…			K00987	Genetic Information Processing|Transcription|Messenger RNA Biogenesis			K02830	Cellular Processes|Cell growth and death|Cell cycle - yeast;Cellular Processes|Cell growth and death|Cellular senescence;Cellular Processes|Cell growth and death|Meiosis - yeast;Genetic Information Processing|Replication and repair|DNA repair and recombination proteins
K06067	Cellular Processes|Cell growth and death|Cell cycle;Environmental Information Processing|Signal transduction|Notch signaling pathway;Genetic Information Processing|Replication and repair|Chromosome and associated proteins		K02603	Cellular Processes|Cell growth and death|Cell cycle;Cellular Processes|Cell growth and death|Cell cycle - yeast;Cellular Processes|Cell growth and death|Meiosis - yeast;Genetic Information Processing|Replication and repair|Chromosome and associated proteins;Genetic Information Processing|Replication and repair|DNA replication proteins		K01768	Cellular Processes|Cell growth and death|Meiosis - yeast;Metabolism|Nucleotide metabolism|Purine metabolism			K03360	Cellular Processes|Cell growth and death|Cell cycle - yeast;Genetic Information Processing|Folding, sorting and degradation|Ubiquitin mediated proteolysis;Genetic Information Processing|Folding, sorting and degradation|Ubiquitin system		K06676	Cellular Processes|Cell growth and death|Cell cycle - yeast;Genetic Information Processing|Replication and repair|Chromosome and associated proteins		K02603	Cellular Processes|Cell growth and death|Cell cycle;Cellular Processes|Cell growth and death|Cell cycle - yeast;Cellular Processes|Cell growth and death|Meiosis - yeast;Genetic Information Processing|Replication and repair|Chromosome and associated proteins;Genetic Information Processing|Replication and repair|DNA replication proteins			K02216	Cellular Processes|Cell growth and death|Cell cycle;Cellular Processes|Cell growth and death|Cell cycle - yeast;Cellular Processes|Cell growth and death|Cellular senescence;Cellular Processes|Cell growth and death|Meiosis - yeast;Cellular Processes|Cell growth and death|p53 signaling pathway;Genetic Information Processing|Replication and repair|DNA repair and recombination proteins;Metabolism|Enz…		K17818	Metabolism|Carbohydrate metabolism|Pentose and glucuronate interconversions		K11090	Unclassified|Poorly characterized|General function prediction only			K09175	Cellular Processes|Cell growth and death|Cell cycle - yeast;Genetic Information Processing|Transcription|Transcription factors			K09202	Cellular Processes|Cell growth and death|Cell cycle - yeast				K02537	Cellular Processes|Cell growth and death|Cell cycle;Cellular Processes|Cell growth and death|Cell cycle - yeast;Cellular Processes|Cell growth and death|Meiosis - yeast;Genetic Information Processing|Replication and repair|Chromosome and associated proteins			K06126	Metabolism|Metabolism of cofactors and vitamins|Ubiquinone and other terpenoid-quinone biosynthesis			K06650	Cellular Processes|Cell growth and death|Cell cycle - yeast;Cellular Processes|Cell growth and death|Meiosis - yeast;Environmental Information Processing|Signal transduction|MAPK signaling pathway- yeast
K04441	Cellular Processes|Cell growth and death|Cellular senescence;Cellular Processes|Cellular community - eukaryotes|Signaling pathways regulating pluripotency of stem cells;Cellular Processes|Transport and catabolism|Mitophagy - yeast;Environmental Information Processing|Signal transduction| Sphingolipid signaling pathway;Environmental Information Processing|Signal transduction|FoxO signaling pathway…		K02540	Cellular Processes|Cell growth and death|Cell cycle;Cellular Processes|Cell growth and death|Cell cycle - yeast;Cellular Processes|Cell growth and death|Meiosis - yeast;Genetic Information Processing|Replication and repair|DNA replication;Genetic Information Processing|Replication and repair|Chromosome and associated proteins;Genetic Information Processing|Replication and repair|DNA replication p…		K12197	Cellular Processes|Cell growth and death|Necroptosis;Cellular Processes|Transport and catabolism|Endocytosis;Cellular Processes|Transport and catabolism|Exosome;Genetic Information Processing|Folding, sorting and degradation|Membrane trafficking			K03361	Cellular Processes|Cell growth and death|Cell cycle - yeast;Genetic Information Processing|Folding, sorting and degradation|Ubiquitin mediated proteolysis;Genetic Information Processing|Folding, sorting and degradation|Ubiquitin system		K06678	Cellular Processes|Cell growth and death|Cell cycle - yeast;Genetic Information Processing|Replication and repair|Chromosome and associated proteins		K02606	Cellular Processes|Cell growth and death|Cell cycle;Cellular Processes|Cell growth and death|Cell cycle - yeast;Cellular Processes|Cell growth and death|Meiosis - yeast;Genetic Information Processing|Replication and repair|DNA replication proteins			K03350	Cellular Processes|Cell growth and death|Cell cycle;Cellular Processes|Cell growth and death|Cell cycle - yeast;Cellular Processes|Cell growth and death|Meiosis - yeast;Genetic Information Processing|Folding, sorting and degradation|Ubiquitin mediated proteolysis;Metabolism|Enzyme families|Protein phosphatase and associated proteins;Genetic Information Processing|Folding, sorting and degradation|…		K18042	Metabolism|Enzyme families|Protein phosphatase and associated proteins		K15979	Unclassified|Poorly characterized|General function prediction only			K18669	Cellular Processes|Cell growth and death|Cell cycle - yeast;Metabolism|Enzyme families|Protein kinases			K18669	Cellular Processes|Cell growth and death|Cell cycle - yeast				K02603	Cellular Processes|Cell growth and death|Cell cycle;Cellular Processes|Cell growth and death|Cell cycle - yeast;Cellular Processes|Cell growth and death|Meiosis - yeast;Genetic Information Processing|Replication and repair|Chromosome and associated proteins;Genetic Information Processing|Replication and repair|DNA replication proteins			K00031	Cellular Processes|Transport and catabolism|Peroxisome;Metabolism|Carbohydrate metabolism|Glycolysis / Gluconeogenesis			K03360	Cellular Processes|Cell growth and death|Cell cycle - yeast;Genetic Information Processing|Folding, sorting and degradation|Ubiquitin mediated proteolysis;Genetic Information Processing|Folding, sorting and degradation|Ubiquitin system
K02183	Cellular Processes|Cell growth and death|Cellular senescence;Development|Environmental adaptation|Circadian entrainment;Development|Environmental adaptation|Plant-pathogen interaction;Environmental Information Processing|Signal transduction|Apelin signaling pathway;Environmental Information Processing|Signal transduction|Calcium signaling pathway;Environmental Information Processing|Signal transd…		K06639	Cellular Processes|Cell growth and death|Cell cycle;Cellular Processes|Cell growth and death|Cell cycle - yeast;Cellular Processes|Cell growth and death|Meiosis - yeast;Metabolism|Enzyme families|Protein phosphatase and associated proteins		K10808	Cellular Processes|Cell growth and death|p53 signaling pathway;Genetic Information Processing|Replication and repair|DNA repair and recombination proteins;Metabolism|Metabolism of other amino acids|Glutathione metabolism;Metabolism|Nucleotide metabolism|Purine metabolism;Metabolism|Nucleotide metabolism|Pyrimidine metabolism;Metabolism|Xenobiotics biodegradation and metabolism|Drug metabolism - o…			K06678	Cellular Processes|Cell growth and death|Cell cycle - yeast;Genetic Information Processing|Replication and repair|Chromosome and associated proteins		K11272	Cellular Processes|Cell growth and death|Cell cycle - yeast;Genetic Information Processing|Replication and repair|Chromosome and associated proteins		K06628	Cellular Processes|Cell growth and death|Cell cycle;Cellular Processes|Cell growth and death|Cell cycle - yeast;Cellular Processes|Cell growth and death|Meiosis - yeast;Genetic Information Processing|Replication and repair|DNA replication proteins			K03351	Cellular Processes|Cell growth and death|Cell cycle;Cellular Processes|Cell growth and death|Cell cycle - yeast;Cellular Processes|Cell growth and death|Meiosis - yeast;Genetic Information Processing|Folding, sorting and degradation|Ubiquitin system;Genetic Information Processing|Folding, sorting and degradation|Ubiquitin mediated proteolysis;Genetic Information Processing|Replication and repair|…		K18167	Genetic information processing|Translation|Mitochondrial biogenesis		K04739	Unclassified|Poorly characterized|General function prediction only			K02216	Cellular Processes|Cell growth and death|Cell cycle;Cellular Processes|Cell growth and death|Cell cycle - yeast;Cellular Processes|Cell growth and death|Cellular senescence;Cellular Processes|Cell growth and death|Meiosis - yeast;Cellular Processes|Cell growth and death|p53 signaling pathway;Genetic Information Processing|Replication and repair|DNA repair and recombination proteins;Metabolism|Enz…			K02216	Cellular Processes|Cell growth and death|Cell cycle - yeast				K02540	Cellular Processes|Cell growth and death|Cell cycle;Cellular Processes|Cell growth and death|Cell cycle - yeast;Cellular Processes|Cell growth and death|Meiosis - yeast;Genetic Information Processing|Replication and repair|DNA replication;Genetic Information Processing|Replication and repair|Chromosome and associated proteins;Genetic Information Processing|Replication and repair|DNA replication p…			K20858	Cellular Processes|Cell growth and death|Cellular senescence;Environmental Information Processing|Membrane transport|Transporters;Genetic Information Processing|Translation|Mitochondrial biogenesis			K03361	Cellular Processes|Cell growth and death|Cell cycle - yeast;Genetic Information Processing|Folding, sorting and degradation|Ubiquitin mediated proteolysis;Genetic Information Processing|Folding, sorting and degradation|Ubiquitin system
K06268	Cellular Processes|Cell growth and death|Cellular senescence;Environmental Information Processing|Signal transduction|Calcium signaling pathway;Environmental Information Processing|Signal transduction|cGMP - PKG signaling pathway;Environmental Information Processing|Signal transduction|MAPK signaling pathway;Environmental Information Processing|Signal transduction|VEGF signaling pathway;Environme…		K06669	Cellular Processes|Cell growth and death|Cell cycle;Cellular Processes|Cell growth and death|Cell cycle - yeast;Cellular Processes|Cell growth and death|Meiosis - yeast;Metabolism|Enzyme families|Proteoglycans;Genetic Information Processing|Replication and repair|Chromosome and associated proteins		K16945	Cellular Processes|Cell motility|Cytoskeleton proteins			K06676	Cellular Processes|Cell growth and death|Cell cycle - yeast;Genetic Information Processing|Replication and repair|Chromosome and associated proteins		K09175	Cellular Processes|Cell growth and death|Cell cycle - yeast;Genetic Information Processing|Transcription|Transcription factors		K02213	Cellular Processes|Cell growth and death|Cell cycle;Cellular Processes|Cell growth and death|Cell cycle - yeast;Cellular Processes|Cell growth and death|Meiosis - yeast;Genetic Information Processing|Replication and repair|DNA replication proteins			K02604	Cellular Processes|Cell growth and death|Cell cycle;Cellular Processes|Cell growth and death|Cell cycle - yeast;Cellular Processes|Cell growth and death|Meiosis - yeast;Genetic Information Processing|Replication and repair|Chromosome and associated proteins;Genetic Information Processing|Replication and repair|DNA replication proteins		K18752	Genetic information processing|Transcription|Messenger RNA Biogenesis;Genetic information processing|Translation|Ribosome biogenesis		K17871	Unclassified|Poorly characterized|General function prediction only			K03350	Cellular Processes|Cell growth and death|Cell cycle;Cellular Processes|Cell growth and death|Cell cycle - yeast;Cellular Processes|Cell growth and death|Meiosis - yeast;Genetic Information Processing|Folding, sorting and degradation|Ubiquitin mediated proteolysis;Metabolism|Enzyme families|Protein phosphatase and associated proteins;Genetic Information Processing|Folding, sorting and degradation|…			K03351	Cellular Processes|Cell growth and death|Cell cycle - yeast				K06639	Cellular Processes|Cell growth and death|Cell cycle;Cellular Processes|Cell growth and death|Cell cycle - yeast;Cellular Processes|Cell growth and death|Meiosis - yeast;Metabolism|Enzyme families|Protein phosphatase and associated proteins			K14299	Environmental Information Processing|Signal transduction|mTOR signaling pathway;Genetic Information Processing|Translation|RNA transport			K02831	Cellular Processes|Cell growth and death|Cell cycle - yeast;Cellular Processes|Cell growth and death|Meiosis - yeast;Genetic Information Processing|Replication and repair|DNA repair and recombination proteins
K03362	Cellular Processes|Cell growth and death|Cellular senescence;Environmental Information Processing|Signal transduction|Hedgehog signaling pathway;Environmental Information Processing|Signal transduction|Hippo signaling pathway;Environmental Information Processing|Signal transduction|Wnt signaling pathway;Genetic Information Processing|Folding, sorting and degradation|Ubiquitin mediated proteolysis…		K06628	Cellular Processes|Cell growth and death|Cell cycle;Cellular Processes|Cell growth and death|Cell cycle - yeast;Cellular Processes|Cell growth and death|Meiosis - yeast;Genetic Information Processing|Replication and repair|DNA replication proteins		K10401	Cellular Processes|Cell motility|Cytoskeleton proteins			K11272	Cellular Processes|Cell growth and death|Cell cycle - yeast;Genetic Information Processing|Replication and repair|Chromosome and associated proteins		K09202	Cellular Processes|Cell growth and death|Cell cycle - yeast;Genetic Information Processing|Transcription|Transcription factors		K02540	Cellular Processes|Cell growth and death|Cell cycle;Cellular Processes|Cell growth and death|Cell cycle - yeast;Cellular Processes|Cell growth and death|Meiosis - yeast;Genetic Information Processing|Replication and repair|DNA replication;Genetic Information Processing|Replication and repair|Chromosome and associated proteins;Genetic Information Processing|Replication and repair|DNA replication p…			K02537	Cellular Processes|Cell growth and death|Cell cycle;Cellular Processes|Cell growth and death|Cell cycle - yeast;Cellular Processes|Cell growth and death|Meiosis - yeast;Genetic Information Processing|Replication and repair|Chromosome and associated proteins		K19849	Environmental Information Processing|Signal transduction|MAPK signaling pathway- yeast		K01180	Unclassified|Poorly characterized|General function prediction only			K03351	Cellular Processes|Cell growth and death|Cell cycle;Cellular Processes|Cell growth and death|Cell cycle - yeast;Cellular Processes|Cell growth and death|Meiosis - yeast;Genetic Information Processing|Folding, sorting and degradation|Ubiquitin system;Genetic Information Processing|Folding, sorting and degradation|Ubiquitin mediated proteolysis;Genetic Information Processing|Replication and repair|…			K03350	Cellular Processes|Cell growth and death|Cell cycle - yeast				K06669	Cellular Processes|Cell growth and death|Cell cycle;Cellular Processes|Cell growth and death|Cell cycle - yeast;Cellular Processes|Cell growth and death|Meiosis - yeast;Metabolism|Enzyme families|Proteoglycans;Genetic Information Processing|Replication and repair|Chromosome and associated proteins			K01530	Unclassified|Metabolism|General function prediction only			K02544	Cellular Processes|Cell growth and death|Cell cycle - yeast;Cellular Processes|Cell growth and death|Meiosis - yeast;Genetic Information Processing|Replication and repair|DNA repair and recombination proteins
K08337	Cellular Processes|Cell growth and death|Ferroptosis;Cellular Processes|Transport and catabolism|Autophagy - yeast;Genetic Information Processing|Folding, sorting and degradation|Membrane trafficking;Genetic Information Processing|Folding, sorting and degradation|Ubiquitin system;Genetic Information Processing|Translation|Mitochondrial biogenesis		K03347	Cellular Processes|Cell growth and death|Cell cycle;Cellular Processes|Cell growth and death|Cell cycle - yeast;Cellular Processes|Cell motility|Circadian rhythm;Environmental Information Processing|Signal transduction|Hedgehog signaling pathway;Environmental Information Processing|Signal transduction|TGF-beta signaling pathway;Environmental Information Processing|Signal transduction|Wnt signalin…		K16948	Cellular Processes|Cell motility|Cytoskeleton proteins			K06675	Cellular Processes|Cell growth and death|Cell cycle - yeast;Genetic Information Processing|Replication and repair|Chromosome and associated proteins		K18669	Cellular Processes|Cell growth and death|Cell cycle - yeast;Metabolism|Enzyme families|Protein kinases		K06639	Cellular Processes|Cell growth and death|Cell cycle;Cellular Processes|Cell growth and death|Cell cycle - yeast;Cellular Processes|Cell growth and death|Meiosis - yeast;Metabolism|Enzyme families|Protein phosphatase and associated proteins			K02178	Cellular Processes|Cell growth and death|Cell cycle;Cellular Processes|Cell growth and death|Cell cycle - yeast;Cellular Processes|Cell growth and death|Meiosis - yeast;Genetic Information Processing|Replication and repair|Chromosome and associated proteins;Metabolism|Enzyme families|Protein kinases		K20896	Metabolism|Metabolism of cofactors and vitamins|Thiamine metabolism		K14729	Unclassified|Poorly characterized|General function prediction only			K02604	Cellular Processes|Cell growth and death|Cell cycle;Cellular Processes|Cell growth and death|Cell cycle - yeast;Cellular Processes|Cell growth and death|Meiosis - yeast;Genetic Information Processing|Replication and repair|Chromosome and associated proteins;Genetic Information Processing|Replication and repair|DNA replication proteins			K02604	Cellular Processes|Cell growth and death|Cell cycle - yeast				K06628	Cellular Processes|Cell growth and death|Cell cycle;Cellular Processes|Cell growth and death|Cell cycle - yeast;Cellular Processes|Cell growth and death|Meiosis - yeast;Genetic Information Processing|Replication and repair|DNA replication proteins			K18730	Genetic Information Processing|Transcription|Messenger RNA Biogenesis			K06662	Cellular Processes|Cell growth and death|Cell cycle - yeast;Cellular Processes|Cell growth and death|Meiosis - yeast;Genetic Information Processing|Replication and repair|DNA repair and recombination proteins
K21456	Cellular Processes|Cell growth and death|Ferroptosis;Cellular Processes|Transport and catabolism|Exosome;Metabolism|Amino acid metabolism|Cysteine and methionine metabolism;Metabolism|Metabolism of other amino acids|Glutathione metabolism		K03868	Cellular Processes|Cell growth and death|Cell cycle;Cellular Processes|Cell growth and death|Cell cycle - yeast;Environmental Information Processing|Signal transduction|HIF-1 signaling pathway;Environmental Information Processing|Signal transduction|TGF-beta signaling pathway;Environmental Information Processing|Signal transduction|Wnt signaling pathway;Genetic Information Processing|Folding, sor…		K05765	Cellular Processes|Cell motility|Cytoskeleton proteins;Cellular Processes|Cell motility|Regulation of actin cytoskeleton;Cellular Processes|Transport and catabolism|Exosome;Genetic Information Processing|Folding, sorting and degradation|Membrane trafficking			K12413	Cellular Processes|Cell growth and death|Cell cycle - yeast;Genetic Information Processing|Transcription|Transcription factors		K02216	Cellular Processes|Cell growth and death|Cell cycle - yeast;Cellular Processes|Cell growth and death|Cellular senescence;Cellular Processes|Cell growth and death|Meiosis - yeast;Cellular Processes|Cell growth and death|p53 signaling pathway;Genetic Information Processing|Replication and repair|DNA repair and recombination proteins;Metabolism|Enzyme families|Protein kinases		K06669	Cellular Processes|Cell growth and death|Cell cycle;Cellular Processes|Cell growth and death|Cell cycle - yeast;Cellular Processes|Cell growth and death|Meiosis - yeast;Metabolism|Enzyme families|Proteoglycans;Genetic Information Processing|Replication and repair|Chromosome and associated proteins			K02603	Cellular Processes|Cell growth and death|Cell cycle;Cellular Processes|Cell growth and death|Cell cycle - yeast;Cellular Processes|Cell growth and death|Meiosis - yeast;Genetic Information Processing|Replication and repair|Chromosome and associated proteins;Genetic Information Processing|Replication and repair|DNA replication proteins		K20929	Unclassified|Metabolism|General function prediction only		K22725	Unclassified|Poorly characterized|General function prediction only			K02537	Cellular Processes|Cell growth and death|Cell cycle;Cellular Processes|Cell growth and death|Cell cycle - yeast;Cellular Processes|Cell growth and death|Meiosis - yeast;Genetic Information Processing|Replication and repair|Chromosome and associated proteins			K02537	Cellular Processes|Cell growth and death|Cell cycle - yeast				K03347	Cellular Processes|Cell growth and death|Cell cycle;Cellular Processes|Cell growth and death|Cell cycle - yeast;Cellular Processes|Cell motility|Circadian rhythm;Environmental Information Processing|Signal transduction|Hedgehog signaling pathway;Environmental Information Processing|Signal transduction|TGF-beta signaling pathway;Environmental Information Processing|Signal transduction|Wnt signalin…			K14570	Genetic Information Processing|Translation|Ribosome biogenesis;Genetic Information Processing|Translation|Ribosome biogenesis in eukaryotes			K06666	Cellular Processes|Cell growth and death|Cell cycle - yeast;Environmental Information Processing|Signal transduction|MAPK signaling pathway- yeast;Genetic Information Processing|Transcription|Transcription machinery
K12767	Cellular Processes|Cell growth and death|Meiosis - yeast;Cellular Processes|Transport and catabolism|Autophagy - yeast;Metabolism|Enzyme families|Protein kinases		K08866	Cellular Processes|Cell growth and death|Cell cycle;Cellular Processes|Cell growth and death|Cell cycle - yeast;Genetic Information Processing|Replication and repair|Chromosome and associated proteins;Metabolism|Enzyme families|Protein kinases		K16938	Cellular Processes|Cell motility|Cytoskeleton proteins;Cellular Processes|Transport and catabolism|Exosome			K02646	Cellular Processes|Cell growth and death|Cell cycle - yeast;Genetic Information Processing|Transcription|Transcription factors		K03351	Cellular Processes|Cell growth and death|Cell cycle - yeast;Cellular Processes|Cell growth and death|Meiosis - yeast;Genetic Information Processing|Folding, sorting and degradation|Ubiquitin system;Genetic Information Processing|Folding, sorting and degradation|Ubiquitin mediated proteolysis;Genetic Information Processing|Replication and repair|Chromosome and associated proteins		K03347	Cellular Processes|Cell growth and death|Cell cycle;Cellular Processes|Cell growth and death|Cell cycle - yeast;Cellular Processes|Cell motility|Circadian rhythm;Environmental Information Processing|Signal transduction|Hedgehog signaling pathway;Environmental Information Processing|Signal transduction|TGF-beta signaling pathway;Environmental Information Processing|Signal transduction|Wnt signalin…			K02606	Cellular Processes|Cell growth and death|Cell cycle;Cellular Processes|Cell growth and death|Cell cycle - yeast;Cellular Processes|Cell growth and death|Meiosis - yeast;Genetic Information Processing|Replication and repair|DNA replication proteins		K22245	Unclassified|Metabolism|General function prediction only		K07023	Unclassified|Poorly characterized|General function prediction only			K02178	Cellular Processes|Cell growth and death|Cell cycle;Cellular Processes|Cell growth and death|Cell cycle - yeast;Cellular Processes|Cell growth and death|Meiosis - yeast;Genetic Information Processing|Replication and repair|Chromosome and associated proteins;Metabolism|Enzyme families|Protein kinases			K02178	Cellular Processes|Cell growth and death|Cell cycle - yeast				K08866	Cellular Processes|Cell growth and death|Cell cycle;Cellular Processes|Cell growth and death|Cell cycle - yeast;Genetic Information Processing|Replication and repair|Chromosome and associated proteins;Metabolism|Enzyme families|Protein kinases			K03233	Metabolism|Energy metabolism|Sulfur metabolism			K06646	Cellular Processes|Cell growth and death|Cell cycle - yeast;Cellular Processes|Cell growth and death|Meiosis - yeast
K08139	Cellular Processes|Cell growth and death|Meiosis - yeast;Environmental Information Processing|Membrane transport|Transporters		K06067	Cellular Processes|Cell growth and death|Cell cycle;Environmental Information Processing|Signal transduction|Notch signaling pathway;Genetic Information Processing|Replication and repair|Chromosome and associated proteins		K16803	Cellular Processes|Cell motility|Cytoskeleton proteins;Genetic Information Processing|Replication and repair|Chromosome and associated proteins			K09175	Cellular Processes|Cell growth and death|Cell cycle - yeast;Genetic Information Processing|Transcription|Transcription factors		K03350	Cellular Processes|Cell growth and death|Cell cycle - yeast;Cellular Processes|Cell growth and death|Meiosis - yeast;Genetic Information Processing|Folding, sorting and degradation|Ubiquitin mediated proteolysis;Metabolism|Enzyme families|Protein phosphatase and associated proteins;Genetic Information Processing|Folding, sorting and degradation|Ubiquitin system;Genetic Information Processing|Repl…		K03868	Cellular Processes|Cell growth and death|Cell cycle;Cellular Processes|Cell growth and death|Cell cycle - yeast;Environmental Information Processing|Signal transduction|HIF-1 signaling pathway;Environmental Information Processing|Signal transduction|TGF-beta signaling pathway;Environmental Information Processing|Signal transduction|Wnt signaling pathway;Genetic Information Processing|Folding, sor…			K06628	Cellular Processes|Cell growth and death|Cell cycle;Cellular Processes|Cell growth and death|Cell cycle - yeast;Cellular Processes|Cell growth and death|Meiosis - yeast;Genetic Information Processing|Replication and repair|DNA replication proteins		K22745	Cellular Processes|Cell growth and death|p53 signaling pathway		K06877	Unclassified|Poorly characterized|General function prediction only			K02603	Cellular Processes|Cell growth and death|Cell cycle;Cellular Processes|Cell growth and death|Cell cycle - yeast;Cellular Processes|Cell growth and death|Meiosis - yeast;Genetic Information Processing|Replication and repair|Chromosome and associated proteins;Genetic Information Processing|Replication and repair|DNA replication proteins			K02603	Cellular Processes|Cell growth and death|Cell cycle - yeast				K06067	Cellular Processes|Cell growth and death|Cell cycle;Environmental Information Processing|Signal transduction|Notch signaling pathway;Genetic Information Processing|Replication and repair|Chromosome and associated proteins			K18466	Cellular Processes|Transport and catabolism|Endocytosis			K06660	Cellular Processes|Cell growth and death|Cell cycle - yeast;Cellular Processes|Cell growth and death|Meiosis - yeast
K12763	Cellular Processes|Cell growth and death|Meiosis - yeast;Genetic Information Processing|Transcription|Transcription factors		K04441	Cellular Processes|Cell growth and death|Cellular senescence;Cellular Processes|Cellular community - eukaryotes|Signaling pathways regulating pluripotency of stem cells;Cellular Processes|Transport and catabolism|Mitophagy - yeast;Environmental Information Processing|Signal transduction|Sphingolipid signaling pathway;Environmental Information Processing|Signal transduction|FoxO signaling pathway;…		K10405	Cellular Processes|Cell motility|Cytoskeleton proteins;Genetic Information Processing|Replication and repair|Chromosome and associated proteins			K06654	Cellular Processes|Cell growth and death|Cell cycle - yeast;Genetic Information Processing|Transcription|Transcription factors		K02178	Cellular Processes|Cell growth and death|Cell cycle - yeast;Cellular Processes|Cell growth and death|Meiosis - yeast;Genetic Information Processing|Replication and repair|Chromosome and associated proteins;Metabolism|Enzyme families|Protein kinases		K06670	Cellular Processes|Cell growth and death|Cell cycle;Cellular Processes|Cell growth and death|Cell cycle - yeast;Genetic Information Processing|Replication and repair|Chromosome and associated proteins			K02213	Cellular Processes|Cell growth and death|Cell cycle;Cellular Processes|Cell growth and death|Cell cycle - yeast;Cellular Processes|Cell growth and death|Meiosis - yeast;Genetic Information Processing|Replication and repair|DNA replication proteins		K03316	Unclassified|Signaling and cellular processes|Transport		K06978	Unclassified|Poorly characterized|Function unknown			K02606	Cellular Processes|Cell growth and death|Cell cycle;Cellular Processes|Cell growth and death|Cell cycle - yeast;Cellular Processes|Cell growth and death|Meiosis - yeast;Genetic Information Processing|Replication and repair|DNA replication proteins			K02606	Cellular Processes|Cell growth and death|Cell cycle - yeast				K04441	Cellular Processes|Cell growth and death|Cellular senescence;Cellular Processes|Cellular community - eukaryotes|Signaling pathways regulating pluripotency of stem cells;Cellular Processes|Transport and catabolism|Mitophagy - yeast;Environmental Information Processing|Signal transduction|Sphingolipid signaling pathway;Environmental Information Processing|Signal transduction|FoxO signaling pathway;…			K01908	Metabolism|Carbohydrate metabolism|Propanoate metabolism;Metabolism|Lipid metabolism|Lipid biosynthesis proteins			K02220	Cellular Processes|Cell growth and death|Cell cycle - yeast;Environmental Information Processing|Signal transduction|MAPK signaling pathway- yeast
K12765	Cellular Processes|Cell growth and death|Meiosis - yeast;Metabolism|Enzyme families|Protein phosphatase and associated proteins		K02183	Cellular Processes|Cell growth and death|Cellular senescence;Development|Environmental adaptation|Circadian entrainment;Development|Environmental adaptation|Plant-pathogen interaction;Environmental Information Processing|Signal transduction|Apelin signaling pathway;Environmental Information Processing|Signal transduction|Calcium signaling pathway;Environmental Information Processing|Signal transd…		K00889	Cellular Processes|Cell motility|Regulation of actin cytoskeleton;Cellular Processes|Transport and catabolism|Endocytosis;Cellular Processes|Transport and catabolism|Mitophagy - yeast;Environmental Information Processing|Signal transduction|MAPK signaling pathway- yeast;Environmental Information Processing|Signal transduction|Phosphatidylinositol signaling system;Environmental Information Process…			K04716	Cellular Processes|Cell growth and death|Cell cycle - yeast;Metabolism|Nucleotide metabolism|Purine metabolism		K02537	Cellular Processes|Cell growth and death|Cell cycle - yeast;Cellular Processes|Cell growth and death|Meiosis - yeast;Genetic Information Processing|Replication and repair|Chromosome and associated proteins		K02180	Cellular Processes|Cell growth and death|Cell cycle;Cellular Processes|Cell growth and death|Cell cycle - yeast;Genetic Information Processing|Replication and repair|Chromosome and associated proteins;Genetic Information Processing|Transcription|Spliceosome			K02608	Cellular Processes|Cell growth and death|Cell cycle;Cellular Processes|Cell growth and death|Cell cycle - yeast;Cellular Processes|Cell growth and death|Meiosis - yeast;Genetic Information Processing|Replication and repair|DNA replication proteins		K08870	Unclassified|Signaling and cellular processes|Structural proteins		K09117	Unclassified|Poorly characterized|Function unknown			K06628	Cellular Processes|Cell growth and death|Cell cycle;Cellular Processes|Cell growth and death|Cell cycle - yeast;Cellular Processes|Cell growth and death|Meiosis - yeast;Genetic Information Processing|Replication and repair|DNA replication proteins			K02213	Cellular Processes|Cell growth and death|Cell cycle - yeast				K02183	Cellular Processes|Cell growth and death|Cellular senescence;Development|Environmental adaptation|Circadian entrainment;Development|Environmental adaptation|Plant-pathogen interaction;Environmental Information Processing|Signal transduction|Apelin signaling pathway;Environmental Information Processing|Signal transduction|Calcium signaling pathway;Environmental Information Processing|Signal transd…			K11561	Metabolism|Amino acid metabolism|Cysteine and methionine metabolism			K06652	Cellular Processes|Cell growth and death|Cell cycle - yeast;Environmental Information Processing|Signal transduction|MAPK signaling pathway- yeast
K01768	Cellular Processes|Cell growth and death|Meiosis - yeast;Metabolism|Nucleotide metabolism|Purine metabolism		K06268	Cellular Processes|Cell growth and death|Cellular senescence;Environmental Information Processing|Signal transduction|Calcium signaling pathway;Environmental Information Processing|Signal transduction|cGMP - PKG signaling pathway;Environmental Information Processing|Signal transduction|MAPK signaling pathway;Environmental Information Processing|Signal transduction|VEGF signaling pathway;Environme…		K05759	Cellular Processes|Cell motility|Regulation of actin cytoskeleton;Cellular Processes|Transport and catabolism|Exosome;Environmental Information Processing|Membrane transport|Secretion system;Environmental Information Processing|Signal transduction|Rap1 signaling pathway;Genetic Information Processing|Folding, sorting and degradation|Membrane trafficking			K02216	Cellular Processes|Cell growth and death|Cell cycle;Cellular Processes|Cell growth and death|Cell cycle - yeast;Cellular Processes|Cell growth and death|Cellular senescence;Cellular Processes|Cell growth and death|Meiosis - yeast;Cellular Processes|Cell growth and death|p53 signaling pathway;Genetic Information Processing|Replication and repair|DNA repair and recombination proteins;Metabolism|Enz…		K02603	Cellular Processes|Cell growth and death|Cell cycle - yeast;Cellular Processes|Cell growth and death|Meiosis - yeast;Genetic Information Processing|Replication and repair|Chromosome and associated proteins;Genetic Information Processing|Replication and repair|DNA replication proteins		K08866	Cellular Processes|Cell growth and death|Cell cycle;Cellular Processes|Cell growth and death|Cell cycle - yeast;Genetic Information Processing|Replication and repair|Chromosome and associated proteins;Metabolism|Enzyme families|Protein kinases			K02540	Cellular Processes|Cell growth and death|Cell cycle;Cellular Processes|Cell growth and death|Cell cycle - yeast;Cellular Processes|Cell growth and death|Meiosis - yeast;Genetic Information Processing|Replication and repair|DNA replication;Genetic Information Processing|Replication and repair|Chromosome and associated proteins;Genetic Information Processing|Replication and repair|DNA replication p…		K07223	Unclassified|Signaling and cellular processes|Others		K07126	Unclassified|Poorly characterized|Function unknown			K02213	Cellular Processes|Cell growth and death|Cell cycle;Cellular Processes|Cell growth and death|Cell cycle - yeast;Cellular Processes|Cell growth and death|Meiosis - yeast;Genetic Information Processing|Replication and repair|DNA replication proteins			K02608	Cellular Processes|Cell growth and death|Cell cycle - yeast				K06268	Cellular Processes|Cell growth and death|Cellular senescence;Environmental Information Processing|Signal transduction|Calcium signaling pathway;Environmental Information Processing|Signal transduction|cGMP - PKG signaling pathway;Environmental Information Processing|Signal transduction|MAPK signaling pathway;Environmental Information Processing|Signal transduction|VEGF signaling pathway;Environme…			K18065	Metabolism|Enzyme families|Protein phosphatase and associated proteins			K06675	Cellular Processes|Cell growth and death|Cell cycle - yeast;Genetic Information Processing|Replication and repair|Chromosome and associated proteins
K10808	Cellular Processes|Cell growth and death|p53 signaling pathway;Genetic Information Processing|Replication and repair|DNA repair and recombination proteins;Metabolism|Metabolism of other amino acids|Glutathione metabolism;Metabolism|Nucleotide metabolism|Purine metabolism;Metabolism|Nucleotide metabolism|Pyrimidine metabolism;Metabolism|Xenobiotics biodegradation and metabolism|Drug metabolism - o…		K08337	Cellular Processes|Cell growth and death|Ferroptosis;Cellular Processes|Transport and catabolism|Autophagy - yeast;Genetic Information Processing|Folding, sorting and degradation|Membrane trafficking;Genetic Information Processing|Folding, sorting and degradation|Ubiquitin system;Genetic Information Processing|Translation|Mitochondrial biogenesis		K07836	Cellular Processes|Cellular community - eukaryotes|Focal adhesion;Environmental Information Processing|Signal transduction|cAMP signaling pathway;Environmental Information Processing|Signal transduction|Exosome;Environmental Information Processing|Signal transduction|GTP-binding proteins;Environmental Information Processing|Signal transduction|MAPK signaling pathway;Environmental Information Proc…			K03350	Cellular Processes|Cell growth and death|Cell cycle;Cellular Processes|Cell growth and death|Cell cycle - yeast;Cellular Processes|Cell growth and death|Meiosis - yeast;Genetic Information Processing|Folding, sorting and degradation|Ubiquitin mediated proteolysis;Metabolism|Enzyme families|Protein phosphatase and associated proteins;Genetic Information Processing|Folding, sorting and degradation|…		K02604	Cellular Processes|Cell growth and death|Cell cycle - yeast;Cellular Processes|Cell growth and death|Meiosis - yeast;Genetic Information Processing|Replication and repair|Chromosome and associated proteins;Genetic Information Processing|Replication and repair|DNA replication proteins		K06640	Cellular Processes|Cell growth and death|Cell cycle;Cellular Processes|Cell growth and death|Cellular senescence;Cellular Processes|Cell growth and death|p53 signaling pathway;Genetic Information Processing|Replication and repair|DNA repair and recombination proteins;Metabolism|Enzyme families|Protein kinases			K06639	Cellular Processes|Cell growth and death|Cell cycle;Cellular Processes|Cell growth and death|Cell cycle - yeast;Cellular Processes|Cell growth and death|Meiosis - yeast;Metabolism|Enzyme families|Protein phosphatase and associated proteins		K03424	Unclassified|Signal transduction|Lectins		K07117	Unclassified|Poorly characterized|Function unknown			K02608	Cellular Processes|Cell growth and death|Cell cycle;Cellular Processes|Cell growth and death|Cell cycle - yeast;Cellular Processes|Cell growth and death|Meiosis - yeast;Genetic Information Processing|Replication and repair|DNA replication proteins			K02540	Cellular Processes|Cell growth and death|Cell cycle - yeast				K08337	Cellular Processes|Cell growth and death|Ferroptosis;Cellular Processes|Transport and catabolism|Autophagy - yeast;Genetic Information Processing|Folding, sorting and degradation|Membrane trafficking;Genetic Information Processing|Folding, sorting and degradation|Ubiquitin system;Genetic Information Processing|Translation|Mitochondrial biogenesis			K14962	Genetic Information Processing|Translation|mRNA surveillance pathway;Genetic Information Processing|Replication and repair|Chromosome and associated proteins;Genetic Information Processing|Transcription|Messenger RNA Biogenesis			K02307	Cellular Processes|Cell growth and death|Cell cycle - yeast;Genetic Information Processing|Replication and repair|Chromosome and associated proteins
K16945	Cellular Processes|Cell motility|Cytoskeleton proteins		K21456	Cellular Processes|Cell growth and death|Ferroptosis;Cellular Processes|Transport and catabolism|Exosome;Metabolism|Amino acid metabolism|Cysteine and methionine metabolism;Metabolism|Metabolism of other amino acids|Glutathione metabolism		K04630	Cellular Processes|Cellular community - eukaryotes|Gap junction;Development|Environmental adaptation|Circadian entrainment;Environmental Information Processing|Signal transduction|Apelin signaling pathway;Environmental Information Processing|Signal transduction|cAMP signaling pathway;Environmental Information Processing|Signal transduction|cGMP - PKG signaling pathway;Environmental Information Pr…			K03351	Cellular Processes|Cell growth and death|Cell cycle;Cellular Processes|Cell growth and death|Cell cycle - yeast;Cellular Processes|Cell growth and death|Meiosis - yeast;Genetic Information Processing|Folding, sorting and degradation|Ubiquitin system;Genetic Information Processing|Folding, sorting and degradation|Ubiquitin mediated proteolysis;Genetic Information Processing|Replication and repair|…		K02213	Cellular Processes|Cell growth and death|Cell cycle - yeast;Cellular Processes|Cell growth and death|Meiosis - yeast;Genetic Information Processing|Replication and repair|DNA replication proteins		K06067	Cellular Processes|Cell growth and death|Cell cycle;Environmental Information Processing|Signal transduction|Notch signaling pathway;Genetic Information Processing|Replication and repair|Chromosome and associated proteins			K06669	Cellular Processes|Cell growth and death|Cell cycle;Cellular Processes|Cell growth and death|Cell cycle - yeast;Cellular Processes|Cell growth and death|Meiosis - yeast;Metabolism|Enzyme families|Proteoglycans;Genetic Information Processing|Replication and repair|Chromosome and associated proteins		K07393	Unclassified|Signal transduction|Lectins		K07059	Unclassified|Poorly characterized|Function unknown			K02540	Cellular Processes|Cell growth and death|Cell cycle;Cellular Processes|Cell growth and death|Cell cycle - yeast;Cellular Processes|Cell growth and death|Meiosis - yeast;Genetic Information Processing|Replication and repair|DNA replication;Genetic Information Processing|Replication and repair|Chromosome and associated proteins;Genetic Information Processing|Replication and repair|DNA replication p…			K06639	Cellular Processes|Cell growth and death|Cell cycle - yeast				K21456	Cellular Processes|Cell growth and death|Ferroptosis;Cellular Processes|Transport and catabolism|Exosome;Metabolism|Amino acid metabolism|Cysteine and methionine metabolism;Metabolism|Metabolism of other amino acids|Glutathione metabolism			K15082	Genetic Information Processing|Replication and repair|DNA repair and recombination proteins			K06672	Cellular Processes|Cell growth and death|Cell cycle - yeast;Genetic Information Processing|Replication and repair|Chromosome and associated proteins
K10401	Cellular Processes|Cell motility|Cytoskeleton proteins		K11204	Cellular Processes|Cell growth and death|Ferroptosis;Metabolism|Amino acid metabolism|Cysteine and methionine metabolism;Metabolism|Metabolism of other amino acids|Glutathione metabolism		K01626	Cellular Processes|Cellular community - prokaryotes|Quorum sensing;Metabolism|Amino acid metabolism|Phenylalanine, tyrosine and tryptophan biosynthesis			K02604	Cellular Processes|Cell growth and death|Cell cycle;Cellular Processes|Cell growth and death|Cell cycle - yeast;Cellular Processes|Cell growth and death|Meiosis - yeast;Genetic Information Processing|Replication and repair|Chromosome and associated proteins;Genetic Information Processing|Replication and repair|DNA replication proteins		K02606	Cellular Processes|Cell growth and death|Cell cycle - yeast;Cellular Processes|Cell growth and death|Meiosis - yeast;Genetic Information Processing|Replication and repair|DNA replication proteins		K04441	Cellular Processes|Cell growth and death|Cellular senescence;Cellular Processes|Cellular community - eukaryotes|Signaling pathways regulating pluripotency of stem cells;Cellular Processes|Transport and catabolism|Mitophagy - yeast;Environmental Information Processing|Signal transduction|Sphingolipid signaling pathway;Environmental Information Processing|Signal transduction|FoxO signaling pathway;…			K03347	Cellular Processes|Cell growth and death|Cell cycle;Cellular Processes|Cell growth and death|Cell cycle - yeast;Cellular Processes|Cell motility|Circadian rhythm;Environmental Information Processing|Signal transduction|Hedgehog signaling pathway;Environmental Information Processing|Signal transduction|TGF-beta signaling pathway;Environmental Information Processing|Signal transduction|Wnt signalin…		K11173	Unclassified|Signal transduction|Lectins		K09983	Unclassified|Poorly characterized|Function unknown			K06639	Cellular Processes|Cell growth and death|Cell cycle;Cellular Processes|Cell growth and death|Cell cycle - yeast;Cellular Processes|Cell growth and death|Meiosis - yeast;Metabolism|Enzyme families|Protein phosphatase and associated proteins			K06669	Cellular Processes|Cell growth and death|Cell cycle - yeast				K11204	Cellular Processes|Cell growth and death|Ferroptosis;Metabolism|Amino acid metabolism|Cysteine and methionine metabolism;Metabolism|Metabolism of other amino acids|Glutathione metabolism			K01082	Genetic Information Processing|Transcription|Transfer RNA biogenesis;Metabolism|Energy metabolism|Sulfur metabolism			K06676	Cellular Processes|Cell growth and death|Cell cycle - yeast;Genetic Information Processing|Replication and repair|Chromosome and associated proteins
K16948	Cellular Processes|Cell motility|Cytoskeleton proteins		K12767	Cellular Processes|Cell growth and death|Meiosis - yeast;Cellular Processes|Transport and catabolism|Autophagy - yeast;Metabolism|Enzyme families|Protein kinases		K04348	Cellular Processes|Cellular senescence|Cell cycle - yeast;Environmental Information Processing|Signal transduction|Calcium signaling pathway;Environmental Information Processing|Signal transduction|cGMP - PKG signaling pathway;Environmental Information Processing|Signal transduction|MAPK signaling pathway;Environmental Information Processing|Signal transduction|VEGF signaling pathway;Environmenta…			K02537	Cellular Processes|Cell growth and death|Cell cycle;Cellular Processes|Cell growth and death|Cell cycle - yeast;Cellular Processes|Cell growth and death|Meiosis - yeast;Genetic Information Processing|Replication and repair|Chromosome and associated proteins		K02608	Cellular Processes|Cell growth and death|Cell cycle - yeast;Cellular Processes|Cell growth and death|Meiosis - yeast;Genetic Information Processing|Replication and repair|DNA replication proteins		K02183	Cellular Processes|Cell growth and death|Cellular senescence;Development|Environmental adaptation|Circadian entrainment;Development|Environmental adaptation|Plant-pathogen interaction;Environmental Information Processing|Signal transduction|Apelin signaling pathway;Environmental Information Processing|Signal transduction|Calcium signaling pathway;Environmental Information Processing|Signal transd…			K03868	Cellular Processes|Cell growth and death|Cell cycle;Cellular Processes|Cell growth and death|Cell cycle - yeast;Environmental Information Processing|Signal transduction|HIF-1 signaling pathway;Environmental Information Processing|Signal transduction|TGF-beta signaling pathway;Environmental Information Processing|Signal transduction|Wnt signaling pathway;Genetic Information Processing|Folding, sor…		K22723	Unclassified|Signal transduction|Lectins		K07119	Unclassified|Poorly characterized|Function unknown			K06669	Cellular Processes|Cell growth and death|Cell cycle;Cellular Processes|Cell growth and death|Cell cycle - yeast;Cellular Processes|Cell growth and death|Meiosis - yeast;Metabolism|Enzyme families|Proteoglycans;Genetic Information Processing|Replication and repair|Chromosome and associated proteins			K06628	Cellular Processes|Cell growth and death|Cell cycle - yeast				K06656	Cellular Processes|Cell growth and death|Meiosis - yeast			K14663	Metabolism|Metabolism of other amino acids|Glutathione metabolism			K06678	Cellular Processes|Cell growth and death|Cell cycle - yeast;Genetic Information Processing|Replication and repair|Chromosome and associated proteins
K10392	Cellular Processes|Cell motility|Cytoskeleton proteins		K08139	Cellular Processes|Cell growth and death|Meiosis - yeast;Environmental Information Processing|Membrane transport|Transporters		K01580	Cellular Processes|Cellular community - prokaryotes|Quorum sensing;Metabolism|Amino acid metabolism|Alanine, aspartate and glutamate metabolism;Metabolism|Carbohydrate metabolism|Butanoate metabolism;Metabolism|Metabolism of other amino acids|beta-Alanine metabolism;Metabolism|Metabolism of other amino acids|Taurine and hypotaurine metabolism			K02178	Cellular Processes|Cell growth and death|Cell cycle;Cellular Processes|Cell growth and death|Cell cycle - yeast;Cellular Processes|Cell growth and death|Meiosis - yeast;Genetic Information Processing|Replication and repair|Chromosome and associated proteins;Metabolism|Enzyme families|Protein kinases		K02540	Cellular Processes|Cell growth and death|Cell cycle - yeast;Cellular Processes|Cell growth and death|Meiosis - yeast;Genetic Information Processing|Replication and repair|DNA replication;Genetic Information Processing|Replication and repair|Chromosome and associated proteins;Genetic Information Processing|Replication and repair|DNA replication proteins		K20858	Cellular Processes|Cell growth and death|Cellular senescence;Environmental Information Processing|Membrane transport|Transporters;Environmental Information Processing|Signal transduction|Two-component system;Genetic Information Processing|Translation|Mitochondrial biogenesis			K06670	Cellular Processes|Cell growth and death|Cell cycle;Cellular Processes|Cell growth and death|Cell cycle - yeast;Genetic Information Processing|Replication and repair|Chromosome and associated proteins		K00327	Unclassified|Poorly characterized|General function prediction only		K09955	Unclassified|Poorly characterized|Function unknown			K03347	Cellular Processes|Cell growth and death|Cell cycle;Cellular Processes|Cell growth and death|Cell cycle - yeast;Cellular Processes|Cell motility|Circadian rhythm;Environmental Information Processing|Signal transduction|Hedgehog signaling pathway;Environmental Information Processing|Signal transduction|TGF-beta signaling pathway;Environmental Information Processing|Signal transduction|Wnt signalin…			K03868	Cellular Processes|Cell growth and death|Cell cycle - yeast				K12767	Cellular Processes|Cell growth and death|Meiosis - yeast;Cellular Processes|Transport and catabolism|Autophagy - yeast;Metabolism|Enzyme families|Protein kinases			K20457	Metabolism|Metabolism of cofactors and vitamins|Folate biosynthesis			K11272	Cellular Processes|Cell growth and death|Cell cycle - yeast;Genetic Information Processing|Replication and repair|Chromosome and associated proteins
K13886	Cellular Processes|Cell motility|Cytoskeleton proteins		K12763	Cellular Processes|Cell growth and death|Meiosis - yeast;Genetic Information Processing|Transcription|Transcription factors		K17907	Cellular Processes|Transport and catabolism|Autophagy - yeast			K02603	Cellular Processes|Cell growth and death|Cell cycle;Cellular Processes|Cell growth and death|Cell cycle - yeast;Cellular Processes|Cell growth and death|Meiosis - yeast;Genetic Information Processing|Replication and repair|Chromosome and associated proteins;Genetic Information Processing|Replication and repair|DNA replication proteins		K06639	Cellular Processes|Cell growth and death|Cell cycle - yeast;Cellular Processes|Cell growth and death|Meiosis - yeast;Metabolism|Enzyme families|Protein phosphatase and associated proteins		K06268	Cellular Processes|Cell growth and death|Cellular senescence;Environmental Information Processing|Signal transduction|Calcium signaling pathway;Environmental Information Processing|Signal transduction|cGMP - PKG signaling pathway;Environmental Information Processing|Signal transduction|MAPK signaling pathway;Environmental Information Processing|Signal transduction|VEGF signaling pathway;Environme…			K02180	Cellular Processes|Cell growth and death|Cell cycle;Cellular Processes|Cell growth and death|Cell cycle - yeast;Genetic Information Processing|Replication and repair|Chromosome and associated proteins;Genetic Information Processing|Transcription|Spliceosome		K00344	Unclassified|Poorly characterized|General function prediction only		K06911	Unclassified|Poorly characterized|Function unknown			K03868	Cellular Processes|Cell growth and death|Cell cycle;Cellular Processes|Cell growth and death|Cell cycle - yeast;Environmental Information Processing|Signal transduction|HIF-1 signaling pathway;Environmental Information Processing|Signal transduction|TGF-beta signaling pathway;Environmental Information Processing|Signal transduction|Wnt signaling pathway;Genetic Information Processing|Folding, sor…			K06670	Cellular Processes|Cell growth and death|Cell cycle - yeast				K08139	Cellular Processes|Cell growth and death|Meiosis - yeast;Environmental Information Processing|Membrane transport|Transporters			K03231	Cellular Processes|Transport and catabolism|Exosome;Genetic Information Processing|Folding, sorting and degradation|Membrane trafficking;Genetic Information Processing|Transcription|Messenger RNA Biogenesis;Genetic Information Processing|Transcription|Transfer RNA biogenesis;Genetic Information Processing|Translation|RNA transport;Genetic Information Processing|Translation|Translation factors			K02646	Cellular Processes|Cell growth and death|Cell cycle - yeast;Genetic Information Processing|Transcription|Transcription factors
K05765	Cellular Processes|Cell motility|Cytoskeleton proteins;Cellular Processes|Cell motility|Regulation of actin cytoskeleton;Cellular Processes|Transport and catabolism|Exosome;Genetic Information Processing|Folding, sorting and degradation|Membrane trafficking		K12765	Cellular Processes|Cell growth and death|Meiosis - yeast;Metabolism|Enzyme families|Protein phosphatase and associated proteins		K17260	Cellular Processes|Transport and catabolism|Autophagy - yeast			K02606	Cellular Processes|Cell growth and death|Cell cycle;Cellular Processes|Cell growth and death|Cell cycle - yeast;Cellular Processes|Cell growth and death|Meiosis - yeast;Genetic Information Processing|Replication and repair|DNA replication proteins		K06669	Cellular Processes|Cell growth and death|Cell cycle - yeast;Cellular Processes|Cell growth and death|Meiosis - yeast;Metabolism|Enzyme families|Proteoglycans;Genetic Information Processing|Replication and repair|Chromosome and associated proteins		K03362	Cellular Processes|Cell growth and death|Cellular senescence;Environmental Information Processing|Signal transduction|Hedgehog signaling pathway;Environmental Information Processing|Signal transduction|Hippo signaling pathway;Environmental Information Processing|Signal transduction|Wnt signaling pathway;Genetic Information Processing|Folding, sorting and degradation|Ubiquitin mediated proteolysis…			K08866	Cellular Processes|Cell growth and death|Cell cycle;Cellular Processes|Cell growth and death|Cell cycle - yeast;Genetic Information Processing|Replication and repair|Chromosome and associated proteins;Metabolism|Enzyme families|Protein kinases		K00428	Unclassified|Poorly characterized|General function prediction only		K06889	Unclassified|Poorly characterized|Function unknown			K06670	Cellular Processes|Cell growth and death|Cell cycle;Cellular Processes|Cell growth and death|Cell cycle - yeast;Genetic Information Processing|Replication and repair|Chromosome and associated proteins			K02180	Cellular Processes|Cell growth and death|Cell cycle - yeast				K12763	Cellular Processes|Cell growth and death|Meiosis - yeast;Genetic Information Processing|Transcription|Transcription factors			K21195	Metabolism|Metabolism of other amino acids|Phosphonate and phosphinate metabolism			K09175	Cellular Processes|Cell growth and death|Cell cycle - yeast;Genetic Information Processing|Transcription|Transcription factors
K10352	Cellular Processes|Cell motility|Cytoskeleton proteins;Cellular Processes|Cellular community - eukaryotes|Tight junction;Cellular Processes|Transport and catabolism|Exosome		K01768	Cellular Processes|Cell growth and death|Meiosis - yeast;Metabolism|Nucleotide metabolism|Purine metabolism		K12761	Cellular Processes|Transport and catabolism|Autophagy - yeast			K06628	Cellular Processes|Cell growth and death|Cell cycle;Cellular Processes|Cell growth and death|Cell cycle - yeast;Cellular Processes|Cell growth and death|Meiosis - yeast;Genetic Information Processing|Replication and repair|DNA replication proteins		K06628	Cellular Processes|Cell growth and death|Cell cycle - yeast;Cellular Processes|Cell growth and death|Meiosis - yeast;Genetic Information Processing|Replication and repair|DNA replication proteins		K10994	Cellular Processes|Cell growth and death|Cellular senescence;Genetic Information Processing|Replication and repair|DNA repair and recombination proteins			K06640	Cellular Processes|Cell growth and death|Cell cycle;Cellular Processes|Cell growth and death|Cellular senescence;Cellular Processes|Cell growth and death|p53 signaling pathway;Genetic Information Processing|Replication and repair|DNA repair and recombination proteins;Metabolism|Enzyme families|Protein kinases		K01050	Unclassified|Poorly characterized|General function prediction only		K00062	Unclassified|Metabolism|Others			K02180	Cellular Processes|Cell growth and death|Cell cycle;Cellular Processes|Cell growth and death|Cell cycle - yeast;Genetic Information Processing|Replication and repair|Chromosome and associated proteins;Genetic Information Processing|Transcription|Spliceosome			K08866	Cellular Processes|Cell growth and death|Cell cycle - yeast				K12765	Cellular Processes|Cell growth and death|Meiosis - yeast;Metabolism|Enzyme families|Protein phosphatase and associated proteins			K03010	Genetic Information Processing|Replication and repair|DNA repair and recombination proteins;Genetic Information Processing|Transcription|RNA polymerase;Genetic Information Processing|Transcription|Transcription machinery;Metabolism|Nucleotide metabolism|Purine metabolism;Metabolism|Nucleotide metabolism|Pyrimidine metabolism			K06647	Cellular Processes|Cell growth and death|Cell cycle - yeast
K16938	Cellular Processes|Cell motility|Cytoskeleton proteins;Cellular Processes|Transport and catabolism|Exosome		K12197	Cellular Processes|Cell growth and death|Necroptosis;Cellular Processes|Transport and catabolism|Endocytosis;Cellular Processes|Transport and catabolism|Exosome;Genetic Information Processing|Folding, sorting and degradation|Membrane trafficking		K07203	Cellular Processes|Transport and catabolism|Autophagy - yeast;Environmental Information Processing|Signal transduction|AMPK signaling pathway;Environmental Information Processing|Signal transduction|Apelin signaling pathway;Environmental Information Processing|Signal transduction|ErbB signaling pathway;Environmental Information Processing|Signal transduction|HIF-1 signaling pathway;Environmental …			K02213	Cellular Processes|Cell growth and death|Cell cycle;Cellular Processes|Cell growth and death|Cell cycle - yeast;Cellular Processes|Cell growth and death|Meiosis - yeast;Genetic Information Processing|Replication and repair|DNA replication proteins		K03347	Cellular Processes|Cell growth and death|Cell cycle - yeast;Environmental Information Processing|Signal transduction|Hedgehog signaling pathway;Environmental Information Processing|Signal transduction|TGF-beta signaling pathway;Environmental Information Processing|Signal transduction|Wnt signaling pathway;Genetic Information Processing|Folding, sorting and degradation|Protein processing in endopl…		K10903	Cellular Processes|Cell growth and death|Cellular senescence;Genetic Information Processing|Replication and repair|DNA repair and recombination proteins			K06067	Cellular Processes|Cell growth and death|Cell cycle;Environmental Information Processing|Signal transduction|Notch signaling pathway;Genetic Information Processing|Replication and repair|Chromosome and associated proteins		K01104	Unclassified|Poorly characterized|General function prediction only		K01530	Unclassified|Metabolism|General function prediction only			K08866	Cellular Processes|Cell growth and death|Cell cycle;Cellular Processes|Cell growth and death|Cell cycle - yeast;Genetic Information Processing|Replication and repair|Chromosome and associated proteins;Metabolism|Enzyme families|Protein kinases			K06640	Cellular Processes|Cell growth and death|Cell cycle				K01768	Cellular Processes|Cell growth and death|Meiosis - yeast;Metabolism|Nucleotide metabolism|Purine metabolism			K01648	Cellular Processes|Transport and catabolism|Exosome;Metabolism|Carbohydrate metabolism|Citrate cycle (TCA cycle)			K06653	Cellular Processes|Cell growth and death|Cell cycle - yeast
K10357	Cellular Processes|Cell motility|Cytoskeleton proteins;Genetic Information Processing|Folding, sorting and degradation|Membrane trafficking;Genetic Information Processing|Transcription|Messenger RNA Biogenesis;Genetic Information Processing|Translation|Mitochondrial biogenesis		K10808	Cellular Processes|Cell growth and death|p53 signaling pathway;Genetic Information Processing|Replication and repair|DNA repair and recombination proteins;Metabolism|Metabolism of other amino acids|Glutathione metabolism;Metabolism|Nucleotide metabolism|Purine metabolism;Metabolism|Nucleotide metabolism|Pyrimidine metabolism;Metabolism|Xenobiotics biodegradation and metabolism|Drug metabolism - o…		K04382	Cellular Processes|Transport and catabolism|Autophagy - yeast;Environmental Information Processing|Signal transduction|AMPK signaling pathway;Environmental Information Processing|Signal transduction|Hippo signaling pathway;Environmental Information Processing|Signal transduction|PI3K-Akt signaling pathway;Environmental Information Processing|Signal transduction|Sphingolipid signaling pathway;Envi…			K02540	Cellular Processes|Cell growth and death|Cell cycle;Cellular Processes|Cell growth and death|Cell cycle - yeast;Cellular Processes|Cell growth and death|Meiosis - yeast;Genetic Information Processing|Replication and repair|DNA replication;Genetic Information Processing|Replication and repair|Chromosome and associated proteins;Genetic Information Processing|Replication and repair|DNA replication p…		K03868	Cellular Processes|Cell growth and death|Cell cycle - yeast;Environmental Information Processing|Signal transduction|HIF-1 signaling pathway;Environmental Information Processing|Signal transduction|TGF-beta signaling pathway;Environmental Information Processing|Signal transduction|Wnt signaling pathway;Genetic Information Processing|Folding, sorting and degradation|Ubiquitin system;Genetic Inform…		K21421	Cellular Processes|Cell growth and death|Ferroptosis;Cellular Processes|Cell growth and death|Necroptosis;Cellular Processes|Transport and catabolism|Phagosome;Environmental Information Processing|Signal transduction|HIF-1 signaling pathway;Genetic Information Processing|Folding, sorting and degradation|Membrane trafficking			K13728	Cellular Processes|Cell growth and death|Cell cycle;Genetic Information Processing|Replication and repair|Chromosome and associated proteins		K01180	Unclassified|Poorly characterized|General function prediction only		K01526	Unclassified|Metabolism|General function prediction only			K06640	Cellular Processes|Cell growth and death|Cell cycle;Cellular Processes|Cell growth and death|Cellular senescence;Cellular Processes|Cell growth and death|p53 signaling pathway;Genetic Information Processing|Replication and repair|DNA repair and recombination proteins;Metabolism|Enzyme families|Protein kinases			K06067	Cellular Processes|Cell growth and death|Cell cycle				K12197	Cellular Processes|Cell growth and death|Necroptosis;Cellular Processes|Transport and catabolism|Endocytosis;Cellular Processes|Transport and catabolism|Exosome;Genetic Information Processing|Folding, sorting and degradation|Membrane trafficking			K14951	Metabolism|Glycan biosynthesis and metabolism|Various types of N-glycan biosynthesis			K06657	Cellular Processes|Cell growth and death|Cell cycle - yeast
K16803	Cellular Processes|Cell motility|Cytoskeleton proteins;Genetic Information Processing|Replication and repair|Chromosome and associated proteins		K16945	Cellular Processes|Cell motility|Cytoskeleton proteins		K07204	Cellular Processes|Transport and catabolism|Autophagy - yeast;Environmental Information Processing|Signal transduction|AMPK signaling pathway;Environmental Information Processing|Signal transduction|mTOR signaling pathway;Environmental Information Processing|Signal transduction|PI3K-Akt signaling pathway			K06639	Cellular Processes|Cell growth and death|Cell cycle;Cellular Processes|Cell growth and death|Cell cycle - yeast;Cellular Processes|Cell growth and death|Meiosis - yeast;Metabolism|Enzyme families|Protein phosphatase and associated proteins		K06670	Cellular Processes|Cell growth and death|Cell cycle - yeast;Genetic Information Processing|Replication and repair|Chromosome and associated proteins		K08337	Cellular Processes|Cell growth and death|Ferroptosis;Cellular Processes|Transport and catabolism|Autophagy - yeast;Genetic Information Processing|Folding, sorting and degradation|Membrane trafficking;Genetic Information Processing|Folding, sorting and degradation|Ubiquitin system;Genetic Information Processing|Translation|Mitochondrial biogenesis			K04441	Cellular Processes|Cell growth and death|Cellular senescence;Cellular Processes|Cellular community - eukaryotes|Signaling pathways regulating pluripotency of stem cells;Cellular Processes|Transport and catabolism|Mitophagy - yeast;Environmental Information Processing|Signal transduction|Sphingolipid signaling pathway;Environmental Information Processing|Signal transduction|FoxO signaling pathway;…		K01238	Unclassified|Poorly characterized|General function prediction only		K17759	Unclassified|Metabolism|General function prediction only			K06067	Cellular Processes|Cell growth and death|Cell cycle;Environmental Information Processing|Signal transduction|Notch signaling pathway;Genetic Information Processing|Replication and repair|Chromosome and associated proteins			K13728	Cellular Processes|Cell growth and death|Cell cycle				K10808	Cellular Processes|Cell growth and death|p53 signaling pathway;Genetic Information Processing|Replication and repair|DNA repair and recombination proteins;Metabolism|Metabolism of other amino acids|Glutathione metabolism;Metabolism|Nucleotide metabolism|Purine metabolism;Metabolism|Nucleotide metabolism|Pyrimidine metabolism;Metabolism|Xenobiotics biodegradation and metabolism|Drug metabolism - o…			K11874	Genetic Information Processing|Folding, sorting and degradation|Ubiquitin system;Metabolism|Enzyme families|Peptidases			K06667	Cellular Processes|Cell growth and death|Cell cycle - yeast
K10436	Cellular Processes|Cell motility|Cytoskeleton proteins;Genetic Information Processing|Replication and repair|Chromosome and associated proteins		K10401	Cellular Processes|Cell motility|Cytoskeleton proteins		K04345	Cellular Processes|Transport and catabolism|Autophagy - yeast;Environmental Information Processing|Signal transduction|Apelin signaling pathway;Environmental Information Processing|Signal transduction|Calcium signaling pathway;Environmental Information Processing|Signal transduction|cAMP signaling pathway;Environmental Information Processing|Signal transduction|Hedgehog signaling pathway;Environm…			K06669	Cellular Processes|Cell growth and death|Cell cycle;Cellular Processes|Cell growth and death|Cell cycle - yeast;Cellular Processes|Cell growth and death|Meiosis - yeast;Metabolism|Enzyme families|Proteoglycans;Genetic Information Processing|Replication and repair|Chromosome and associated proteins		K02180	Cellular Processes|Cell growth and death|Cell cycle - yeast;Genetic Information Processing|Replication and repair|Chromosome and associated proteins;Genetic Information Processing|Transcription|Spliceosome		K21456	Cellular Processes|Cell growth and death|Ferroptosis;Cellular Processes|Transport and catabolism|Exosome;Metabolism|Amino acid metabolism|Cysteine and methionine metabolism;Metabolism|Metabolism of other amino acids|Glutathione metabolism			K20858	Cellular Processes|Cell growth and death|Cellular senescence;Environmental Information Processing|Membrane transport|Transporters;Genetic Information Processing|Translation|Mitochondrial biogenesis		K01533	Unclassified|Poorly characterized|General function prediction only		K00671	Unclassified|Metabolism|General function prediction only			K13728	Cellular Processes|Cell growth and death|Cell cycle;Genetic Information Processing|Replication and repair|Chromosome and associated proteins			K04441	Cellular Processes|Cell growth and death|Cellular senescence				K16945	Cellular Processes|Cell motility|Cytoskeleton proteins			K17742	Metabolism|Carbohydrate metabolism|Fructose and mannose metabolism			K02555	Environmental Information Processing|Signal transduction|MAPK signaling pathway- yeast;Cellular Processes|Cell growth and death|Cell cycle - yeast
K10405	Cellular Processes|Cell motility|Cytoskeleton proteins;Genetic Information Processing|Replication and repair|Chromosome and associated proteins		K16948	Cellular Processes|Cell motility|Cytoskeleton proteins		K07827	Cellular Processes|Transport and catabolism|Autophagy - yeast;Environmental Information Processing|Signal transduction|Apelin signaling pathway;Environmental Information Processing|Signal transduction|ErbB signaling pathway;Environmental Information Processing|Signal transduction|FoxO signaling pathway;Environmental Information Processing|Signal transduction|MAPK signaling pathway;Environmental I…			K03347	Cellular Processes|Cell growth and death|Cell cycle;Cellular Processes|Cell growth and death|Cell cycle - yeast;Cellular Processes|Cell motility|Circadian rhythm;Environmental Information Processing|Signal transduction|Hedgehog signaling pathway;Environmental Information Processing|Signal transduction|TGF-beta signaling pathway;Environmental Information Processing|Signal transduction|Wnt signalin…		K08866	Cellular Processes|Cell growth and death|Cell cycle - yeast;Genetic Information Processing|Replication and repair|Chromosome and associated proteins;Metabolism|Enzyme families|Protein kinases		K11204	Cellular Processes|Cell growth and death|Ferroptosis;Metabolism|Amino acid metabolism|Cysteine and methionine metabolism;Metabolism|Metabolism of other amino acids|Glutathione metabolism			K06268	Cellular Processes|Cell growth and death|Cellular senescence;Environmental Information Processing|Signal transduction|Calcium signaling pathway;Environmental Information Processing|Signal transduction|cGMP - PKG signaling pathway;Environmental Information Processing|Signal transduction|MAPK signaling pathway;Environmental Information Processing|Signal transduction|VEGF signaling pathway;Environme…		K04569	Unclassified|Poorly characterized|General function prediction only		K00311	Unclassified|Metabolism|General function prediction only			K04441	Cellular Processes|Cell growth and death|Cellular senescence;Cellular Processes|Cellular community - eukaryotes|Signaling pathways regulating pluripotency of stem cells;Cellular Processes|Transport and catabolism|Mitophagy - yeast;Environmental Information Processing|Signal transduction|Sphingolipid signaling pathway;Environmental Information Processing|Signal transduction|FoxO signaling pathway;…			K02183	Cellular Processes|Cell growth and death|Cellular senescence				K10401	Cellular Processes|Cell motility|Cytoskeleton proteins			K14831	Genetic Information Processing|Translation|Ribosome biogenesis			K02183	Cellular Processes|Cell growth and death|Cellular senescence;Development|Environmental adaptation|Circadian entrainment;Development|Environmental adaptation|Plant-pathogen interaction;Environmental Information Processing|Signal transduction|Apelin signaling pathway;Environmental Information Processing|Signal transduction|Calcium signaling pathway;Environmental Information Processing|Signal transd…
K00889	Cellular Processes|Cell motility|Regulation of actin cytoskeleton;Cellular Processes|Transport and catabolism|Endocytosis;Cellular Processes|Transport and catabolism|Mitophagy - yeast;Environmental Information Processing|Signal transduction|MAPK signaling pathway - yeast ;Environmental Information Processing|Signal transduction|Phosphatidylinositol signaling system;Environmental Information Proce…		K10392	Cellular Processes|Cell motility|Cytoskeleton proteins		K08341	Cellular Processes|Transport and catabolism|Autophagy - yeast;Environmental Information Processing|Signal transduction|Apelin signaling pathway;Environmental Information Processing|Signal transduction|FoxO signaling pathway;Metabolism|Nucleotide metabolism|Purine metabolism			K03868	Cellular Processes|Cell growth and death|Cell cycle;Cellular Processes|Cell growth and death|Cell cycle - yeast;Environmental Information Processing|Signal transduction|HIF-1 signaling pathway;Environmental Information Processing|Signal transduction|TGF-beta signaling pathway;Environmental Information Processing|Signal transduction|Wnt signaling pathway;Genetic Information Processing|Folding, sor…		K06640	Cellular Processes|Cell growth and death|Cell cycle;Cellular Processes|Cell growth and death|Cellular senescence;Cellular Processes|Cell growth and death|p53 signaling pathway;Genetic Information Processing|Replication and repair|DNA repair and recombination proteins;Metabolism|Enzyme families|Protein kinases		K12767	Cellular Processes|Cell growth and death|Meiosis - yeast;Cellular Processes|Transport and catabolism|Autophagy - yeast;Metabolism|Enzyme families|Protein kinases			K03362	Cellular Processes|Cell growth and death|Cellular senescence;Environmental Information Processing|Signal transduction|Hedgehog signaling pathway;Environmental Information Processing|Signal transduction|Hippo signaling pathway;Environmental Information Processing|Signal transduction|Wnt signaling pathway;Genetic Information Processing|Folding, sorting and degradation|Ubiquitin mediated proteolysis…		K04739	Unclassified|Poorly characterized|General function prediction only		K00063	Unclassified|Metabolism|General function prediction only			K02183	Cellular Processes|Cell growth and death|Cellular senescence;Development|Environmental adaptation|Circadian entrainment;Development|Environmental adaptation|Plant-pathogen interaction;Environmental Information Processing|Signal transduction|Apelin signaling pathway;Environmental Information Processing|Signal transduction|Calcium signaling pathway;Environmental Information Processing|Signal transd…			K06268	Cellular Processes|Cell growth and death|Cellular senescence				K16948	Cellular Processes|Cell motility|Cytoskeleton proteins			K12618	Genetic Information Processing|Folding, sorting and degradation|RNA degradation;Genetic Information Processing|Replication and repair|Chromosome and associated proteins;Genetic Information Processing|Transcription|Messenger RNA Biogenesis;Genetic Information Processing|Translation|Ribosome biogenesis;Genetic Information Processing|Transcription|Transfer RNA biogenesis;Genetic Information Processi…			K04441	Cellular Processes|Cell growth and death|Cellular senescence;Cellular Processes|Cellular community - eukaryotes|Signaling pathways regulating pluripotency of stem cells;Cellular Processes|Transport and catabolism|Mitophagy - yeast;Environmental Information Processing|Signal transduction|Sphingolipid signaling pathway;Environmental Information Processing|Signal transduction|FoxO signaling pathway;…
K05759	Cellular Processes|Cell motility|Regulation of actin cytoskeleton;Cellular Processes|Transport and catabolism|Exosome;Environmental Information Processing|Membrane transport|Secretion system;Environmental Information Processing|Signal transduction|Rap1 signaling pathway;Genetic Information Processing|Folding, sorting and degradation|Membrane trafficking		K18637	Cellular Processes|Cell motility|Cytoskeleton proteins		K08269	Cellular Processes|Transport and catabolism|Autophagy - yeast;Environmental Information Processing|Signal transduction|mTOR signaling pathway;Metabolism|Nucleotide metabolism|Purine metabolism			K06670	Cellular Processes|Cell growth and death|Cell cycle;Cellular Processes|Cell growth and death|Cell cycle - yeast;Genetic Information Processing|Replication and repair|Chromosome and associated proteins		K06067	Cellular Processes|Cell growth and death|Cell cycle;Environmental Information Processing|Signal transduction|Notch signaling pathway;Genetic Information Processing|Replication and repair|Chromosome and associated proteins		K08139	Cellular Processes|Cell growth and death|Meiosis - yeast;Environmental Information Processing|Membrane transport|Transporters			K10994	Cellular Processes|Cell growth and death|Cellular senescence;Genetic Information Processing|Replication and repair|DNA repair and recombination proteins		K05916	Unclassified|Poorly characterized|General function prediction only		K03564	Unclassified|Metabolism|General function prediction only			K06268	Cellular Processes|Cell growth and death|Cellular senescence;Environmental Information Processing|Signal transduction|Calcium signaling pathway;Environmental Information Processing|Signal transduction|cGMP - PKG signaling pathway;Environmental Information Processing|Signal transduction|MAPK signaling pathway;Environmental Information Processing|Signal transduction|VEGF signaling pathway;Environme…			K03362	Cellular Processes|Cell growth and death|Cellular senescence				K13886	Cellular Processes|Cell motility|Cytoskeleton proteins			K09699	Metabolism|Amino acid metabolism|Valine, leucine and isoleucine degradation;Metabolism|Carbohydrate metabolism|Propanoate metabolism			K08337	Cellular Processes|Cell growth and death|Ferroptosis;Cellular Processes|Transport and catabolism|Autophagy - yeast;Genetic Information Processing|Folding, sorting and degradation|Membrane trafficking;Genetic Information Processing|Folding, sorting and degradation|Ubiquitin system;Genetic Information Processing|Translation|Mitochondrial biogenesis
K04630	Cellular Processes|Cellular community - eukaryotes|Gap junction;Development|Environmental adaptation|Circadian entrainment;Environmental Information Processing|Signal transduction|Apelin signaling pathway;Environmental Information Processing|Signal transduction|cAMP signaling pathway;Environmental Information Processing|Signal transduction|cGMP - PKG signaling pathway;Environmental Information Pr…		K13886	Cellular Processes|Cell motility|Cytoskeleton proteins		K07756	Cellular Processes|Transport and catabolism|Autophagy - yeast;Environmental Information Processing|Signal transduction|Phosphatidylinositol signaling system			K02180	Cellular Processes|Cell growth and death|Cell cycle;Cellular Processes|Cell growth and death|Cell cycle - yeast;Genetic Information Processing|Replication and repair|Chromosome and associated proteins;Genetic Information Processing|Transcription|Spliceosome		K13728	Cellular Processes|Cell growth and death|Cell cycle;Genetic Information Processing|Replication and repair|Chromosome and associated proteins		K12765	Cellular Processes|Cell growth and death|Meiosis - yeast;Metabolism|Enzyme families|Protein phosphatase and associated proteins			K10903	Cellular Processes|Cell growth and death|Cellular senescence;Genetic Information Processing|Replication and repair|DNA repair and recombination proteins		K06874	Unclassified|Poorly characterized|General function prediction only		K12260	Unclassified|Metabolism|General function prediction only			K03362	Cellular Processes|Cell growth and death|Cellular senescence;Environmental Information Processing|Signal transduction|Hedgehog signaling pathway;Environmental Information Processing|Signal transduction|Hippo signaling pathway;Environmental Information Processing|Signal transduction|Wnt signaling pathway;Genetic Information Processing|Folding, sorting and degradation|Ubiquitin mediated proteolysis…			K10994	Cellular Processes|Cell growth and death|Cellular senescence				K05765	Cellular Processes|Cell motility|Cytoskeleton proteins;Cellular Processes|Cell motility|Regulation of actin cytoskeleton;Cellular Processes|Transport and catabolism|Exosome;Genetic Information Processing|Folding, sorting and degradation|Membrane trafficking			K17967	Genetic Information Processing|Translation|Mitochondrial biogenesis			K21456	Cellular Processes|Cell growth and death|Ferroptosis;Cellular Processes|Transport and catabolism|Exosome;Metabolism|Amino acid metabolism|Cysteine and methionine metabolism;Metabolism|Metabolism of other amino acids|Glutathione metabolism
K01626	Cellular Processes|Cellular community - prokaryotes|Quorum sensing;Metabolism|Amino acid metabolism|Phenylalanine, tyrosine and tryptophan biosynthesis		K05765	Cellular Processes|Cell motility|Cytoskeleton proteins;Cellular Processes|Cell motility|Regulation of actin cytoskeleton;Cellular Processes|Transport and catabolism|Exosome;Genetic Information Processing|Folding, sorting and degradation|Membrane trafficking		K00654	Cellular Processes|Transport and catabolism|Autophagy - yeast;Environmental Information Processing|Signal transduction|Sphingolipid signaling pathway			K08866	Cellular Processes|Cell growth and death|Cell cycle;Cellular Processes|Cell growth and death|Cell cycle - yeast;Genetic Information Processing|Replication and repair|Chromosome and associated proteins;Metabolism|Enzyme families|Protein kinases		K04441	Cellular Processes|Cell growth and death|Cellular senescence;Cellular Processes|Cellular community - eukaryotes|Signaling pathways regulating pluripotency of stem cells;Cellular Processes|Transport and catabolism|Mitophagy - yeast;Environmental Information Processing|Signal transduction|Sphingolipid signaling pathway;Environmental Information Processing|Signal transduction|FoxO signaling pathway;…		K01768	Cellular Processes|Cell growth and death|Meiosis - yeast;Metabolism|Nucleotide metabolism|Purine metabolism			K21421	Cellular Processes|Cell growth and death|Ferroptosis;Cellular Processes|Cell growth and death|Necroptosis;Cellular Processes|Transport and catabolism|Phagosome;Environmental Information Processing|Signal transduction|HIF-1 signaling pathway;Genetic Information Processing|Folding, sorting and degradation|Membrane trafficking		K06877	Unclassified|Poorly characterized|General function prediction only		K19703	Unclassified|Metabolism|General function prediction only			K10994	Cellular Processes|Cell growth and death|Cellular senescence;Genetic Information Processing|Replication and repair|DNA repair and recombination proteins			K21421	Cellular Processes|Cell growth and death|Ferroptosis				K17292	Cellular Processes|Cell motility|Cytoskeleton proteins;Cellular Processes|Transport and catabolism|Exosome			K07178	Genetic Information Processing|Translation|Ribosome biogenesis;Genetic Information Processing|Translation|Ribosome biogenesis in eukaryotes;Metabolism|Enzyme families|Protein kinases			K11204	Cellular Processes|Cell growth and death|Ferroptosis;Metabolism|Amino acid metabolism|Cysteine and methionine metabolism;Metabolism|Metabolism of other amino acids|Glutathione metabolism
K04348	Cellular Processes|Cellular senescence|Cell cycle - yeast;Environmental Information Processing|Signal transduction|Calcium signaling pathway;Environmental Information Processing|Signal transduction|cGMP - PKG signaling pathway;Environmental Information Processing|Signal transduction|MAPK signaling pathway;Environmental Information Processing|Signal transduction|VEGF signaling pathway;Environmenta…		K17292	Cellular Processes|Cell motility|Cytoskeleton proteins;Cellular Processes|Transport and catabolism|Exosome		K01336	Cellular Processes|Transport and catabolism|Autophagy - yeast;Genetic Information Processing|Folding, sorting and degradation|Chaperones and folding catalysts;Metabolism|Enzyme families|Peptidases			K06067	Cellular Processes|Cell growth and death|Cell cycle;Environmental Information Processing|Signal transduction|Notch signaling pathway;Genetic Information Processing|Replication and repair|Chromosome and associated proteins		K02183	Cellular Processes|Cell growth and death|Cellular senescence;Development|Environmental adaptation|Circadian entrainment;Development|Environmental adaptation|Plant-pathogen interaction;Environmental Information Processing|Signal transduction|Apelin signaling pathway;Environmental Information Processing|Signal transduction|Calcium signaling pathway;Environmental Information Processing|Signal transd…		K12197	Cellular Processes|Cell growth and death|Necroptosis;Cellular Processes|Transport and catabolism|Endocytosis;Cellular Processes|Transport and catabolism|Exosome;Genetic Information Processing|Folding, sorting and degradation|Membrane trafficking			K08337	Cellular Processes|Cell growth and death|Ferroptosis;Cellular Processes|Transport and catabolism|Autophagy - yeast;Genetic Information Processing|Folding, sorting and degradation|Membrane trafficking;Genetic Information Processing|Folding, sorting and degradation|Ubiquitin system;Genetic Information Processing|Translation|Mitochondrial biogenesis		K07023	Unclassified|Poorly characterized|General function prediction only		K19386	Unclassified|Metabolism|General function prediction only			K10903	Cellular Processes|Cell growth and death|Cellular senescence;Genetic Information Processing|Replication and repair|DNA repair and recombination proteins			K08337	Cellular Processes|Cell growth and death|Ferroptosis				K16938	Cellular Processes|Cell motility|Cytoskeleton proteins;Cellular Processes|Transport and catabolism|Exosome			K00108	Metabolism|Amino acid metabolism|Glycine, serine and threonine metabolism			K12767	Cellular Processes|Cell growth and death|Meiosis - yeast;Cellular Processes|Transport and catabolism|Autophagy - yeast;Metabolism|Enzyme families|Protein kinases
K01580	Cellular Processes|Cellular senescence|Quorum sensing;Metabolism|Amino acid metabolism|Alanine, aspartate and glutamate metabolism;Metabolism|Carbohydrate metabolism|Butanoate metabolism;Metabolism|Metabolism of other amino acids|beta-Alanine metabolism;Metabolism|Metabolism of other amino acids|Taurine and hypotaurine metabolism		K16938	Cellular Processes|Cell motility|Cytoskeleton proteins;Cellular Processes|Transport and catabolism|Exosome		K15296	Cellular Processes|Transport and catabolism|Autophagy - yeast;Genetic Information Processing|Folding, sorting and degradation|Membrane trafficking			K04441	Cellular Processes|Cell growth and death|Cellular senescence;Cellular Processes|Cellular community - eukaryotes|Signaling pathways regulating pluripotency of stem cells;Cellular Processes|Transport and catabolism|Mitophagy - yeast;Environmental Information Processing|Signal transduction|Sphingolipid signaling pathway;Environmental Information Processing|Signal transduction|FoxO signaling pathway;…		K06268	Cellular Processes|Cell growth and death|Cellular senescence;Environmental Information Processing|Signal transduction|Calcium signaling pathway;Environmental Information Processing|Signal transduction|cGMP - PKG signaling pathway;Environmental Information Processing|Signal transduction|MAPK signaling pathway;Environmental Information Processing|Signal transduction|VEGF signaling pathway;Environme…		K10808	Cellular Processes|Cell growth and death|p53 signaling pathway;Genetic Information Processing|Replication and repair|DNA repair and recombination proteins;Metabolism|Metabolism of other amino acids|Glutathione metabolism;Metabolism|Nucleotide metabolism|Purine metabolism;Metabolism|Nucleotide metabolism|Pyrimidine metabolism;Metabolism|Xenobiotics biodegradation and metabolism|Drug metabolism - o…			K21456	Cellular Processes|Cell growth and death|Ferroptosis;Cellular Processes|Transport and catabolism|Exosome;Metabolism|Amino acid metabolism|Cysteine and methionine metabolism;Metabolism|Metabolism of other amino acids|Glutathione metabolism		K07025	Unclassified|Poorly characterized|General function prediction only		K22438	Unclassified|Metabolism|General function prediction only			K08337	Cellular Processes|Cell growth and death|Ferroptosis;Cellular Processes|Transport and catabolism|Autophagy - yeast;Genetic Information Processing|Folding, sorting and degradation|Membrane trafficking;Genetic Information Processing|Folding, sorting and degradation|Ubiquitin system;Genetic Information Processing|Translation|Mitochondrial biogenesis			K21456	Cellular Processes|Cell growth and death|Ferroptosis				K10357	Cellular Processes|Cell motility|Cytoskeleton proteins;Genetic Information Processing|Folding, sorting and degradation|Membrane trafficking;Genetic Information Processing|Transcription|Messenger RNA Biogenesis;Genetic Information Processing|Translation|Mitochondrial biogenesis			K18183	Genetic Information Processing|Translation|Mitochondrial biogenesis			K12773	Cellular Processes|Cell growth and death|Meiosis - yeast;Cellular Processes|Cell motility|Cytoskeleton proteins
K17907	Cellular Processes|Transport and catabolism|Autophagy - yeast		K10357	Cellular Processes|Cell motility|Cytoskeleton proteins;Genetic Information Processing|Folding, sorting and degradation|Membrane trafficking;Genetic Information Processing|Transcription|Messenger RNA Biogenesis;Genetic Information Processing|Translation|Mitochondrial biogenesis		K20184	Cellular Processes|Transport and catabolism|Autophagy - yeast;Genetic Information Processing|Folding, sorting and degradation|Membrane trafficking			K02183	Cellular Processes|Cell growth and death|Cellular senescence;Development|Environmental adaptation|Circadian entrainment;Development|Environmental adaptation|Plant-pathogen interaction;Environmental Information Processing|Signal transduction|Apelin signaling pathway;Environmental Information Processing|Signal transduction|Calcium signaling pathway;Environmental Information Processing|Signal transd…		K03362	Cellular Processes|Cell growth and death|Cellular senescence;Environmental Information Processing|Signal transduction|Hedgehog signaling pathway;Environmental Information Processing|Signal transduction|Hippo signaling pathway;Environmental Information Processing|Signal transduction|Wnt signaling pathway;Genetic Information Processing|Folding, sorting and degradation|Ubiquitin mediated proteolysis…		K16945	Cellular Processes|Cell motility|Cytoskeleton proteins			K14685	Cellular Processes|Cell growth and death|Ferroptosis;Environmental Information Processing|Membrane transport|Transporters		K08287	Unclassified|Poorly characterized|General function prediction only		K22315	Unclassified|Metabolism|General function prediction only			K21456	Cellular Processes|Cell growth and death|Ferroptosis;Cellular Processes|Transport and catabolism|Exosome;Metabolism|Amino acid metabolism|Cysteine and methionine metabolism;Metabolism|Metabolism of other amino acids|Glutathione metabolism			K14685	Cellular Processes|Cell growth and death|Ferroptosis				K16803	Cellular Processes|Cell motility|Cytoskeleton proteins;Genetic Information Processing|Replication and repair|Chromosome and associated proteins			K16945	Cellular Processes|Cell motility|Cytoskeleton proteins			K08139	Cellular Processes|Cell growth and death|Meiosis - yeast;Environmental Information Processing|Membrane transport|Transporters
K17260	Cellular Processes|Transport and catabolism|Autophagy - yeast		K16803	Cellular Processes|Cell motility|Cytoskeleton proteins;Genetic Information Processing|Replication and repair|Chromosome and associated proteins		K08342	Cellular Processes|Transport and catabolism|Autophagy - yeast;Genetic Information Processing|Folding, sorting and degradation|Membrane trafficking;Genetic Information Processing|Translation|Mitochondrial biogenesis;Metabolism|Enzyme families|Peptidases			K06268	Cellular Processes|Cell growth and death|Cellular senescence;Environmental Information Processing|Signal transduction|Calcium signaling pathway;Environmental Information Processing|Signal transduction|cGMP - PKG signaling pathway;Environmental Information Processing|Signal transduction|MAPK signaling pathway;Environmental Information Processing|Signal transduction|VEGF signaling pathway;Environme…		K10994	Cellular Processes|Cell growth and death|Cellular senescence;Genetic Information Processing|Replication and repair|DNA repair and recombination proteins		K10395	Cellular Processes|Cell motility|Cytoskeleton proteins			K11204	Cellular Processes|Cell growth and death|Ferroptosis;Metabolism|Amino acid metabolism|Cysteine and methionine metabolism;Metabolism|Metabolism of other amino acids|Glutathione metabolism		K11090	Unclassified|Poorly characterized|General function prediction only		K15529	Unclassified|Metabolism|General function prediction only			K14685	Cellular Processes|Cell growth and death|Ferroptosis;Environmental Information Processing|Membrane transport|Transporters			K11204	Cellular Processes|Cell growth and death|Ferroptosis				K10436	Cellular Processes|Cell motility|Cytoskeleton proteins;Genetic Information Processing|Replication and repair|Chromosome and associated proteins			K00681	Metabolism|Carbohydrate metabolism|Pentose and glucuronate interconversions			K12763	Cellular Processes|Cell growth and death|Meiosis - yeast;Genetic Information Processing|Transcription|Transcription factors
K12761	Cellular Processes|Transport and catabolism|Autophagy - yeast		K10436	Cellular Processes|Cell motility|Cytoskeleton proteins;Genetic Information Processing|Replication and repair|Chromosome and associated proteins		K17900	Cellular Processes|Transport and catabolism|Autophagy - yeast;Genetic Information Processing|Folding, sorting and degradation|Membrane trafficking;Genetic Information Processing|Translation|Mitochondrial biogenesis;Metabolism|Lipid metabolism|Glycerolipid metabolism			K08337	Cellular Processes|Cell growth and death|Ferroptosis;Cellular Processes|Transport and catabolism|Autophagy - yeast;Genetic Information Processing|Folding, sorting and degradation|Membrane trafficking;Genetic Information Processing|Folding, sorting and degradation|Ubiquitin system;Genetic Information Processing|Translation|Mitochondrial biogenesis		K08337	Cellular Processes|Cell growth and death|Ferroptosis;Cellular Processes|Transport and catabolism|Autophagy - yeast;Genetic Information Processing|Folding, sorting and degradation|Membrane trafficking;Genetic Information Processing|Folding, sorting and degradation|Ubiquitin system;Genetic Information Processing|Translation|Mitochondrial biogenesis		K10401	Cellular Processes|Cell motility|Cytoskeleton proteins			K11205	Cellular Processes|Cell growth and death|Ferroptosis;Metabolism|Amino acid metabolism|Cysteine and methionine metabolism;Metabolism|Metabolism of other amino acids|Glutathione metabolism		K14729	Unclassified|Poorly characterized|General function prediction only		K01537	Unclassified|Metabolism|General function prediction only			K11204	Cellular Processes|Cell growth and death|Ferroptosis;Metabolism|Amino acid metabolism|Cysteine and methionine metabolism;Metabolism|Metabolism of other amino acids|Glutathione metabolism			K11205	Cellular Processes|Cell growth and death|Ferroptosis				K10405	Cellular Processes|Cell motility|Cytoskeleton proteins;Genetic Information Processing|Replication and repair|Chromosome and associated proteins			K17759	Unclassified|Metabolism|General function prediction only			K12776	Cellular Processes|Cell growth and death|Meiosis - yeast;Metabolism|Enzyme families|Protein kinases
K07203	Cellular Processes|Transport and catabolism|Autophagy - yeast;Environmental Information Processing|Signal transduction|AMPK signaling pathway;Environmental Information Processing|Signal transduction|Apelin signaling pathway;Environmental Information Processing|Signal transduction|ErbB signaling pathway;Environmental Information Processing|Signal transduction|HIF-1 signaling pathway;Environmental …		K10405	Cellular Processes|Cell motility|Cytoskeleton proteins;Genetic Information Processing|Replication and repair|Chromosome and associated proteins		K16196	Cellular Processes|Transport and catabolism|Autophagy - yeast;Genetic Information Processing|Folding, sorting and degradation|Protein processing in endoplasmic reticulum;Metabolism|Metabolism of cofactors and vitamins|Nicotinate and nicotinamide metabolism			K21456	Cellular Processes|Cell growth and death|Ferroptosis;Cellular Processes|Transport and catabolism|Exosome;Metabolism|Amino acid metabolism|Cysteine and methionine metabolism;Metabolism|Metabolism of other amino acids|Glutathione metabolism		K21456	Cellular Processes|Cell growth and death|Ferroptosis;Cellular Processes|Transport and catabolism|Exosome;Metabolism|Amino acid metabolism|Cysteine and methionine metabolism;Metabolism|Metabolism of other amino acids|Glutathione metabolism		K16948	Cellular Processes|Cell motility|Cytoskeleton proteins			K12767	Cellular Processes|Cell growth and death|Meiosis - yeast;Cellular Processes|Transport and catabolism|Autophagy - yeast;Metabolism|Enzyme families|Protein kinases		K15305	Unclassified|Poorly characterized|General function prediction only		K16219	Unclassified|Metabolism|General function prediction only			K11205	Cellular Processes|Cell growth and death|Ferroptosis;Metabolism|Amino acid metabolism|Cysteine and methionine metabolism;Metabolism|Metabolism of other amino acids|Glutathione metabolism			K12767	Cellular Processes|Cell growth and death|Meiosis - yeast				K11662	Cellular Processes|Cell motility|Cytoskeleton proteins;Genetic Information Processing|Replication and repair|Chromosome and associated proteins			K11376	Genetic Information Processing|Replication and repair|Chromosome and associated proteins;Genetic Information Processing|Transcription|Transfer RNA biogenesis			K12765	Cellular Processes|Cell growth and death|Meiosis - yeast;Metabolism|Enzyme families|Protein phosphatase and associated proteins
K04382	Cellular Processes|Transport and catabolism|Autophagy - yeast;Environmental Information Processing|Signal transduction|AMPK signaling pathway;Environmental Information Processing|Signal transduction|Hippo signaling pathway;Environmental Information Processing|Signal transduction|PI3K-Akt signaling pathway;Environmental Information Processing|Signal transduction|Sphingolipid signaling pathway;Envi…		K00889	Cellular Processes|Cell motility|Regulation of actin cytoskeleton;Cellular Processes|Transport and catabolism|Endocytosis;Cellular Processes|Transport and catabolism|Mitophagy - yeast;Environmental Information Processing|Signal transduction|MAPK signaling pathway- yeast;Environmental Information Processing|Signal transduction|Phosphatidylinositol signaling system;Environmental Information Process…		K21157	Cellular Processes|Transport and catabolism|Autophagy - yeast;Genetic Information Processing|Transcription|RNA polymerase			K11204	Cellular Processes|Cell growth and death|Ferroptosis;Metabolism|Amino acid metabolism|Cysteine and methionine metabolism;Metabolism|Metabolism of other amino acids|Glutathione metabolism		K14685	Cellular Processes|Cell growth and death|Ferroptosis;Environmental Information Processing|Membrane transport|Transporters		K10392	Cellular Processes|Cell motility|Cytoskeleton proteins			K08139	Cellular Processes|Cell growth and death|Meiosis - yeast;Environmental Information Processing|Membrane transport|Transporters		K15979	Unclassified|Poorly characterized|General function prediction only		K01802	Unclassified|Metabolism|General function prediction only			K12767	Cellular Processes|Cell growth and death|Meiosis - yeast;Cellular Processes|Transport and catabolism|Autophagy - yeast;Metabolism|Enzyme families|Protein kinases			K08139	Cellular Processes|Cell growth and death|Meiosis - yeast				K00889	Cellular Processes|Cell motility|Regulation of actin cytoskeleton;Cellular Processes|Transport and catabolism|Endocytosis;Cellular Processes|Transport and catabolism|Mitophagy - yeast;Environmental Information Processing|Signal transduction|MAPK signaling pathway- yeast;Environmental Information Processing|Signal transduction|Phosphatidylinositol signaling system;Environmental Information Process…			K07904	Cellular Processes|Transport and catabolism|Endocytosis;Cellular Processes|Transport and catabolism|Exosome;Environmental Information Processing|Signal transduction|GTP-binding proteins;Genetic Information Processing|Folding, sorting and degradation|Membrane trafficking			K01768	Cellular Processes|Cell growth and death|Meiosis - yeast;Metabolism|Nucleotide metabolism|Purine metabolism
K07204	Cellular Processes|Transport and catabolism|Autophagy - yeast;Environmental Information Processing|Signal transduction|AMPK signaling pathway;Environmental Information Processing|Signal transduction|mTOR signaling pathway;Environmental Information Processing|Signal transduction|PI3K-Akt signaling pathway		K05759	Cellular Processes|Cell motility|Regulation of actin cytoskeleton;Cellular Processes|Transport and catabolism|Exosome;Environmental Information Processing|Membrane transport|Secretion system;Environmental Information Processing|Signal transduction|Rap1 signaling pathway;Genetic Information Processing|Folding, sorting and degradation|Membrane trafficking		K01381	Cellular Processes|Transport and catabolism|Autophagy - yeast;Metabolism|Enzyme families|Peptidases			K06656	Cellular Processes|Cell growth and death|Meiosis - yeast		K11204	Cellular Processes|Cell growth and death|Ferroptosis;Metabolism|Amino acid metabolism|Cysteine and methionine metabolism;Metabolism|Metabolism of other amino acids|Glutathione metabolism		K21767	Cellular Processes|Cell motility|Cytoskeleton proteins			K10878	Cellular Processes|Cell growth and death|Meiosis - yeast;Genetic Information Processing|Replication and repair|DNA repair and recombination proteins		K17871	Unclassified|Poorly characterized|General function prediction only		K10253	Unclassified|Metabolism|General function prediction only			K08139	Cellular Processes|Cell growth and death|Meiosis - yeast;Environmental Information Processing|Membrane transport|Transporters			K10878	Cellular Processes|Cell growth and death|Meiosis - yeast				K05759	Cellular Processes|Cell motility|Regulation of actin cytoskeleton;Cellular Processes|Transport and catabolism|Exosome;Environmental Information Processing|Membrane transport|Secretion system;Environmental Information Processing|Signal transduction|Rap1 signaling pathway;Genetic Information Processing|Folding, sorting and degradation|Membrane trafficking			K14565	Genetic Information Processing|Translation|Ribosome			K12772	Cellular Processes|Cell growth and death|Meiosis - yeast
K07827	Cellular Processes|Transport and catabolism|Autophagy - yeast;Environmental Information Processing|Signal transduction|Apelin signaling pathway;Environmental Information Processing|Signal transduction|ErbB signaling pathway;Environmental Information Processing|Signal transduction|FoxO signaling pathway;Environmental Information Processing|Signal transduction|MAPK signaling pathway;Environmental I…		K07836	Cellular Processes|Cellular community - eukaryotes|Focal adhesion;Environmental Information Processing|Signal transduction|cAMP signaling pathway;Environmental Information Processing|Signal transduction|Exosome;Environmental Information Processing|Signal transduction|GTP-binding proteins;Environmental Information Processing|Signal transduction|MAPK signaling pathway;Environmental Information Proc…		K19800	Cellular Processes|Transport and catabolism|Autophagy - yeast;Metabolism|Enzyme families|Protein kinases			K12772	Cellular Processes|Cell growth and death|Meiosis - yeast		K11205	Cellular Processes|Cell growth and death|Ferroptosis;Metabolism|Amino acid metabolism|Cysteine and methionine metabolism;Metabolism|Metabolism of other amino acids|Glutathione metabolism		K13886	Cellular Processes|Cell motility|Cytoskeleton proteins			K12763	Cellular Processes|Cell growth and death|Meiosis - yeast;Genetic Information Processing|Transcription|Transcription factors		K06889	Unclassified|Poorly characterized|Function unknown		K19245	Unclassified|Metabolism|General function prediction only			K12780	Cellular Processes|Cell growth and death|Meiosis - yeast;Genetic information processing|Replication and repair|Chromosome and associated proteins			K12763	Cellular Processes|Cell growth and death|Meiosis - yeast				K07836	Cellular Processes|Cellular community - eukaryotes|Focal adhesion;Environmental Information Processing|Signal transduction|cAMP signaling pathway;Environmental Information Processing|Signal transduction|Exosome;Environmental Information Processing|Signal transduction|GTP-binding proteins;Environmental Information Processing|Signal transduction|MAPK signaling pathway;Environmental Information Proc…			K12586	Genetic Information Processing|Folding, sorting and degradation|RNA degradation			K06649	Environmental Information Processing|Signal transduction|MAPK signaling pathway- yeast;Cellular Processes|Cell growth and death|Cell cycle - yeast;Cellular Processes|Cell growth and death|Meiosis - yeast;Genetic Information Processing|Transcription|Transcription factors
K08341	Cellular Processes|Transport and catabolism|Autophagy - yeast;Environmental Information Processing|Signal transduction|Apelin signaling pathway;Environmental Information Processing|Signal transduction|FoxO signaling pathway;Metabolism|Nucleotide metabolism|Purine metabolism		K04630	Cellular Processes|Cellular community - eukaryotes|Gap junction;Development|Environmental adaptation|Circadian entrainment;Environmental Information Processing|Signal transduction|Apelin signaling pathway;Environmental Information Processing|Signal transduction|cAMP signaling pathway;Environmental Information Processing|Signal transduction|cGMP - PKG signaling pathway;Environmental Information Pr…		K17908	Cellular Processes|Transport and catabolism|Autophagy - yeast;Metabolism|Metabolism of cofactors and vitamins|Ubiquinone and other terpenoid-quinone biosynthesis			K12778	Cellular Processes|Cell growth and death|Meiosis - yeast		K12767	Cellular Processes|Cell growth and death|Meiosis - yeast;Cellular Processes|Transport and catabolism|Autophagy - yeast;Metabolism|Enzyme families|Protein kinases		K05765	Cellular Processes|Cell motility|Cytoskeleton proteins;Cellular Processes|Cell motility|Regulation of actin cytoskeleton;Cellular Processes|Transport and catabolism|Exosome;Genetic Information Processing|Folding, sorting and degradation|Membrane trafficking			K12765	Cellular Processes|Cell growth and death|Meiosis - yeast;Metabolism|Enzyme families|Protein phosphatase and associated proteins		K06910	Unclassified|Poorly characterized|Function unknown		K01536	Unclassified|Metabolism|General function prediction only			K10878	Cellular Processes|Cell growth and death|Meiosis - yeast;Genetic Information Processing|Replication and repair|DNA repair and recombination proteins			K12765	Cellular Processes|Cell growth and death|Meiosis - yeast				K04630	Cellular Processes|Cellular community - eukaryotes|Gap junction;Development|Environmental adaptation|Circadian entrainment;Environmental Information Processing|Signal transduction|Apelin signaling pathway;Environmental Information Processing|Signal transduction|cAMP signaling pathway;Environmental Information Processing|Signal transduction|cGMP - PKG signaling pathway;Environmental Information Pr…			K12603	Genetic Information Processing|Folding, sorting and degradation|RNA degradation;Metabolism|Amino acid metabolism|Arginine and proline metabolism			K10808	Cellular Processes|Cell growth and death|p53 signaling pathway;Genetic Information Processing|Replication and repair|DNA repair and recombination proteins;Metabolism|Metabolism of other amino acids|Glutathione metabolism;Metabolism|Nucleotide metabolism|Purine metabolism;Metabolism|Nucleotide metabolism|Pyrimidine metabolism;Metabolism|Xenobiotics biodegradation and metabolism|Drug metabolism - o…
K08269	Cellular Processes|Transport and catabolism|Autophagy - yeast;Environmental Information Processing|Signal transduction|mTOR signaling pathway;Metabolism|Nucleotide metabolism|Purine metabolism		K03217	Cellular Processes|Cellular community - prokaryotes|Quorum sensing;Environmental Information Processing|Membrane transport|Bacterial secretion system;Environmental Information Processing|Membrane transport|Secretion system;Genetic Information Processing|Folding, sorting and degradation|Protein export;Genetic Information Processing|Translation|Mitochondrial biogenesis		K18584	Cellular Processes|Transport and catabolism|Autophagy - yeast;Metabolism|Metabolism of terpenoids and polyketides|Polyketide sugar unit biosynthesis			K12773	Cellular Processes|Cell growth and death|Meiosis - yeast;Cellular Processes|Cell motility|Cytoskeleton proteins		K08139	Cellular Processes|Cell growth and death|Meiosis - yeast;Environmental Information Processing|Membrane transport|Transporters		K10352	Cellular Processes|Cell motility|Cytoskeleton proteins;Cellular Processes|Cellular community - eukaryotes|Tight junction;Cellular Processes|Transport and catabolism|Exosome			K01768	Cellular Processes|Cell growth and death|Meiosis - yeast;Metabolism|Nucleotide metabolism|Purine metabolism		K06911	Unclassified|Poorly characterized|Function unknown		K22721	Unclassified|Metabolism|General function prediction only			K12763	Cellular Processes|Cell growth and death|Meiosis - yeast;Genetic Information Processing|Transcription|Transcription factors			K01768	Cellular Processes|Cell growth and death|Meiosis - yeast				K03217	Cellular Processes|Cellular community - prokaryotes|Quorum sensing;Environmental Information Processing|Membrane transport|Bacterial secretion system;Environmental Information Processing|Membrane transport|Secretion system;Genetic Information Processing|Folding, sorting and degradation|Protein export;Genetic Information Processing|Translation|Mitochondrial biogenesis			K01480	Metabolism|Carbohydrate metabolism|Pyruvate metabolism			K05765	Cellular Processes|Cell motility|Cytoskeleton proteins;Cellular Processes|Cell motility|Regulation of actin cytoskeleton;Cellular Processes|Transport and catabolism|Exosome;Genetic Information Processing|Folding, sorting and degradation|Membrane trafficking
K07756	Cellular Processes|Transport and catabolism|Autophagy - yeast;Environmental Information Processing|Signal transduction|Phosphatidylinositol signaling system		K01626	Cellular Processes|Cellular community - prokaryotes|Quorum sensing;Metabolism|Amino acid metabolism|Phenylalanine, tyrosine and tryptophan biosynthesis		K09464	Cellular Processes|Transport and catabolism|Autophagy - yeast;Metabolism|Nucleotide metabolism|Pyrimidine metabolism			K09468	Cellular Processes|Cell growth and death|Meiosis - yeast;Cellular Processes|Transport and catabolism|Autophagy - yeast;Environmental Information Processing|Signal transduction|MAPK signaling pathway- yeast;Genetic Information Processing|Transcription|Transcription factors		K10878	Cellular Processes|Cell growth and death|Meiosis - yeast;Genetic Information Processing|Replication and repair|DNA repair and recombination proteins		K17292	Cellular Processes|Cell motility|Cytoskeleton proteins;Cellular Processes|Transport and catabolism|Exosome			K12197	Cellular Processes|Cell growth and death|Necroptosis;Cellular Processes|Transport and catabolism|Endocytosis;Cellular Processes|Transport and catabolism|Exosome;Genetic Information Processing|Folding, sorting and degradation|Membrane trafficking		K07059	Unclassified|Poorly characterized|Function unknown		K00107	Unclassified|Metabolism|General function prediction only			K12765	Cellular Processes|Cell growth and death|Meiosis - yeast;Metabolism|Enzyme families|Protein phosphatase and associated proteins			K12197	Cellular Processes|Cell growth and death|Necroptosis				K01626	Cellular Processes|Cellular community - prokaryotes|Quorum sensing;Metabolism|Amino acid metabolism|Phenylalanine, tyrosine and tryptophan biosynthesis			K11681	Metabolism|Amino acid metabolism|Cysteine and methionine metabolism			K10357	Cellular Processes|Cell motility|Cytoskeleton proteins;Genetic Information Processing|Folding, sorting and degradation|Membrane trafficking;Genetic Information Processing|Transcription|Messenger RNA Biogenesis;Genetic Information Processing|Translation|Mitochondrial biogenesis
K00654	Cellular Processes|Transport and catabolism|Autophagy - yeast;Environmental Information Processing|Signal transduction|Sphingolipid signaling pathway		K04348	Cellular Processes|Cellular senescence|Cell cycle - yeast;Environmental Information Processing|Signal transduction|Calcium signaling pathway;Environmental Information Processing|Signal transduction|cGMP - PKG signaling pathway;Environmental Information Processing|Signal transduction|MAPK signaling pathway;Environmental Information Processing|Signal transduction|VEGF signaling pathway;Environmenta…		K05758	Cellular Processes|Transport and catabolism|Endocytosis			K12767	Cellular Processes|Cell growth and death|Meiosis - yeast;Cellular Processes|Transport and catabolism|Autophagy - yeast;Metabolism|Enzyme families|Protein kinases		K12763	Cellular Processes|Cell growth and death|Meiosis - yeast;Genetic Information Processing|Transcription|Transcription factors		K16938	Cellular Processes|Cell motility|Cytoskeleton proteins;Cellular Processes|Transport and catabolism|Exosome			K16342	Cellular Processes|Cell growth and death|Necroptosis;Environmental Information Processing|Signal transduction|MAPK signaling pathway;Environmental Information Processing|Signal transduction|Phospholipase D signaling pathway;Environmental Information Processing|Signal transduction|Ras signaling pathway;Environmental Information Processing|Signal transduction|VEGF signaling pathway;Metabolism|Lipid…		K07078	Unclassified|Poorly characterized|Function unknown		K14950	Unclassified|Metabolism|General function prediction only			K01768	Cellular Processes|Cell growth and death|Meiosis - yeast;Metabolism|Nucleotide metabolism|Purine metabolism			K16342	Cellular Processes|Cell growth and death|Necroptosis				K04348	Cellular Processes|Cellular senescence|Cell cycle - yeast;Environmental Information Processing|Signal transduction|Calcium signaling pathway;Environmental Information Processing|Signal transduction|cGMP - PKG signaling pathway;Environmental Information Processing|Signal transduction|MAPK signaling pathway;Environmental Information Processing|Signal transduction|VEGF signaling pathway;Environmenta…			K00763	Metabolism|Carbohydrate metabolism|Pentose and glucuronate interconversions			K10352	Cellular Processes|Cell motility|Cytoskeleton proteins;Cellular Processes|Cellular community - eukaryotes|Tight junction;Cellular Processes|Transport and catabolism|Exosome
K01336	Cellular Processes|Transport and catabolism|Autophagy - yeast;Genetic Information Processing|Folding, sorting and degradation|Chaperones and folding catalysts;Metabolism|Enzyme families|Peptidases		K01580	Cellular Processes|Cellular community - prokaryotes|Quorum sensing;Metabolism|Amino acid metabolism|Alanine, aspartate and glutamate metabolism;Metabolism|Carbohydrate metabolism|Butanoate metabolism;Metabolism|Metabolism of other amino acids|beta-Alanine metabolism;Metabolism|Metabolism of other amino acids|Taurine and hypotaurine metabolism		K18468	Cellular Processes|Transport and catabolism|Endocytosis			K08139	Cellular Processes|Cell growth and death|Meiosis - yeast;Environmental Information Processing|Membrane transport|Transporters		K12765	Cellular Processes|Cell growth and death|Meiosis - yeast;Metabolism|Enzyme families|Protein phosphatase and associated proteins		K04706	Cellular Processes|Cell motility|Cytoskeleton proteins;Environmental Information Processing|Signal transduction|Jak-STAT signaling pathway;Genetic Information Processing|Folding, sorting and degradation|Ubiquitin system;Genetic Information Processing|Folding, sorting and degradation|Ubiquitin mediated proteolysis			K16945	Cellular Processes|Cell motility|Cytoskeleton proteins		K07088	Unclassified|Poorly characterized|Function unknown		K03521	Unclassified|Metabolism|Energy metabolism			K12197	Cellular Processes|Cell growth and death|Necroptosis;Cellular Processes|Transport and catabolism|Endocytosis;Cellular Processes|Transport and catabolism|Exosome;Genetic Information Processing|Folding, sorting and degradation|Membrane trafficking			K10808	Cellular Processes|Cell growth and death|p53 signaling pathway				K17907	Cellular Processes|Transport and catabolism|Autophagy - yeast			K00671	Unclassified|Metabolism|General function prediction only			K16570	Cellular Processes|Cell motility|Cytoskeleton proteins;Cellular Processes|Transport and catabolism|Exosome;Genetic Information Processing|Replication and repair|Chromosome and associated proteins
K06027	Cellular Processes|Transport and catabolism|Autophagy - yeast;Genetic Information Processing|Folding, sorting and degradation|Membrane trafficking		K17907	Cellular Processes|Transport and catabolism|Autophagy - yeast		K12492	Cellular Processes|Transport and catabolism|Endocytosis			K11582	Cellular Processes|Cell growth and death|Meiosis - yeast;Genetic Information Processing|Replication and repair|Chromosome and associated proteins		K01768	Cellular Processes|Cell growth and death|Meiosis - yeast;Metabolism|Nucleotide metabolism|Purine metabolism		K04648	Cellular Processes|Cell motility|Cytoskeleton proteins;Genetic Information Processing|Folding, sorting and degradation|Membrane trafficking;Genetic Information Processing|Replication and repair|Chromosome and associated proteins			K10395	Cellular Processes|Cell motility|Cytoskeleton proteins		K07119	Unclassified|Poorly characterized|Function unknown		K18586	Unclassified|Metabolism|Cofactor metabolism			K16342	Cellular Processes|Cell growth and death|Necroptosis;Environmental Information Processing|Signal transduction|MAPK signaling pathway;Environmental Information Processing|Signal transduction|Phospholipase D signaling pathway;Environmental Information Processing|Signal transduction|Ras signaling pathway;Environmental Information Processing|Signal transduction|VEGF signaling pathway;Metabolism|Lipid…			K16945	Cellular Processes|Cell motility|Cytoskeleton proteins				K17260	Cellular Processes|Transport and catabolism|Autophagy - yeast			K12183	Cellular Processes|Transport and catabolism|Endocytosis;Metabolism|Amino acid metabolism|Lysine biosynthesis			K16938	Cellular Processes|Cell motility|Cytoskeleton proteins;Cellular Processes|Transport and catabolism|Exosome
K15296	Cellular Processes|Transport and catabolism|Autophagy - yeast;Genetic Information Processing|Folding, sorting and degradation|Membrane trafficking		K17260	Cellular Processes|Transport and catabolism|Autophagy - yeast		K18442	Cellular Processes|Transport and catabolism|Endocytosis			K10878	Cellular Processes|Cell growth and death|Meiosis - yeast;Genetic Information Processing|Replication and repair|DNA repair and recombination proteins		K12197	Cellular Processes|Cell growth and death|Necroptosis;Cellular Processes|Transport and catabolism|Endocytosis;Cellular Processes|Transport and catabolism|Exosome;Genetic Information Processing|Folding, sorting and degradation|Membrane trafficking		K10357	Cellular Processes|Cell motility|Cytoskeleton proteins;Genetic Information Processing|Folding, sorting and degradation|Membrane trafficking;Genetic Information Processing|Transcription|Messenger RNA Biogenesis;Genetic Information Processing|Translation|Mitochondrial biogenesis			K10401	Cellular Processes|Cell motility|Cytoskeleton proteins		K07126	Unclassified|Poorly characterized|Function unknown		K18587	Unclassified|Metabolism|Cofactor metabolism			K10808	Cellular Processes|Cell growth and death|p53 signaling pathway;Genetic Information Processing|Replication and repair|DNA repair and recombination proteins;Metabolism|Metabolism of other amino acids|Glutathione metabolism;Metabolism|Nucleotide metabolism|Purine metabolism;Metabolism|Nucleotide metabolism|Pyrimidine metabolism;Metabolism|Xenobiotics biodegradation and metabolism|Drug metabolism - o…			K16948	Cellular Processes|Cell motility|Cytoskeleton proteins				K12761	Cellular Processes|Transport and catabolism|Autophagy - yeast			K03134	Genetic Information Processing|Replication and repair|Chromosome and associated proteins;Genetic Information Processing|Transcription|Basal transcription factors;Genetic Information Processing|Transcription|Transcription machinery			K17292	Cellular Processes|Cell motility|Cytoskeleton proteins;Cellular Processes|Transport and catabolism|Exosome
K08493	Cellular Processes|Transport and catabolism|Autophagy - yeast;Genetic Information Processing|Folding, sorting and degradation|Membrane trafficking;Genetic Information Processing|Folding, sorting and degradation|SNARE interactions in vesicular transport		K12761	Cellular Processes|Transport and catabolism|Autophagy - yeast		K05756	Cellular Processes|Transport and catabolism|Endocytosis			K09358	Cellular Processes|Cell growth and death|Meiosis - yeast;Genetic Information Processing|Transcription|Transcription factors		K16342	Cellular Processes|Cell growth and death|Necroptosis;Environmental Information Processing|Signal transduction|MAPK signaling pathway;Environmental Information Processing|Signal transduction|Phospholipase D signaling pathway;Environmental Information Processing|Signal transduction|Ras signaling pathway;Environmental Information Processing|Signal transduction|VEGF signaling pathway;Metabolism|Lipid…		K16578	Cellular Processes|Cell motility|Cytoskeleton proteins;Genetic Information Processing|Replication and repair|Chromosome and associated proteins			K18599	Cellular Processes|Cell motility|Cytoskeleton proteins		K07213	Unclassified|Poorly characterized|Function unknown		K18588	Unclassified|Metabolism|Cofactor metabolism			K16945	Cellular Processes|Cell motility|Cytoskeleton proteins			K10392	Cellular Processes|Cell motility|Cytoskeleton proteins				K06902	Cellular Processes|Transport and catabolism|Autophagy - yeast;Environmental Information Processing|Membrane transport|Transporters;Genetic Information Processing|Folding, sorting and degradation|Membrane trafficking			K19932	Genetic Information Processing|Folding, sorting and degradation|Membrane trafficking			K16732	Cellular Processes|Cell motility|Cytoskeleton proteins;Genetic Information Processing|Replication and repair|Chromosome and associated proteins
K08331	Cellular Processes|Transport and catabolism|Autophagy - yeast;Genetic Information Processing|Folding, sorting and degradation|Membrane trafficking;Genetic Information Processing|Translation|Mitochondrial biogenesis		K06902	Cellular Processes|Transport and catabolism|Autophagy - yeast;Environmental Information Processing|Membrane transport|Transporters;Genetic Information Processing|Folding, sorting and degradation|Membrane trafficking		K12562	Cellular Processes|Transport and catabolism|Endocytosis			K12763	Cellular Processes|Cell growth and death|Meiosis - yeast;Genetic Information Processing|Transcription|Transcription factors		K10808	Cellular Processes|Cell growth and death|p53 signaling pathway;Genetic Information Processing|Replication and repair|DNA repair and recombination proteins;Metabolism|Metabolism of other amino acids|Glutathione metabolism;Metabolism|Nucleotide metabolism|Purine metabolism;Metabolism|Nucleotide metabolism|Pyrimidine metabolism;Metabolism|Xenobiotics biodegradation and metabolism|Drug metabolism - o…		K16803	Cellular Processes|Cell motility|Cytoskeleton proteins;Genetic Information Processing|Replication and repair|Chromosome and associated proteins			K16948	Cellular Processes|Cell motility|Cytoskeleton proteins		K08762	Unclassified|Poorly characterized|Function unknown		K06997	Unclassified|Metabolism|Amino acid metabolism			K10395	Cellular Processes|Cell motility|Cytoskeleton proteins			K21767	Cellular Processes|Cell motility|Cytoskeleton proteins				K07203	Cellular Processes|Transport and catabolism|Autophagy - yeast;Environmental Information Processing|Signal transduction|AMPK signaling pathway;Environmental Information Processing|Signal transduction|Apelin signaling pathway;Environmental Information Processing|Signal transduction|ErbB signaling pathway;Environmental Information Processing|Signal transduction|HIF-1 signaling pathway;Environmental …			K17275	Metabolism|Metabolism of cofactors and vitamins|Biotin metabolism			K10405	Cellular Processes|Cell motility|Cytoskeleton proteins;Genetic Information Processing|Replication and repair|Chromosome and associated proteins
K08342	Cellular Processes|Transport and catabolism|Autophagy - yeast;Genetic Information Processing|Folding, sorting and degradation|Membrane trafficking;Genetic Information Processing|Translation|Mitochondrial biogenesis;Metabolism|Enzyme families|Peptidases		K07203	Cellular Processes|Transport and catabolism|Autophagy - yeast;Environmental Information Processing|Signal transduction|AMPK signaling pathway;Environmental Information Processing|Signal transduction|Apelin signaling pathway;Environmental Information Processing|Signal transduction|ErbB signaling pathway;Environmental Information Processing|Signal transduction|HIF-1 signaling pathway;Environmental …		K12191	Cellular Processes|Transport and catabolism|Endocytosis			K12776	Cellular Processes|Cell growth and death|Meiosis - yeast;Metabolism|Enzyme families|Protein kinases		K03549	Cellular Processes|Cell motility|Cytoskeleton proteins		K16732	Cellular Processes|Cell motility|Cytoskeleton proteins;Genetic Information Processing|Replication and repair|Chromosome and associated proteins			K10392	Cellular Processes|Cell motility|Cytoskeleton proteins		K09702	Unclassified|Poorly characterized|Function unknown		K20815	Unclassified|Genetic information processing|Translation			K21766	Cellular Processes|Cell motility|Cytoskeleton proteins			K10395	Cellular Processes|Cell motility|Cytoskeleton proteins				K04382	Cellular Processes|Transport and catabolism|Autophagy - yeast;Environmental Information Processing|Signal transduction|AMPK signaling pathway;Environmental Information Processing|Signal transduction|Hippo signaling pathway;Environmental Information Processing|Signal transduction|PI3K-Akt signaling pathway;Environmental Information Processing|Signal transduction|Sphingolipid signaling pathway;Envi…			K05853	Environmental Information Processing|Signal transduction|Calcium signaling pathway;Environmental Information Processing|Signal transduction|cGMP - PKG signaling pathway			K10426	Cellular Processes|Cell motility|Cytoskeleton proteins;Genetic Information Processing|Replication and repair|Chromosome and associated proteins
K17900	Cellular Processes|Transport and catabolism|Autophagy - yeast;Genetic Information Processing|Folding, sorting and degradation|Membrane trafficking;Genetic Information Processing|Translation|Mitochondrial biogenesis;Metabolism|Lipid metabolism|Glycerolipid metabolism		K04382	Cellular Processes|Transport and catabolism|Autophagy - yeast;Environmental Information Processing|Signal transduction|AMPK signaling pathway;Environmental Information Processing|Signal transduction|Hippo signaling pathway;Environmental Information Processing|Signal transduction|PI3K-Akt signaling pathway;Environmental Information Processing|Signal transduction|Sphingolipid signaling pathway;Envi…		K04646	Cellular Processes|Transport and catabolism|Endocytosis;Cellular Processes|Transport and catabolism|Lysosome			K12765	Cellular Processes|Cell growth and death|Meiosis - yeast;Metabolism|Enzyme families|Protein phosphatase and associated proteins		K10392	Cellular Processes|Cell motility|Cytoskeleton proteins		K10436	Cellular Processes|Cell motility|Cytoskeleton proteins;Genetic Information Processing|Replication and repair|Chromosome and associated proteins			K21767	Cellular Processes|Cell motility|Cytoskeleton proteins		K09705	Unclassified|Poorly characterized|Function unknown		K03627	Unclassified|Genetic information processing|Transcription			K10401	Cellular Processes|Cell motility|Cytoskeleton proteins			K21766	Cellular Processes|Cell motility|Cytoskeleton proteins				K04345	Cellular Processes|Transport and catabolism|Autophagy - yeast;Environmental Information Processing|Signal transduction|Apelin signaling pathway;Environmental Information Processing|Signal transduction|Calcium signaling pathway;Environmental Information Processing|Signal transduction|cAMP signaling pathway;Environmental Information Processing|Signal transduction|Hedgehog signaling pathway;Environm…			K03678	Genetic Information Processing|Folding, sorting and degradation|RNA degradation;Metabolism|Lipid metabolism|Steroid biosynthesis			K10436	Cellular Processes|Cell motility|Cytoskeleton proteins;Genetic Information Processing|Replication and repair|Chromosome and associated proteins
K03237	Cellular Processes|Transport and catabolism|Autophagy - yeast;Genetic Information Processing|Folding, sorting and degradation|Protein processing in endoplasmic reticulum;Genetic Information Processing|Translation|RNA transport;Metabolism|Energy metabolism|Sulfur metabolism		K07204	Cellular Processes|Transport and catabolism|Autophagy - yeast;Environmental Information Processing|Signal transduction|AMPK signaling pathway;Environmental Information Processing|Signal transduction|mTOR signaling pathway;Environmental Information Processing|Signal transduction|PI3K-Akt signaling pathway		K07889	Cellular Processes|Transport and catabolism|Endocytosis;Cellular Processes|Transport and catabolism|Phagosome;Environmental Information Processing|Signal transduction|Ras signaling pathway;Metabolism|Nucleotide metabolism|Purine metabolism			K01768	Cellular Processes|Cell growth and death|Meiosis - yeast;Metabolism|Nucleotide metabolism|Purine metabolism		K10395	Cellular Processes|Cell motility|Cytoskeleton proteins		K10405	Cellular Processes|Cell motility|Cytoskeleton proteins;Genetic Information Processing|Replication and repair|Chromosome and associated proteins			K03549	Cellular Processes|Cell motility|Cytoskeleton proteins		K09958	Unclassified|Poorly characterized|Function unknown		K21627	Unclassified|Genetic information processing|Transcription			K18599	Cellular Processes|Cell motility|Cytoskeleton proteins			K10352	Cellular Processes|Cell motility|Cytoskeleton proteins				K07827	Cellular Processes|Transport and catabolism|Autophagy - yeast;Environmental Information Processing|Signal transduction|Apelin signaling pathway;Environmental Information Processing|Signal transduction|ErbB signaling pathway;Environmental Information Processing|Signal transduction|FoxO signaling pathway;Environmental Information Processing|Signal transduction|MAPK signaling pathway;Environmental I…			K19177	Metabolism|Metabolism of terpenoids and polyketides|Terpenoid backbone biosynthesis			K11662	Cellular Processes|Cell motility|Cytoskeleton proteins;Genetic Information Processing|Replication and repair|Chromosome and associated proteins
K21157	Cellular Processes|Transport and catabolism|Autophagy - yeast;Genetic Information Processing|Transcription|RNA polymerase		K04345	Cellular Processes|Transport and catabolism|Autophagy - yeast;Environmental Information Processing|Signal transduction|Apelin signaling pathway;Environmental Information Processing|Signal transduction|Calcium signaling pathway;Environmental Information Processing|Signal transduction|cAMP signaling pathway;Environmental Information Processing|Signal transduction|Hedgehog signaling pathway;Environm…		K07901	Cellular Processes|Transport and catabolism|Endocytosis;Environmental Information Processing|Signal transduction|AMPK signaling pathway			K12197	Cellular Processes|Cell growth and death|Necroptosis;Cellular Processes|Transport and catabolism|Endocytosis;Cellular Processes|Transport and catabolism|Exosome;Genetic Information Processing|Folding, sorting and degradation|Membrane trafficking		K10401	Cellular Processes|Cell motility|Cytoskeleton proteins		K11662	Cellular Processes|Cell motility|Cytoskeleton proteins;Genetic Information Processing|Replication and repair|Chromosome and associated proteins			K13886	Cellular Processes|Cell motility|Cytoskeleton proteins		K09983	Unclassified|Poorly characterized|Function unknown		K07478	Unclassified|Genetic information processing|Replication and repair			K18633	Cellular Processes|Cell motility|Cytoskeleton proteins			K17292	Cellular Processes|Cell motility|Cytoskeleton proteins				K08341	Cellular Processes|Transport and catabolism|Autophagy - yeast;Environmental Information Processing|Signal transduction|Apelin signaling pathway;Environmental Information Processing|Signal transduction|FoxO signaling pathway;Metabolism|Nucleotide metabolism|Purine metabolism			K01266	Metabolism|Enzyme families|Peptidases			K16578	Cellular Processes|Cell motility|Cytoskeleton proteins;Genetic Information Processing|Replication and repair|Chromosome and associated proteins
K01381	Cellular Processes|Transport and catabolism|Autophagy - yeast;Metabolism|Enzyme families|Peptidases		K07827	Cellular Processes|Transport and catabolism|Autophagy - yeast;Environmental Information Processing|Signal transduction|Apelin signaling pathway;Environmental Information Processing|Signal transduction|ErbB signaling pathway;Environmental Information Processing|Signal transduction|FoxO signaling pathway;Environmental Information Processing|Signal transduction|MAPK signaling pathway;Environmental I…		K07905	Cellular Processes|Transport and catabolism|Endocytosis;Environmental Information Processing|Signal transduction|AMPK signaling pathway;Metabolism|Nucleotide metabolism|Purine metabolism			K10808	Cellular Processes|Cell growth and death|p53 signaling pathway;Genetic Information Processing|Replication and repair|DNA repair and recombination proteins;Metabolism|Metabolism of other amino acids|Glutathione metabolism;Metabolism|Nucleotide metabolism|Purine metabolism;Metabolism|Nucleotide metabolism|Pyrimidine metabolism;Metabolism|Xenobiotics biodegradation and metabolism|Drug metabolism - o…		K13886	Cellular Processes|Cell motility|Cytoskeleton proteins		K00889	Cellular Processes|Cell motility|Regulation of actin cytoskeleton;Cellular Processes|Transport and catabolism|Endocytosis;Cellular Processes|Transport and catabolism|Mitophagy - yeast;Environmental Information Processing|Signal transduction|MAPK signaling pathway- yeast;Environmental Information Processing|Signal transduction|Phosphatidylinositol signaling system;Environmental Information Process…			K05765	Cellular Processes|Cell motility|Cytoskeleton proteins;Cellular Processes|Cell motility|Regulation of actin cytoskeleton;Cellular Processes|Transport and catabolism|Exosome;Genetic Information Processing|Folding, sorting and degradation|Membrane trafficking		K14617	Unclassified|Poorly characterized|Function unknown		K07401	Unclassified|Genetic information processing|Protein processing			K16948	Cellular Processes|Cell motility|Cytoskeleton proteins			K16938	Cellular Processes|Cell motility|Cytoskeleton proteins				K04464	Cellular Processes|Transport and catabolism|Autophagy - yeast;Environmental Information Processing|Signal transduction|MAPK signaling pathway;Environmental Information Processing|Signal transduction|MAPK signaling pathway- yeast			K17497	Metabolism|Carbohydrate metabolism|Amino sugar and nucleotide sugar metabolism;Metabolism|Carbohydrate metabolism|Fructose and mannose metabolism			K16803	Cellular Processes|Cell motility|Cytoskeleton proteins;Genetic Information Processing|Replication and repair|Chromosome and associated proteins
K19800	Cellular Processes|Transport and catabolism|Autophagy - yeast;Metabolism|Enzyme families|Protein kinases		K08341	Cellular Processes|Transport and catabolism|Autophagy - yeast;Environmental Information Processing|Signal transduction|Apelin signaling pathway;Environmental Information Processing|Signal transduction|FoxO signaling pathway;Metabolism|Nucleotide metabolism|Purine metabolism		K01115	Cellular Processes|Transport and catabolism|Endocytosis;Environmental Information Processing|Signal transduction|cAMP signaling pathway;Environmental Information Processing|Signal transduction|Phospholipase D signaling pathway;Environmental Information Processing|Signal transduction|Ras signaling pathway;Environmental Information Processing|Signal transduction|Sphingolipid signaling pathway			K16945	Cellular Processes|Cell motility|Cytoskeleton proteins		K16945	Cellular Processes|Cell motility|Cytoskeleton proteins		K05759	Cellular Processes|Cell motility|Regulation of actin cytoskeleton;Cellular Processes|Transport and catabolism|Exosome;Environmental Information Processing|Membrane transport|Secretion system;Environmental Information Processing|Signal transduction|Rap1 signaling pathway;Genetic Information Processing|Folding, sorting and degradation|Membrane trafficking			K17292	Cellular Processes|Cell motility|Cytoskeleton proteins;Cellular Processes|Transport and catabolism|Exosome		K22148	Unclassified|Metabolism|Secondary metabolism		K01061	Metabolism|Xenobiotics biodegradation and metabolism|Chlorocyclohexane and chlorobenzene degradation;Metabolism|Xenobiotics biodegradation and metabolism|Fluorobenzoate degradation;Metabolism|Xenobiotics biodegradation and metabolism|Toluene degradation			K10392	Cellular Processes|Cell motility|Cytoskeleton proteins			K05768	Cellular Processes|Cell motility|Cytoskeleton proteins				K08269	Cellular Processes|Transport and catabolism|Autophagy - yeast;Environmental Information Processing|Signal transduction|mTOR signaling pathway;Metabolism|Nucleotide metabolism|Purine metabolism			K10524	Metabolism|Nucleotide metabolism|Pyrimidine metabolism			K10401	Cellular Processes|Cell motility|Cytoskeleton proteins
K17908	Cellular Processes|Transport and catabolism|Autophagy - yeast;Metabolism|Metabolism of cofactors and vitamins|Ubiquinone and other terpenoid-quinone biosynthesis		K04464	Cellular Processes|Transport and catabolism|Autophagy - yeast;Environmental Information Processing|Signal transduction|MAPK signaling pathway;Environmental Information Processing|Signal transduction|MAPK signaling pathway- yeast		K10591	Cellular Processes|Transport and catabolism|Endocytosis;Environmental Information Processing|Signal transduction|MAPK signaling pathway- yeast;Genetic Information Processing|Folding, sorting and degradation|Ubiquitin mediated proteolysis			K10401	Cellular Processes|Cell motility|Cytoskeleton proteins		K16948	Cellular Processes|Cell motility|Cytoskeleton proteins		K07836	Cellular Processes|Cellular community - eukaryotes|Focal adhesion;Environmental Information Processing|Signal transduction|cAMP signaling pathway;Environmental Information Processing|Signal transduction|Exosome;Environmental Information Processing|Signal transduction|GTP-binding proteins;Environmental Information Processing|Signal transduction|MAPK signaling pathway;Environmental Information Proc…			K05768	Cellular Processes|Cell motility|Cytoskeleton proteins;Cellular Processes|Transport and catabolism|Exosome		K22151	Unclassified|Metabolism|Secondary metabolism		K01101	Metabolism|Xenobiotics biodegradation and metabolism|Aminobenzoate degradation			K21767	Cellular Processes|Cell motility|Cytoskeleton proteins			K16570	Cellular Processes|Cell motility|Cytoskeleton proteins				K07756	Cellular Processes|Transport and catabolism|Autophagy - yeast;Environmental Information Processing|Signal transduction|Phosphatidylinositol signaling system			K09580	Genetic Information Processing|Folding, sorting and degradation|Chaperones and folding catalysts;Genetic Information Processing|Folding, sorting and degradation|Membrane trafficking;Cellular Processes|Transport and catabolism|Exosome			K18637	Cellular Processes|Cell motility|Cytoskeleton proteins
K18584	Cellular Processes|Transport and catabolism|Autophagy - yeast;Metabolism|Metabolism of terpenoids and polyketides|Polyketide sugar unit biosynthesis		K08269	Cellular Processes|Transport and catabolism|Autophagy - yeast;Environmental Information Processing|Signal transduction|mTOR signaling pathway;Metabolism|Nucleotide metabolism|Purine metabolism		K03283	Cellular Processes|Transport and catabolism|Endocytosis;Environmental Information Processing|Signal transduction|MAPK signaling pathway;Genetic Information Processing|Folding, sorting and degradation|Protein processing in endoplasmic reticulum;Genetic Information Processing|Transcription|Spliceosome			K18638	Cellular Processes|Cell motility|Cytoskeleton proteins		K18637	Cellular Processes|Cell motility|Cytoskeleton proteins		K04630	Cellular Processes|Cellular community - eukaryotes|Gap junction;Development|Environmental adaptation|Circadian entrainment;Environmental Information Processing|Signal transduction|Apelin signaling pathway;Environmental Information Processing|Signal transduction|cAMP signaling pathway;Environmental Information Processing|Signal transduction|cGMP - PKG signaling pathway;Environmental Information Pr…			K16938	Cellular Processes|Cell motility|Cytoskeleton proteins;Cellular Processes|Transport and catabolism|Exosome		K00062	Unclassified|Metabolism|Others		K13800	Metabolism|Nucleotide metabolism|Pyrimidine metabolism;Metabolism|Xenobiotics biodegradation and metabolism|Drug metabolism - other enzymes			K18637	Cellular Processes|Cell motility|Cytoskeleton proteins			K10416	Cellular Processes|Cell motility|Cytoskeleton proteins				K00654	Cellular Processes|Transport and catabolism|Autophagy - yeast;Environmental Information Processing|Signal transduction|Sphingolipid signaling pathway			K14400	Genetic Information Processing|Translation|RNA transport;Metabolism|Metabolism of other amino acids|Taurine and hypotaurine metabolism			K13886	Cellular Processes|Cell motility|Cytoskeleton proteins
K18466	Cellular Processes|Transport and catabolism|Endocytosis		K07756	Cellular Processes|Transport and catabolism|Autophagy - yeast;Environmental Information Processing|Signal transduction|Phosphatidylinositol signaling system		K12471	Cellular Processes|Transport and catabolism|Endocytosis;Genetic Information Processing|Folding, sorting and degradation|Membrane trafficking			K16948	Cellular Processes|Cell motility|Cytoskeleton proteins		K18638	Cellular Processes|Cell motility|Cytoskeleton proteins		K09489	Cellular Processes|Cellular community - eukaryotes|Tight junction;Genetic Information Processing|Folding, sorting and degradation|Chaperones and folding catalysts			K16570	Cellular Processes|Cell motility|Cytoskeleton proteins;Cellular Processes|Transport and catabolism|Exosome;Genetic Information Processing|Replication and repair|Chromosome and associated proteins		K18064	Unclassified|Metabolism|Others		K00876	Metabolism|Nucleotide metabolism|Pyrimidine metabolism;Metabolism|Xenobiotics biodegradation and metabolism|Drug metabolism - other enzymes			K13886	Cellular Processes|Cell motility|Cytoskeleton proteins			K04706	Cellular Processes|Cell motility|Cytoskeleton proteins				K01336	Cellular Processes|Transport and catabolism|Autophagy - yeast;Genetic Information Processing|Folding, sorting and degradation|Chaperones and folding catalysts;Metabolism|Enzyme families|Peptidases			K12833	Genetic Information Processing|Transcription|Spliceosome			K16945	Cellular Processes|Cell motility|Cytoskeleton proteins
K10365	Cellular Processes|Transport and catabolism|Endocytosis		K00654	Cellular Processes|Transport and catabolism|Autophagy - yeast;Environmental Information Processing|Signal transduction|Sphingolipid signaling pathway		K11839	Cellular Processes|Transport and catabolism|Endocytosis;Genetic Information Processing|Folding, sorting and degradation|Membrane trafficking;Genetic Information Processing|Folding, sorting and degradation|Ubiquitin system;Metabolism|Enzyme families|Peptidases			K21767	Cellular Processes|Cell motility|Cytoskeleton proteins		K21766	Cellular Processes|Cell motility|Cytoskeleton proteins		K01114	Cellular Processes|Cellular community - prokaryotes|Quorum sensing;Environmental Information Processing|Membrane transport|Secretion system;Metabolism|Carbohydrate metabolism|Inositol phosphate metabolism;Metabolism|Lipid metabolism|Ether lipid metabolism;Metabolism|Lipid metabolism|Glycerophospholipid metabolism			K10416	Cellular Processes|Cell motility|Cytoskeleton proteins;Cellular Processes|Transport and catabolism|Phagosome;Genetic Information Processing|Folding, sorting and degradation|Membrane trafficking;Genetic Information Processing|Replication and repair|Chromosome and associated proteins		K22390	Unclassified|Metabolism|Others		K10524	Metabolism|Nucleotide metabolism|Pyrimidine metabolism			K05765	Cellular Processes|Cell motility|Cytoskeleton proteins;Cellular Processes|Cell motility|Regulation of actin cytoskeleton;Cellular Processes|Transport and catabolism|Exosome;Genetic Information Processing|Folding, sorting and degradation|Membrane trafficking			K04648	Cellular Processes|Cell motility|Cytoskeleton proteins				K06027	Cellular Processes|Transport and catabolism|Autophagy - yeast;Genetic Information Processing|Folding, sorting and degradation|Membrane trafficking			K11484	Genetic Information Processing|Replication and repair|Chromosome and associated proteins			K16948	Cellular Processes|Cell motility|Cytoskeleton proteins
K10396	Cellular Processes|Transport and catabolism|Endocytosis		K01336	Cellular Processes|Transport and catabolism|Autophagy - yeast;Genetic Information Processing|Folding, sorting and degradation|Chaperones and folding catalysts;Metabolism|Enzyme families|Peptidases		K12493	Cellular Processes|Transport and catabolism|Endocytosis;Metabolism|Amino acid metabolism|Arginine biosynthesis			K18637	Cellular Processes|Cell motility|Cytoskeleton proteins		K21767	Cellular Processes|Cell motility|Cytoskeleton proteins		K01580	Cellular Processes|Cellular community - prokaryotes|Quorum sensing;Metabolism|Amino acid metabolism|Alanine, aspartate and glutamate metabolism;Metabolism|Carbohydrate metabolism|Butanoate metabolism;Metabolism|Metabolism of other amino acids|beta-Alanine metabolism;Metabolism|Metabolism of other amino acids|Taurine and hypotaurine metabolism			K04706	Cellular Processes|Cell motility|Cytoskeleton proteins;Environmental Information Processing|Signal transduction|Jak-STAT signaling pathway;Genetic Information Processing|Folding, sorting and degradation|Ubiquitin system;Genetic Information Processing|Folding, sorting and degradation|Ubiquitin mediated proteolysis		K00107	Unclassified|Metabolism|General function prediction only		K09184	Metabolism|Nucleotide metabolism|Pyrimidine metabolism			K17292	Cellular Processes|Cell motility|Cytoskeleton proteins;Cellular Processes|Transport and catabolism|Exosome			K10357	Cellular Processes|Cell motility|Cytoskeleton proteins				K15296	Cellular Processes|Transport and catabolism|Autophagy - yeast;Genetic Information Processing|Folding, sorting and degradation|Membrane trafficking			K14815	Genetic Information Processing|Translation|Ribosome biogenesis			K18638	Cellular Processes|Cell motility|Cytoskeleton proteins
K05758	Cellular Processes|Transport and catabolism|Endocytosis		K06027	Cellular Processes|Transport and catabolism|Autophagy - yeast;Genetic Information Processing|Folding, sorting and degradation|Membrane trafficking		K12479	Cellular Processes|Transport and catabolism|Endocytosis;Metabolism|Amino acid metabolism|Arginine biosynthesis			K13886	Cellular Processes|Cell motility|Cytoskeleton proteins		K05765	Cellular Processes|Cell motility|Cytoskeleton proteins;Cellular Processes|Cell motility|Regulation of actin cytoskeleton;Cellular Processes|Transport and catabolism|Exosome;Genetic Information Processing|Folding, sorting and degradation|Membrane trafficking		K01626	Cellular Processes|Cellular community - prokaryotes|Quorum sensing;Metabolism|Amino acid metabolism|Phenylalanine, tyrosine and tryptophan biosynthesis			K04648	Cellular Processes|Cell motility|Cytoskeleton proteins;Genetic Information Processing|Folding, sorting and degradation|Membrane trafficking;Genetic Information Processing|Replication and repair|Chromosome and associated proteins		K00311	Unclassified|Metabolism|General function prediction only		K00254	Metabolism|Nucleotide metabolism|Pyrimidine metabolism			K05768	Cellular Processes|Cell motility|Cytoskeleton proteins;Cellular Processes|Transport and catabolism|Exosome			K10426	Cellular Processes|Cell motility|Cytoskeleton proteins				K20184	Cellular Processes|Transport and catabolism|Autophagy - yeast;Genetic Information Processing|Folding, sorting and degradation|Membrane trafficking			K17430	Genetic Information Processing|Translation|Ribosome			K21767	Cellular Processes|Cell motility|Cytoskeleton proteins
K18468	Cellular Processes|Transport and catabolism|Endocytosis		K15296	Cellular Processes|Transport and catabolism|Autophagy - yeast;Genetic Information Processing|Folding, sorting and degradation|Membrane trafficking		K12198	Cellular Processes|Transport and catabolism|Endocytosis;Metabolism|Amino acid metabolism|Lysine degradation			K05765	Cellular Processes|Cell motility|Cytoskeleton proteins;Cellular Processes|Cell motility|Regulation of actin cytoskeleton;Cellular Processes|Transport and catabolism|Exosome;Genetic Information Processing|Folding, sorting and degradation|Membrane trafficking		K05768	Cellular Processes|Cell motility|Cytoskeleton proteins;Cellular Processes|Transport and catabolism|Exosome		K04348	Cellular Processes|Cellular senescence|Cell cycle - yeast;Environmental Information Processing|Signal transduction|Calcium signaling pathway;Environmental Information Processing|Signal transduction|cGMP - PKG signaling pathway;Environmental Information Processing|Signal transduction|MAPK signaling pathway;Environmental Information Processing|Signal transduction|VEGF signaling pathway;Environmenta…			K10357	Cellular Processes|Cell motility|Cytoskeleton proteins;Genetic Information Processing|Folding, sorting and degradation|Membrane trafficking;Genetic Information Processing|Transcription|Messenger RNA Biogenesis;Genetic Information Processing|Translation|Mitochondrial biogenesis		K00573	Unclassified|Metabolism|General function prediction only		K10704	Metabolism|Nucleotide metabolism|Pyrimidine metabolism			K16938	Cellular Processes|Cell motility|Cytoskeleton proteins;Cellular Processes|Transport and catabolism|Exosome			K16578	Cellular Processes|Cell motility|Cytoskeleton proteins				K08342	Cellular Processes|Transport and catabolism|Autophagy - yeast;Genetic Information Processing|Folding, sorting and degradation|Membrane trafficking;Genetic Information Processing|Translation|Mitochondrial biogenesis;Metabolism|Enzyme families|Peptidases			K00872	Metabolism|Amino acid metabolism|Glycine, serine and threonine metabolism			K00889	Cellular Processes|Cell motility|Regulation of actin cytoskeleton;Cellular Processes|Transport and catabolism|Endocytosis;Cellular Processes|Transport and catabolism|Mitophagy - yeast;Environmental Information Processing|Signal transduction|MAPK signaling pathway- yeast;Environmental Information Processing|Signal transduction|Phosphatidylinositol signaling system;Environmental Information Process…
K12184	Cellular Processes|Transport and catabolism|Endocytosis		K20184	Cellular Processes|Transport and catabolism|Autophagy - yeast;Genetic Information Processing|Folding, sorting and degradation|Membrane trafficking		K12195	Cellular Processes|Transport and catabolism|Endocytosis;Metabolism|Amino acid metabolism|Lysine degradation			K17292	Cellular Processes|Cell motility|Cytoskeleton proteins;Cellular Processes|Transport and catabolism|Exosome		K16938	Cellular Processes|Cell motility|Cytoskeleton proteins;Cellular Processes|Transport and catabolism|Exosome		K17907	Cellular Processes|Transport and catabolism|Autophagy - yeast			K10426	Cellular Processes|Cell motility|Cytoskeleton proteins;Genetic Information Processing|Replication and repair|Chromosome and associated proteins		K00598	Unclassified|Metabolism|General function prediction only		K10251	Metabolism|Nucleotide metabolism|Pyrimidine metabolism			K16570	Cellular Processes|Cell motility|Cytoskeleton proteins;Cellular Processes|Transport and catabolism|Exosome;Genetic Information Processing|Replication and repair|Chromosome and associated proteins			K16732	Cellular Processes|Cell motility|Cytoskeleton proteins				K17900	Cellular Processes|Transport and catabolism|Autophagy - yeast;Genetic Information Processing|Folding, sorting and degradation|Membrane trafficking;Genetic Information Processing|Translation|Mitochondrial biogenesis;Metabolism|Lipid metabolism|Glycerolipid metabolism			K00565	Genetic Information Processing|Translation|mRNA surveillance pathway;Genetic Information Processing|Transcription|Messenger RNA Biogenesis			K05759	Cellular Processes|Cell motility|Regulation of actin cytoskeleton;Cellular Processes|Transport and catabolism|Exosome;Environmental Information Processing|Membrane transport|Secretion system;Environmental Information Processing|Signal transduction|Rap1 signaling pathway;Genetic Information Processing|Folding, sorting and degradation|Membrane trafficking
K12196	Cellular Processes|Transport and catabolism|Endocytosis		K08493	Cellular Processes|Transport and catabolism|Autophagy - yeast;Genetic Information Processing|Folding, sorting and degradation|Membrane trafficking;Genetic Information Processing|Folding, sorting and degradation|SNARE interactions in vesicular transport		K05757	Cellular Processes|Transport and catabolism|Endocytosis;Metabolism|Lipid metabolism|Ether lipid metabolism			K16938	Cellular Processes|Cell motility|Cytoskeleton proteins;Cellular Processes|Transport and catabolism|Exosome		K17292	Cellular Processes|Cell motility|Cytoskeleton proteins;Cellular Processes|Transport and catabolism|Exosome		K17260	Cellular Processes|Transport and catabolism|Autophagy - yeast			K16578	Cellular Processes|Cell motility|Cytoskeleton proteins;Genetic Information Processing|Replication and repair|Chromosome and associated proteins		K00671	Unclassified|Metabolism|General function prediction only		K09272	Metabolism|Nucleotide metabolism|Pyrimidine metabolism			K10416	Cellular Processes|Cell motility|Cytoskeleton proteins;Cellular Processes|Transport and catabolism|Phagosome;Genetic Information Processing|Folding, sorting and degradation|Membrane trafficking;Genetic Information Processing|Replication and repair|Chromosome and associated proteins			K10436	Cellular Processes|Cell motility|Cytoskeleton proteins				K03237	Cellular Processes|Transport and catabolism|Autophagy - yeast;Genetic Information Processing|Folding, sorting and degradation|Protein processing in endoplasmic reticulum;Genetic Information Processing|Translation|RNA transport;Metabolism|Energy metabolism|Sulfur metabolism			K14557	Genetic Information Processing|Translation|Ribosome biogenesis;Genetic Information Processing|Translation|Ribosome biogenesis in eukaryotes			K07836	Cellular Processes|Cellular community - eukaryotes|Focal adhesion;Environmental Information Processing|Signal transduction|cAMP signaling pathway;Environmental Information Processing|Signal transduction|Exosome;Environmental Information Processing|Signal transduction|GTP-binding proteins;Environmental Information Processing|Signal transduction|MAPK signaling pathway;Environmental Information Proc…
K12492	Cellular Processes|Transport and catabolism|Endocytosis		K08342	Cellular Processes|Transport and catabolism|Autophagy - yeast;Genetic Information Processing|Folding, sorting and degradation|Membrane trafficking;Genetic Information Processing|Translation|Mitochondrial biogenesis;Metabolism|Enzyme families|Peptidases		K18467	Cellular Processes|Transport and catabolism|Endocytosis;Metabolism|Metabolism of terpenoids and polyketides|Limonene and pinene degradation			K16570	Cellular Processes|Cell motility|Cytoskeleton proteins;Cellular Processes|Transport and catabolism|Exosome;Genetic Information Processing|Replication and repair|Chromosome and associated proteins		K16570	Cellular Processes|Cell motility|Cytoskeleton proteins;Cellular Processes|Transport and catabolism|Exosome;Genetic Information Processing|Replication and repair|Chromosome and associated proteins		K21197	Cellular Processes|Transport and catabolism|Autophagy - yeast			K16803	Cellular Processes|Cell motility|Cytoskeleton proteins;Genetic Information Processing|Replication and repair|Chromosome and associated proteins		K01526	Unclassified|Metabolism|General function prediction only		K08956	Metabolism|Nucleotide metabolism|Pyrimidine metabolism			K04706	Cellular Processes|Cell motility|Cytoskeleton proteins;Environmental Information Processing|Signal transduction|Jak-STAT signaling pathway;Genetic Information Processing|Folding, sorting and degradation|Ubiquitin system;Genetic Information Processing|Folding, sorting and degradation|Ubiquitin mediated proteolysis			K11662	Cellular Processes|Cell motility|Cytoskeleton proteins				K21157	Cellular Processes|Transport and catabolism|Autophagy - yeast;Genetic Information Processing|Transcription|RNA polymerase			K02989	Genetic Information Processing|Translation|Ribosome			K04630	Cellular Processes|Cellular community - eukaryotes|Gap junction;Development|Environmental adaptation|Circadian entrainment;Environmental Information Processing|Signal transduction|Apelin signaling pathway;Environmental Information Processing|Signal transduction|cAMP signaling pathway;Environmental Information Processing|Signal transduction|cGMP - PKG signaling pathway;Environmental Information Pr…
K18442	Cellular Processes|Transport and catabolism|Endocytosis		K17900	Cellular Processes|Transport and catabolism|Autophagy - yeast;Genetic Information Processing|Folding, sorting and degradation|Membrane trafficking;Genetic Information Processing|Translation|Mitochondrial biogenesis;Metabolism|Lipid metabolism|Glycerolipid metabolism		K03386	Cellular Processes|Transport and catabolism|Exosome			K04706	Cellular Processes|Cell motility|Cytoskeleton proteins;Environmental Information Processing|Signal transduction|Jak-STAT signaling pathway;Genetic Information Processing|Folding, sorting and degradation|Ubiquitin system;Genetic Information Processing|Folding, sorting and degradation|Ubiquitin mediated proteolysis		K10416	Cellular Processes|Cell motility|Cytoskeleton proteins;Cellular Processes|Transport and catabolism|Phagosome;Genetic Information Processing|Folding, sorting and degradation|Membrane trafficking;Genetic Information Processing|Replication and repair|Chromosome and associated proteins		K08330	Cellular Processes|Transport and catabolism|Autophagy - yeast			K16732	Cellular Processes|Cell motility|Cytoskeleton proteins;Genetic Information Processing|Replication and repair|Chromosome and associated proteins		K01530	Unclassified|Metabolism|General function prediction only		K09499	Metabolism|Nucleotide metabolism|Pyrimidine metabolism			K04648	Cellular Processes|Cell motility|Cytoskeleton proteins;Genetic Information Processing|Folding, sorting and degradation|Membrane trafficking;Genetic Information Processing|Replication and repair|Chromosome and associated proteins			K16536	Cellular Processes|Cell motility|Cytoskeleton proteins				K01381	Cellular Processes|Transport and catabolism|Autophagy - yeast;Metabolism|Enzyme families|Peptidases			K12608	Genetic Information Processing|Folding, sorting and degradation|RNA degradation;Metabolism|Amino acid metabolism|Arginine and proline metabolism			K03217	Environmental Information Processing|Membrane transport|Secretion system;Genetic Information Processing|Folding, sorting and degradation|Protein export;Genetic Information Processing|Translation|Mitochondrial biogenesis
K05756	Cellular Processes|Transport and catabolism|Endocytosis		K03237	Cellular Processes|Transport and catabolism|Autophagy - yeast;Genetic Information Processing|Folding, sorting and degradation|Protein processing in endoplasmic reticulum;Genetic Information Processing|Translation|RNA transport;Metabolism|Energy metabolism|Sulfur metabolism		K12462	Cellular Processes|Transport and catabolism|Exosome			K10357	Cellular Processes|Cell motility|Cytoskeleton proteins;Genetic Information Processing|Folding, sorting and degradation|Membrane trafficking;Genetic Information Processing|Transcription|Messenger RNA Biogenesis;Genetic Information Processing|Translation|Mitochondrial biogenesis		K04706	Cellular Processes|Cell motility|Cytoskeleton proteins;Environmental Information Processing|Signal transduction|Jak-STAT signaling pathway;Genetic Information Processing|Folding, sorting and degradation|Ubiquitin system;Genetic Information Processing|Folding, sorting and degradation|Ubiquitin mediated proteolysis		K12761	Cellular Processes|Transport and catabolism|Autophagy - yeast			K10436	Cellular Processes|Cell motility|Cytoskeleton proteins;Genetic Information Processing|Replication and repair|Chromosome and associated proteins		K01536	Unclassified|Metabolism|General function prediction only		K09780	Metabolism|Nucleotide metabolism|Pyrimidine metabolism			K10357	Cellular Processes|Cell motility|Cytoskeleton proteins;Genetic Information Processing|Folding, sorting and degradation|Membrane trafficking;Genetic Information Processing|Transcription|Messenger RNA Biogenesis;Genetic Information Processing|Translation|Mitochondrial biogenesis			K16572	Cellular Processes|Cell motility|Cytoskeleton proteins				K19800	Cellular Processes|Transport and catabolism|Autophagy - yeast;Metabolism|Enzyme families|Protein kinases			K02510	Metabolism|Amino acid metabolism|Tyrosine metabolism			K01580	Metabolism|Amino acid metabolism|Alanine, aspartate and glutamate metabolism;Metabolism|Carbohydrate metabolism|Butanoate metabolism;Metabolism|Metabolism of other amino acids|beta-Alanine metabolism;Metabolism|Metabolism of other amino acids|Taurine and hypotaurine metabolism
K12562	Cellular Processes|Transport and catabolism|Endocytosis		K16196	Cellular Processes|Transport and catabolism|Autophagy - yeast;Genetic Information Processing|Folding, sorting and degradation|Protein processing in endoplasmic reticulum;Metabolism|Metabolism of cofactors and vitamins|Nicotinate and nicotinamide metabolism		K17255	Cellular Processes|Transport and catabolism|Exosome			K10426	Cellular Processes|Cell motility|Cytoskeleton proteins;Genetic Information Processing|Replication and repair|Chromosome and associated proteins		K04648	Cellular Processes|Cell motility|Cytoskeleton proteins;Genetic Information Processing|Folding, sorting and degradation|Membrane trafficking;Genetic Information Processing|Replication and repair|Chromosome and associated proteins		K06902	Cellular Processes|Transport and catabolism|Autophagy - yeast;Environmental Information Processing|Membrane transport|Transporters;Genetic Information Processing|Folding, sorting and degradation|Membrane trafficking			K16572	Cellular Processes|Cell motility|Cytoskeleton proteins;Genetic Information Processing|Replication and repair|Chromosome and associated proteins		K01537	Unclassified|Metabolism|General function prediction only		K09235	Metabolism|Nucleotide metabolism|Pyrimidine metabolism			K10426	Cellular Processes|Cell motility|Cytoskeleton proteins;Genetic Information Processing|Replication and repair|Chromosome and associated proteins			K10428	Cellular Processes|Cell motility|Cytoskeleton proteins				K17607	Cellular Processes|Transport and catabolism|Autophagy - yeast;Metabolism|Enzyme families|Protein phosphatase and associated proteins			K14213	Metabolism|Enzyme families|Peptidases			K01626	Metabolism|Amino acid metabolism|Phenylalanine, tyrosine and tryptophan biosynthesis
K12191	Cellular Processes|Transport and catabolism|Endocytosis		K21157	Cellular Processes|Transport and catabolism|Autophagy - yeast;Genetic Information Processing|Transcription|RNA polymerase		K14347	Cellular Processes|Transport and catabolism|Exosome;Environmental Information Processing|Membrane transport|Transporters			K16578	Cellular Processes|Cell motility|Cytoskeleton proteins;Genetic Information Processing|Replication and repair|Chromosome and associated proteins		K10357	Cellular Processes|Cell motility|Cytoskeleton proteins;Genetic Information Processing|Folding, sorting and degradation|Membrane trafficking;Genetic Information Processing|Transcription|Messenger RNA Biogenesis;Genetic Information Processing|Translation|Mitochondrial biogenesis		K07203	Cellular Processes|Transport and catabolism|Autophagy - yeast;Environmental Information Processing|Signal transduction|AMPK signaling pathway;Environmental Information Processing|Signal transduction|Apelin signaling pathway;Environmental Information Processing|Signal transduction|ErbB signaling pathway;Environmental Information Processing|Signal transduction|HIF-1 signaling pathway;Environmental …			K10393	Cellular Processes|Cell motility|Cytoskeleton proteins;Genetic Information Processing|Replication and repair|Chromosome and associated proteins		K01802	Unclassified|Metabolism|General function prediction only		K08876	Metabolism|Nucleotide metabolism|Pyrimidine metabolism			K16578	Cellular Processes|Cell motility|Cytoskeleton proteins;Genetic Information Processing|Replication and repair|Chromosome and associated proteins			K00889	Cellular Processes|Cell motility|Regulation of actin cytoskeleton				K17908	Cellular Processes|Transport and catabolism|Autophagy - yeast;Metabolism|Metabolism of cofactors and vitamins|Ubiquinone and other terpenoid-quinone biosynthesis			K11274	Metabolism|Amino acid metabolism|Glycine, serine and threonine metabolism			K04348	Cellular Processes|Cell growth and death|Cell cycle - yeast;Environmental Information Processing|Signal transduction|Calcium signaling pathway;Environmental Information Processing|Signal transduction|cGMP - PKG signaling pathway;Environmental Information Processing|Signal transduction|MAPK signaling pathway;Environmental Information Processing|Signal transduction|VEGF signaling pathway;Environmen…
K11827	Cellular Processes|Transport and catabolism|Endocytosis		K01381	Cellular Processes|Transport and catabolism|Autophagy - yeast;Metabolism|Enzyme families|Peptidases		K09493	Cellular Processes|Transport and catabolism|Exosome;Genetic Information Processing|Folding, sorting and degradation|Chaperones and folding catalysts;Genetic Information Processing|Replication and repair|Chromosome and associated proteins			K16803	Cellular Processes|Cell motility|Cytoskeleton proteins;Genetic Information Processing|Replication and repair|Chromosome and associated proteins		K10405	Cellular Processes|Cell motility|Cytoskeleton proteins;Genetic Information Processing|Replication and repair|Chromosome and associated proteins		K04382	Cellular Processes|Transport and catabolism|Autophagy - yeast;Environmental Information Processing|Signal transduction|AMPK signaling pathway;Environmental Information Processing|Signal transduction|Hippo signaling pathway;Environmental Information Processing|Signal transduction|PI3K-Akt signaling pathway;Environmental Information Processing|Signal transduction|Sphingolipid signaling pathway;Envi…			K11662	Cellular Processes|Cell motility|Cytoskeleton proteins;Genetic Information Processing|Replication and repair|Chromosome and associated proteins		K03377	Unclassified|Metabolism|General function prediction only		K09424	Metabolism|Nucleotide metabolism|Pyrimidine metabolism			K16803	Cellular Processes|Cell motility|Cytoskeleton proteins;Genetic Information Processing|Replication and repair|Chromosome and associated proteins			K05759	Cellular Processes|Cell motility|Regulation of actin cytoskeleton				K18584	Cellular Processes|Transport and catabolism|Autophagy - yeast;Metabolism|Metabolism of terpenoids and polyketides|Polyketide sugar unit biosynthesis			K01092	Environmental Information Processing|Signal transduction|Phosphatidylinositol signaling system;Metabolism|Biosynthesis of other secondary metabolites|Streptomycin biosynthesis;Metabolism|Carbohydrate metabolism|Inositol phosphate metabolism			K07827	Cellular Processes|Transport and catabolism|Autophagy - yeast;Environmental Information Processing|Signal transduction|Apelin signaling pathway;Environmental Information Processing|Signal transduction|ErbB signaling pathway;Environmental Information Processing|Signal transduction|FoxO signaling pathway;Environmental Information Processing|Signal transduction|MAPK signaling pathway;Environmental I…
K07904	Cellular Processes|Transport and catabolism|Endocytosis;Cellular Processes|Transport and catabolism|Exosome;Environmental Information Processing|Signal transduction|GTP-binding proteins;Genetic Information Processing||Folding, sorting and degradation|Membrane trafficking		K19800	Cellular Processes|Transport and catabolism|Autophagy - yeast;Metabolism|Enzyme families|Protein kinases		K09497	Cellular Processes|Transport and catabolism|Exosome;Genetic Information Processing|Folding, sorting and degradation|Chaperones and folding catalysts;Genetic Information Processing|Replication and repair|Chromosome and associated proteins			K16732	Cellular Processes|Cell motility|Cytoskeleton proteins;Genetic Information Processing|Replication and repair|Chromosome and associated proteins		K10426	Cellular Processes|Cell motility|Cytoskeleton proteins;Genetic Information Processing|Replication and repair|Chromosome and associated proteins		K07204	Cellular Processes|Transport and catabolism|Autophagy - yeast;Environmental Information Processing|Signal transduction|AMPK signaling pathway;Environmental Information Processing|Signal transduction|mTOR signaling pathway;Environmental Information Processing|Signal transduction|PI3K-Akt signaling pathway			K00889	Cellular Processes|Cell motility|Regulation of actin cytoskeleton;Cellular Processes|Transport and catabolism|Endocytosis;Cellular Processes|Transport and catabolism|Mitophagy - yeast;Environmental Information Processing|Signal transduction|MAPK signaling pathway- yeast;Environmental Information Processing|Signal transduction|Phosphatidylinositol signaling system;Environmental Information Process…		K03564	Unclassified|Metabolism|General function prediction only		K09494	Metabolism|Nucleotide metabolism|Pyrimidine metabolism			K16732	Cellular Processes|Cell motility|Cytoskeleton proteins;Genetic Information Processing|Replication and repair|Chromosome and associated proteins			K04630	Cellular Processes|Cellular community - eukaryotes|Gap junction				K09464	Cellular Processes|Transport and catabolism|Autophagy - yeast;Metabolism|Nucleotide metabolism|Pyrimidine metabolism			K20526	Metabolism|Metabolism of terpenoids and polyketides|Drug metabolism - other enzymes			K07203	Cellular Processes|Transport and catabolism|Autophagy - yeast;Environmental Information Processing|Signal transduction|AMPK signaling pathway;Environmental Information Processing|Signal transduction|Apelin signaling pathway;Environmental Information Processing|Signal transduction|ErbB signaling pathway;Environmental Information Processing|Signal transduction|HIF-1 signaling pathway;Environmental …
K07941	Cellular Processes|Transport and catabolism|Endocytosis;Cellular Processes|Transport and catabolism|Exosome;Environmental Information Processing|Signal transduction|Phospholipase D signaling pathway;Environmental Information Processing|Signal transduction|Ras signaling pathway;Genetic Information Processing|Folding, sorting and degradation|Membrane trafficking		K17607	Cellular Processes|Transport and catabolism|Autophagy - yeast;Metabolism|Enzyme families|Protein phosphatase and associated proteins		K09495	Cellular Processes|Transport and catabolism|Exosome;Genetic Information Processing|Folding, sorting and degradation|Chaperones and folding catalysts;Genetic Information Processing|Replication and repair|Chromosome and associated proteins			K10436	Cellular Processes|Cell motility|Cytoskeleton proteins;Genetic Information Processing|Replication and repair|Chromosome and associated proteins		K10428	Cellular Processes|Cell motility|Cytoskeleton proteins;Genetic Information Processing|Replication and repair|Chromosome and associated proteins		K04345	Cellular Processes|Transport and catabolism|Autophagy - yeast;Environmental Information Processing|Signal transduction|Apelin signaling pathway;Environmental Information Processing|Signal transduction|Calcium signaling pathway;Environmental Information Processing|Signal transduction|cAMP signaling pathway;Environmental Information Processing|Signal transduction|Hedgehog signaling pathway;Environm…			K05759	Cellular Processes|Cell motility|Regulation of actin cytoskeleton;Cellular Processes|Transport and catabolism|Exosome;Environmental Information Processing|Membrane transport|Secretion system;Environmental Information Processing|Signal transduction|Rap1 signaling pathway;Genetic Information Processing|Folding, sorting and degradation|Membrane trafficking		K05989	Unclassified|Metabolism|General function prediction only		K09246	Metabolism|Nucleotide metabolism|Pyrimidine metabolism			K10436	Cellular Processes|Cell motility|Cytoskeleton proteins;Genetic Information Processing|Replication and repair|Chromosome and associated proteins			K03217	Environmental Information Processing|Membrane transport|Secretion system				K18466	Cellular Processes|Transport and catabolism|Endocytosis			K12817	Genetic Information Processing|Transcription|Spliceosome			K04345	Cellular Processes|Transport and catabolism|Autophagy - yeast;Environmental Information Processing|Signal transduction|Apelin signaling pathway;Environmental Information Processing|Signal transduction|Calcium signaling pathway;Environmental Information Processing|Signal transduction|cAMP signaling pathway;Environmental Information Processing|Signal transduction|Hedgehog signaling pathway;Environm…
K04646	Cellular Processes|Transport and catabolism|Endocytosis;Cellular Processes|Transport and catabolism|Lysosome		K17908	Cellular Processes|Transport and catabolism|Autophagy - yeast;Metabolism|Metabolism of cofactors and vitamins|Ubiquinone and other terpenoid-quinone biosynthesis		K17267	Cellular Processes|Transport and catabolism|Exosome;Genetic Information Processing|Folding, sorting and degradation|Membrane trafficking			K11662	Cellular Processes|Cell motility|Cytoskeleton proteins;Genetic Information Processing|Replication and repair|Chromosome and associated proteins		K10436	Cellular Processes|Cell motility|Cytoskeleton proteins;Genetic Information Processing|Replication and repair|Chromosome and associated proteins		K07827	Cellular Processes|Transport and catabolism|Autophagy - yeast;Environmental Information Processing|Signal transduction|Apelin signaling pathway;Environmental Information Processing|Signal transduction|ErbB signaling pathway;Environmental Information Processing|Signal transduction|FoxO signaling pathway;Environmental Information Processing|Signal transduction|MAPK signaling pathway;Environmental I…			K04630	Cellular Processes|Cellular community - eukaryotes|Gap junction;Development|Environmental adaptation|Circadian entrainment;Environmental Information Processing|Signal transduction|Apelin signaling pathway;Environmental Information Processing|Signal transduction|cAMP signaling pathway;Environmental Information Processing|Signal transduction|cGMP - PKG signaling pathway;Environmental Information Pr…		K07305	Unclassified|Metabolism|General function prediction only		K10731	Metabolism|Nucleotide metabolism|Pyrimidine metabolism			K16536	Cellular Processes|Cell motility|Cytoskeleton proteins;Genetic Information Processing|Replication and repair|Chromosome and associated proteins			K01114	Environmental Information Processing|Membrane transport|Secretion system				K10365	Cellular Processes|Transport and catabolism|Endocytosis			K07897	Cellular Processes|Transport and catabolism|Endocytosis;Cellular Processes|Transport and catabolism|Phagosome;Metabolism|Nucleotide metabolism|Purine metabolism			K04382	Cellular Processes|Transport and catabolism|Autophagy - yeast;Environmental Information Processing|Signal transduction|AMPK signaling pathway;Environmental Information Processing|Signal transduction|Hippo signaling pathway;Environmental Information Processing|Signal transduction|PI3K-Akt signaling pathway;Environmental Information Processing|Signal transduction|Sphingolipid signaling pathway;Envi…
K07889	Cellular Processes|Transport and catabolism|Endocytosis;Cellular Processes|Transport and catabolism|Phagosome;Environmental Information Processing|Signal transduction|Ras signaling pathway;Metabolism|Nucleotide metabolism|Purine metabolism		K18584	Cellular Processes|Transport and catabolism|Autophagy - yeast;Metabolism|Metabolism of terpenoids and polyketides|Polyketide sugar unit biosynthesis		K05236	Cellular Processes|Transport and catabolism|Exosome;Genetic Information Processing|Folding, sorting and degradation|Membrane trafficking			K00889	Cellular Processes|Cell motility|Regulation of actin cytoskeleton;Cellular Processes|Transport and catabolism|Endocytosis;Cellular Processes|Transport and catabolism|Mitophagy - yeast;Environmental Information Processing|Signal transduction|MAPK signaling pathway- yeast;Environmental Information Processing|Signal transduction|Phosphatidylinositol signaling system;Environmental Information Process…		K11662	Cellular Processes|Cell motility|Cytoskeleton proteins;Genetic Information Processing|Replication and repair|Chromosome and associated proteins		K08341	Cellular Processes|Transport and catabolism|Autophagy - yeast;Environmental Information Processing|Signal transduction|Apelin signaling pathway;Environmental Information Processing|Signal transduction|FoxO signaling pathway;Metabolism|Nucleotide metabolism|Purine metabolism			K09489	Cellular Processes|Cellular community - eukaryotes|Tight junction;Genetic Information Processing|Folding, sorting and degradation|Chaperones and folding catalysts		K10531	Unclassified|Metabolism|General function prediction only		K08964	Metabolism|Nucleotide metabolism|Pyrimidine metabolism			K10405	Cellular Processes|Cell motility|Cytoskeleton proteins;Genetic Information Processing|Replication and repair|Chromosome and associated proteins			K01626	Metabolism|Amino acid metabolism|Phenylalanine, tyrosine and tryptophan biosynthesis				K10396	Cellular Processes|Transport and catabolism|Endocytosis			K00849	Cellular Processes|Transport and catabolism|Exosome;Metabolism|Carbohydrate metabolism|Amino sugar and nucleotide sugar metabolism;Metabolism|Carbohydrate metabolism|Galactose metabolism			K07204	Cellular Processes|Transport and catabolism|Autophagy - yeast;Environmental Information Processing|Signal transduction|AMPK signaling pathway;Environmental Information Processing|Signal transduction|mTOR signaling pathway;Environmental Information Processing|Signal transduction|PI3K-Akt signaling pathway
K07897	Cellular Processes|Transport and catabolism|Endocytosis;Cellular Processes|Transport and catabolism|Phagosome;Metabolism|Nucleotide metabolism|Purine metabolism		K09464	Cellular Processes|Transport and catabolism|Autophagy - yeast;Metabolism|Nucleotide metabolism|Pyrimidine metabolism		K17302	Cellular Processes|Transport and catabolism|Exosome;Genetic Information Processing|Folding, sorting and degradation|Membrane trafficking			K05759	Cellular Processes|Cell motility|Regulation of actin cytoskeleton;Cellular Processes|Transport and catabolism|Exosome;Environmental Information Processing|Membrane transport|Secretion system;Environmental Information Processing|Signal transduction|Rap1 signaling pathway;Genetic Information Processing|Folding, sorting and degradation|Membrane trafficking		K16536	Cellular Processes|Cell motility|Cytoskeleton proteins;Genetic Information Processing|Replication and repair|Chromosome and associated proteins		K04464	Cellular Processes|Transport and catabolism|Autophagy - yeast;Environmental Information Processing|Signal transduction|MAPK signaling pathway;Environmental Information Processing|Signal transduction|MAPK signaling pathway- yeast			K03217	Cellular Processes|Cellular community - prokaryotes|Quorum sensing;Environmental Information Processing|Membrane transport|Bacterial secretion system;Environmental Information Processing|Membrane transport|Secretion system;Genetic Information Processing|Folding, sorting and degradation|Protein export;Genetic Information Processing|Translation|Mitochondrial biogenesis		K10768	Unclassified|Metabolism|General function prediction only		K09522	Metabolism|Nucleotide metabolism|Pyrimidine metabolism			K00889	Cellular Processes|Cell motility|Regulation of actin cytoskeleton;Cellular Processes|Transport and catabolism|Endocytosis;Cellular Processes|Transport and catabolism|Mitophagy - yeast;Environmental Information Processing|Signal transduction|MAPK signaling pathway- yeast;Environmental Information Processing|Signal transduction|Phosphatidylinositol signaling system;Environmental Information Process…			K01728	Metabolism|Carbohydrate metabolism|Pentose and glucuronate interconversions				K05758	Cellular Processes|Transport and catabolism|Endocytosis			K17417	Genetic Information Processing|Translation|Ribosome			K17906	Cellular Processes|Transport and catabolism|Autophagy - yeast;Environmental Information Processing|Membrane transport|Transporters;Genetic Information Processing|Folding, sorting and degradation|Membrane trafficking;Genetic Information Processing|Translation|Mitochondrial biogenesis
K07901	Cellular Processes|Transport and catabolism|Endocytosis;Environmental Information Processing|Signal transduction|AMPK signaling pathway		K18466	Cellular Processes|Transport and catabolism|Endocytosis		K03231	Cellular Processes|Transport and catabolism|Exosome;Genetic Information Processing|Folding, sorting and degradation|Membrane trafficking;Genetic Information Processing|Transcription|Messenger RNA Biogenesis;Genetic Information Processing|Transcription|Transfer RNA biogenesis;Genetic Information Processing|Translation|RNA transport;Genetic Information Processing|Translation|Translation factors			K07836	Cellular Processes|Cellular community - eukaryotes|Focal adhesion;Environmental Information Processing|Signal transduction|cAMP signaling pathway;Environmental Information Processing|Signal transduction|Exosome;Environmental Information Processing|Signal transduction|GTP-binding proteins;Environmental Information Processing|Signal transduction|MAPK signaling pathway;Environmental Information Proc…		K16572	Cellular Processes|Cell motility|Cytoskeleton proteins;Genetic Information Processing|Replication and repair|Chromosome and associated proteins		K08269	Cellular Processes|Transport and catabolism|Autophagy - yeast;Environmental Information Processing|Signal transduction|mTOR signaling pathway;Metabolism|Nucleotide metabolism|Purine metabolism			K01580	Cellular Processes|Cellular community - prokaryotes|Quorum sensing;Metabolism|Amino acid metabolism|Alanine, aspartate and glutamate metabolism;Metabolism|Carbohydrate metabolism|Butanoate metabolism;Metabolism|Metabolism of other amino acids|beta-Alanine metabolism;Metabolism|Metabolism of other amino acids|Taurine and hypotaurine metabolism		K12260	Unclassified|Metabolism|General function prediction only		K09142	Metabolism|Nucleotide metabolism|Pyrimidine metabolism			K05759	Cellular Processes|Cell motility|Regulation of actin cytoskeleton;Cellular Processes|Transport and catabolism|Exosome;Environmental Information Processing|Membrane transport|Secretion system;Environmental Information Processing|Signal transduction|Rap1 signaling pathway;Genetic Information Processing|Folding, sorting and degradation|Membrane trafficking			K04348	Cellular Processes|Cell growth and death|Cell cycle - yeast				K18468	Cellular Processes|Transport and catabolism|Endocytosis			K05972	Unclassified|Metabolism|General function prediction only			K03237	Cellular Processes|Transport and catabolism|Autophagy - yeast;Genetic Information Processing|Folding, sorting and degradation|Protein processing in endoplasmic reticulum;Genetic Information Processing|Translation|RNA transport;Metabolism|Energy metabolism|Sulfur metabolism
K04513	Cellular Processes|Transport and catabolism|Endocytosis;Environmental Information Processing|Signal transduction|cAMP signaling pathway;Environmental Information Processing|Signal transduction|cGMP - PKG signaling pathway;Environmental Information Processing|Signal transduction|MAPK signaling pathway - yeast;Environmental Information Processing|Signal transduction|mTOR signaling pathway;Environme…		K05754	Cellular Processes|Transport and catabolism|Endocytosis		K14454	Cellular Processes|Transport and catabolism|Exosome;Genetic Information Processing|Folding, sorting and degradation|Membrane trafficking;Metabolism|Amino acid metabolism|Alanine, aspartate and glutamate metabolism;Metabolism|Amino acid metabolism|Amino acid related enzymes;Metabolism|Amino acid metabolism|Arginine and proline metabolism;Metabolism|Amino acid metabolism|Arginine biosynthesis;Metab…			K04630	Cellular Processes|Cellular community - eukaryotes|Gap junction;Development|Environmental adaptation|Circadian entrainment;Environmental Information Processing|Signal transduction|Apelin signaling pathway;Environmental Information Processing|Signal transduction|cAMP signaling pathway;Environmental Information Processing|Signal transduction|cGMP - PKG signaling pathway;Environmental Information Pr…		K16578	Cellular Processes|Cell motility|Cytoskeleton proteins;Genetic Information Processing|Replication and repair|Chromosome and associated proteins		K07756	Cellular Processes|Transport and catabolism|Autophagy - yeast;Environmental Information Processing|Signal transduction|Phosphatidylinositol signaling system			K01626	Cellular Processes|Cellular community - prokaryotes|Quorum sensing;Metabolism|Amino acid metabolism|Phenylalanine, tyrosine and tryptophan biosynthesis		K14950	Unclassified|Metabolism|General function prediction only		K09704	Metabolism|Nucleotide metabolism|Pyrimidine metabolism			K07836	Cellular Processes|Cellular community - eukaryotes|Focal adhesion;Environmental Information Processing|Signal transduction|cAMP signaling pathway;Environmental Information Processing|Signal transduction|Exosome;Environmental Information Processing|Signal transduction|GTP-binding proteins;Environmental Information Processing|Signal transduction|MAPK signaling pathway;Environmental Information Proc…			K01580	Metabolism|Amino acid metabolism|Alanine, aspartate and glutamate metabolism				K12196	Cellular Processes|Transport and catabolism|Endocytosis			K09184	Metabolism|Nucleotide metabolism|Pyrimidine metabolism			K08342	Cellular Processes|Transport and catabolism|Autophagy - yeast;Genetic Information Processing|Folding, sorting and degradation|Membrane trafficking;Genetic Information Processing|Translation|Mitochondrial biogenesis;Metabolism|Enzyme families|Peptidases
K01115	Cellular Processes|Transport and catabolism|Endocytosis;Environmental Information Processing|Signal transduction|cAMP signaling pathway;Environmental Information Processing|Signal transduction|Phospholipase D signaling pathway;Environmental Information Processing|Signal transduction|Ras signaling pathway;Environmental Information Processing|Signal transduction|Sphingolipid signaling pathway		K10365	Cellular Processes|Transport and catabolism|Endocytosis		K01834	Cellular Processes|Transport and catabolism|Exosome;Genetic Information Processing|Folding, sorting and degradation|Membrane trafficking;Metabolism|Amino acid metabolism|Glycine, serine and threonine metabolism;Metabolism|Carbohydrate metabolism|Glycolysis / Gluconeogenesis;Metabolism|Energy metabolism|Methane metabolism			K03217	Cellular Processes|Cellular community - prokaryotes|Quorum sensing;Environmental Information Processing|Membrane transport|Bacterial secretion system;Environmental Information Processing|Membrane transport|Secretion system;Genetic Information Processing|Folding, sorting and degradation|Protein export;Genetic Information Processing|Translation|Mitochondrial biogenesis		K16732	Cellular Processes|Cell motility|Cytoskeleton proteins;Genetic Information Processing|Replication and repair|Chromosome and associated proteins		K00654	Cellular Processes|Transport and catabolism|Autophagy - yeast;Environmental Information Processing|Signal transduction|Sphingolipid signaling pathway			K01728	Cellular Processes|Cellular community - prokaryotes|Quorum sensing;Metabolism|Carbohydrate metabolism|Pentose and glucuronate interconversions		K17759	Unclassified|Metabolism|General function prediction only		K08968	Metabolism|Nucleotide metabolism|Pyrimidine metabolism			K04630	Cellular Processes|Cellular community - eukaryotes|Gap junction;Development|Environmental adaptation|Circadian entrainment;Environmental Information Processing|Signal transduction|Apelin signaling pathway;Environmental Information Processing|Signal transduction|cAMP signaling pathway;Environmental Information Processing|Signal transduction|cGMP - PKG signaling pathway;Environmental Information Pr…			K17260	Cellular Processes|Transport and catabolism|Autophagy - yeast				K12492	Cellular Processes|Transport and catabolism|Endocytosis			K10908	Genetic Information Processing|Translation|Mitochondrial biogenesis			K17900	Cellular Processes|Transport and catabolism|Autophagy - yeast;Genetic Information Processing|Folding, sorting and degradation|Membrane trafficking;Genetic Information Processing|Translation|Mitochondrial biogenesis;Metabolism|Lipid metabolism|Glycerolipid metabolism
K07937	Cellular Processes|Transport and catabolism|Endocytosis;Environmental Information Processing|Signal transduction|Exosome;Environmental Information Processing|Signal transduction|GTP-binding proteins;Environmental Information Processing|Signal transduction|Phospholipase D signaling pathway;Genetic Information Processing|Folding, sorting and degradation|Membrane trafficking		K10396	Cellular Processes|Transport and catabolism|Endocytosis		K09490	Cellular Processes|Transport and catabolism|Exosome;Genetic Information Processing|Folding, sorting and degradation|Protein export;Genetic Information Processing|Folding, sorting and degradation|Protein processing in endoplasmic reticulum;Genetic Information Processing|Folding, sorting and degradation|Chaperones and folding catalysts;Genetic Information Processing|Folding, sorting and degradation…			K01580	Cellular Processes|Cellular community - prokaryotes|Quorum sensing;Metabolism|Amino acid metabolism|Alanine, aspartate and glutamate metabolism;Metabolism|Carbohydrate metabolism|Butanoate metabolism;Metabolism|Metabolism of other amino acids|beta-Alanine metabolism;Metabolism|Metabolism of other amino acids|Taurine and hypotaurine metabolism		K16803	Cellular Processes|Cell motility|Cytoskeleton proteins;Genetic Information Processing|Replication and repair|Chromosome and associated proteins		K01336	Cellular Processes|Transport and catabolism|Autophagy - yeast;Genetic Information Processing|Folding, sorting and degradation|Chaperones and folding catalysts;Metabolism|Enzyme families|Peptidases			K04348	Cellular Processes|Cellular senescence|Cell cycle - yeast;Environmental Information Processing|Signal transduction|Calcium signaling pathway;Environmental Information Processing|Signal transduction|cGMP - PKG signaling pathway;Environmental Information Processing|Signal transduction|MAPK signaling pathway;Environmental Information Processing|Signal transduction|VEGF signaling pathway;Environmenta…		K18703	Unclassified|Metabolism|General function prediction only		K10627	Metabolism|Nucleotide metabolism|Pyrimidine metabolism			K09489	Cellular Processes|Cellular community - eukaryotes|Tight junction;Genetic Information Processing|Folding, sorting and degradation|Chaperones and folding catalysts			K21197	Cellular Processes|Transport and catabolism|Autophagy - yeast				K18442	Cellular Processes|Transport and catabolism|Endocytosis			K07432	Metabolism|Glycan biosynthesis and metabolism|Glycosyltransferases;Metabolism|Glycan biosynthesis and metabolism|N-Glycan biosynthesis;Metabolism|Glycan biosynthesis and metabolism|Various types of N-glycan biosynthesis			K08341	Cellular Processes|Transport and catabolism|Autophagy - yeast;Environmental Information Processing|Signal transduction|Apelin signaling pathway;Environmental Information Processing|Signal transduction|FoxO signaling pathway;Metabolism|Nucleotide metabolism|Purine metabolism
K04705	Cellular Processes|Transport and catabolism|Endocytosis;Environmental Information Processing|Signal transduction|Jak-STAT signaling pathway		K05758	Cellular Processes|Transport and catabolism|Endocytosis		K03178	Cellular Processes|Transport and catabolism|Exosome;Genetic Information Processing|Folding, sorting and degradation|Ubiquitin mediated proteolysis;Genetic Information Processing|Folding, sorting and degradation|Ubiquitin system			K01626	Cellular Processes|Cellular community - prokaryotes|Quorum sensing;Metabolism|Amino acid metabolism|Phenylalanine, tyrosine and tryptophan biosynthesis		K00889	Cellular Processes|Cell motility|Regulation of actin cytoskeleton;Cellular Processes|Transport and catabolism|Endocytosis;Cellular Processes|Transport and catabolism|Mitophagy - yeast;Environmental Information Processing|Signal transduction|MAPK signaling pathway- yeast;Environmental Information Processing|Signal transduction|Phosphatidylinositol signaling system;Environmental Information Process…		K20183	Cellular Processes|Transport and catabolism|Autophagy - yeast;Genetic Information Processing|Folding, sorting and degradation|Membrane trafficking			K17907	Cellular Processes|Transport and catabolism|Autophagy - yeast		K19245	Unclassified|Metabolism|General function prediction only		K09240	Metabolism|Nucleotide metabolism|Pyrimidine metabolism			K01114	Cellular Processes|Cellular community - prokaryotes|Quorum sensing;Environmental Information Processing|Membrane transport|Secretion system;Metabolism|Carbohydrate metabolism|Inositol phosphate metabolism;Metabolism|Lipid metabolism|Ether lipid metabolism;Metabolism|Lipid metabolism|Glycerophospholipid metabolism			K08330	Cellular Processes|Transport and catabolism|Autophagy - yeast				K05756	Cellular Processes|Transport and catabolism|Endocytosis			K06691	Genetic Information Processing|Folding, sorting and degradation|Proteasome;Metabolism|Nucleotide metabolism|Purine metabolism			K04464	Cellular Processes|Transport and catabolism|Autophagy - yeast;Environmental Information Processing|Signal transduction|MAPK signaling pathway;Environmental Information Processing|Signal transduction|MAPK signaling pathway- yeast
K10591	Cellular Processes|Transport and catabolism|Endocytosis;Environmental Information Processing|Signal transduction|MAPK signaling pathway - yeast;Genetic Information Processing|Folding, sorting and degradation|Ubiquitin mediated proteolysis		K18468	Cellular Processes|Transport and catabolism|Endocytosis		K04799	Cellular Processes|Transport and catabolism|Exosome;Genetic Information Processing|Replication and repair|Base excision repair;Genetic Information Processing|Replication and repair|DNA replication;Genetic Information Processing|Replication and repair|Non-homologous end-joining;Genetic Information Processing|Replication and repair|DNA repair and recombination proteins;Genetic Information Processin…			K04348	Cellular Processes|Cellular senescence|Cell cycle - yeast;Environmental Information Processing|Signal transduction|Calcium signaling pathway;Environmental Information Processing|Signal transduction|cGMP - PKG signaling pathway;Environmental Information Processing|Signal transduction|MAPK signaling pathway;Environmental Information Processing|Signal transduction|VEGF signaling pathway;Environmenta…		K05759	Cellular Processes|Cell motility|Regulation of actin cytoskeleton;Cellular Processes|Transport and catabolism|Exosome;Environmental Information Processing|Membrane transport|Secretion system;Environmental Information Processing|Signal transduction|Rap1 signaling pathway;Genetic Information Processing|Folding, sorting and degradation|Membrane trafficking		K20177	Cellular Processes|Transport and catabolism|Autophagy - yeast;Genetic Information Processing|Folding, sorting and degradation|Membrane trafficking			K21197	Cellular Processes|Transport and catabolism|Autophagy - yeast		K19356	Unclassified|Metabolism|General function prediction only		K09074	Metabolism|Nucleotide metabolism|Pyrimidine metabolism			K01580	Cellular Processes|Cellular community - prokaryotes|Quorum sensing;Metabolism|Amino acid metabolism|Alanine, aspartate and glutamate metabolism;Metabolism|Carbohydrate metabolism|Butanoate metabolism;Metabolism|Metabolism of other amino acids|beta-Alanine metabolism;Metabolism|Metabolism of other amino acids|Taurine and hypotaurine metabolism			K12761	Cellular Processes|Transport and catabolism|Autophagy - yeast				K17919	Cellular Processes|Transport and catabolism|Endocytosis			K17866	Genetic Information Processing|Translation|Translation factors			K08493	Cellular Processes|Transport and catabolism|Autophagy - yeast;Genetic Information Processing|Folding, sorting and degradation|Membrane trafficking;Genetic Information Processing|Folding, sorting and degradation|SNARE interactions in vesicular transport
K04393	Cellular Processes|Transport and catabolism|Endocytosis;Environmental Information Processing|Signal transduction|MAPK signaling pathway;Environmental Information Processing|Signal transduction|MAPK signaling pathway - yeast;Environmental Information Processing|Signal transduction|Rap1 signaling pathway;Environmental Information Processing|Signal transduction|Ras signaling pathway;Environmental In…		K12184	Cellular Processes|Transport and catabolism|Endocytosis		K11253	Cellular Processes|Transport and catabolism|Exosome;Genetic Information Processing|Replication and repair|Chromosome and associated proteins			K17907	Cellular Processes|Transport and catabolism|Autophagy - yeast		K07836	Cellular Processes|Cellular community - eukaryotes|Focal adhesion;Environmental Information Processing|Signal transduction|cAMP signaling pathway;Environmental Information Processing|Signal transduction|Exosome;Environmental Information Processing|Signal transduction|GTP-binding proteins;Environmental Information Processing|Signal transduction|MAPK signaling pathway;Environmental Information Proc…		K06027	Cellular Processes|Transport and catabolism|Autophagy - yeast;Genetic Information Processing|Folding, sorting and degradation|Membrane trafficking			K12761	Cellular Processes|Transport and catabolism|Autophagy - yeast		K19703	Unclassified|Metabolism|General function prediction only		K09613	Metabolism|Nucleotide metabolism|Pyrimidine metabolism			K01626	Cellular Processes|Cellular community - prokaryotes|Quorum sensing;Metabolism|Amino acid metabolism|Phenylalanine, tyrosine and tryptophan biosynthesis			K06902	Cellular Processes|Transport and catabolism|Autophagy - yeast				K12562	Cellular Processes|Transport and catabolism|Endocytosis			K08735	Genetic Information Processing|Replication and repair|Mismatch repair			K08502	Cellular Processes|Transport and catabolism|Autophagy - yeast;Genetic Information Processing|Folding, sorting and degradation|Membrane trafficking;Genetic Information Processing|Folding, sorting and degradation|SNARE interactions in vesicular transport
K03283	Cellular Processes|Transport and catabolism|Endocytosis;Environmental Information Processing|Signal transduction|MAPK signaling pathway;Genetic Information Processing|Folding, sorting and degradation|Protein processing in endoplasmic reticulum;Genetic Information Processing|Transcription|Spliceosome		K12196	Cellular Processes|Transport and catabolism|Endocytosis		K14753	Cellular Processes|Transport and catabolism|Exosome;Genetic Information Processing|Transcription|Messenger RNA Biogenesis			K17260	Cellular Processes|Transport and catabolism|Autophagy - yeast		K04630	Cellular Processes|Cellular community - eukaryotes|Gap junction;Development|Environmental adaptation|Circadian entrainment;Environmental Information Processing|Signal transduction|Apelin signaling pathway;Environmental Information Processing|Signal transduction|cAMP signaling pathway;Environmental Information Processing|Signal transduction|cGMP - PKG signaling pathway;Environmental Information Pr…		K15296	Cellular Processes|Transport and catabolism|Autophagy - yeast;Genetic Information Processing|Folding, sorting and degradation|Membrane trafficking			K17906	Cellular Processes|Transport and catabolism|Autophagy - yeast;Environmental Information Processing|Membrane transport|Transporters;Genetic Information Processing|Folding, sorting and degradation|Membrane trafficking;Genetic Information Processing|Translation|Mitochondrial biogenesis		K21403	Unclassified|Metabolism|General function prediction only		K09506	Metabolism|Nucleotide metabolism|Pyrimidine metabolism			K01218	Cellular Processes|Cellular community - prokaryotes|Quorum sensing;Metabolism|Carbohydrate metabolism|Fructose and mannose metabolism			K17906	Cellular Processes|Transport and catabolism|Autophagy - yeast				K12191	Cellular Processes|Transport and catabolism|Endocytosis			K00058	Cellular Processes|Transport and catabolism|Exosome;Metabolism|Amino acid metabolism|Glycine, serine and threonine metabolism;Metabolism|Energy metabolism|Methane metabolism			K08331	Cellular Processes|Transport and catabolism|Autophagy - yeast;Genetic Information Processing|Folding, sorting and degradation|Membrane trafficking;Genetic Information Processing|Translation|Mitochondrial biogenesis
K11866	Cellular Processes|Transport and catabolism|Endocytosis;Genetic Information Processing||Folding, sorting and degradation|Membrane trafficking;Genetic Information Processing||Folding, sorting and degradation|Ubiquitin system;Metabolism|Enzyme families|Peptidases		K12492	Cellular Processes|Transport and catabolism|Endocytosis		K17081	Cellular Processes|Transport and catabolism|Exosome;Genetic Information Processing|Translation|Mitochondrial biogenesis			K21197	Cellular Processes|Transport and catabolism|Autophagy - yeast		K09489	Cellular Processes|Cellular community - eukaryotes|Tight junction;Genetic Information Processing|Folding, sorting and degradation|Chaperones and folding catalysts		K20179	Cellular Processes|Transport and catabolism|Autophagy - yeast;Genetic Information Processing|Folding, sorting and degradation|Membrane trafficking			K07203	Cellular Processes|Transport and catabolism|Autophagy - yeast;Environmental Information Processing|Signal transduction|AMPK signaling pathway;Environmental Information Processing|Signal transduction|Apelin signaling pathway;Environmental Information Processing|Signal transduction|ErbB signaling pathway;Environmental Information Processing|Signal transduction|HIF-1 signaling pathway;Environmental …		K22248	Unclassified|Metabolism|General function prediction only		K08869	Metabolism|Nucleotide metabolism|Pyrimidine metabolism			K01728	Cellular Processes|Cellular community - prokaryotes|Quorum sensing;Metabolism|Carbohydrate metabolism|Pentose and glucuronate interconversions			K07203	Cellular Processes|Transport and catabolism|Autophagy - yeast				K12194	Cellular Processes|Transport and catabolism|Endocytosis			K07203	Cellular Processes|Transport and catabolism|Autophagy - yeast;Environmental Information Processing|Signal transduction|AMPK signaling pathway;Environmental Information Processing|Signal transduction|Apelin signaling pathway;Environmental Information Processing|Signal transduction|ErbB signaling pathway;Environmental Information Processing|Signal transduction|HIF-1 signaling pathway;Environmental …			K08340	Cellular Processes|Transport and catabolism|Autophagy - yeast;Genetic Information Processing|Folding, sorting and degradation|Membrane trafficking;Genetic Information Processing|Translation|Mitochondrial biogenesis
K12488	Cellular Processes|Transport and catabolism|Endocytosis;Genetic Information Processing|Folding, sorting and degradation|Membrane trafficking		K18442	Cellular Processes|Transport and catabolism|Endocytosis		K00602	Cellular Processes|Transport and catabolism|Exosome;Human Diseases|Drug resistance|Antifolate resistance;Metabolism|Metabolism of cofactors and vitamins|One carbon pool by folate;Metabolism|Nucleotide metabolism|Purine metabolism			K12761	Cellular Processes|Transport and catabolism|Autophagy - yeast		K03217	Environmental Information Processing|Membrane transport|Secretion system;Genetic Information Processing|Folding, sorting and degradation|Protein export;Genetic Information Processing|Translation|Mitochondrial biogenesis		K20184	Cellular Processes|Transport and catabolism|Autophagy - yeast;Genetic Information Processing|Folding, sorting and degradation|Membrane trafficking			K04382	Cellular Processes|Transport and catabolism|Autophagy - yeast;Environmental Information Processing|Signal transduction|AMPK signaling pathway;Environmental Information Processing|Signal transduction|Hippo signaling pathway;Environmental Information Processing|Signal transduction|PI3K-Akt signaling pathway;Environmental Information Processing|Signal transduction|Sphingolipid signaling pathway;Envi…		K22315	Unclassified|Metabolism|General function prediction only		K10398	Metabolism|Nucleotide metabolism|Pyrimidine metabolism			K04348	Cellular Processes|Cellular senescence|Cell cycle - yeast;Environmental Information Processing|Signal transduction|Calcium signaling pathway;Environmental Information Processing|Signal transduction|cGMP - PKG signaling pathway;Environmental Information Processing|Signal transduction|MAPK signaling pathway;Environmental Information Processing|Signal transduction|VEGF signaling pathway;Environmenta…			K04382	Cellular Processes|Transport and catabolism|Autophagy - yeast				K11827	Cellular Processes|Transport and catabolism|Endocytosis			K22746	Genetic Information Processing|Transcription|Basal transcription factors			K01336	Cellular Processes|Transport and catabolism|Autophagy - yeast;Genetic Information Processing|Folding, sorting and degradation|Chaperones and folding catalysts;Metabolism|Enzyme families|Peptidases
K12471	Cellular Processes|Transport and catabolism|Endocytosis;Genetic Information Processing|Folding, sorting and degradation|Membrane trafficking		K05756	Cellular Processes|Transport and catabolism|Endocytosis		K01251	Cellular Processes|Transport and catabolism|Exosome;Metabolism|Amino acid metabolism|Cysteine and methionine metabolism;Metabolism|Enzyme families|Protein phosphatase and associated proteins			K06902	Cellular Processes|Transport and catabolism|Autophagy - yeast;Environmental Information Processing|Membrane transport|Transporters;Genetic Information Processing|Folding, sorting and degradation|Membrane trafficking		K01626	Metabolism|Amino acid metabolism|Phenylalanine, tyrosine and tryptophan biosynthesis		K08493	Cellular Processes|Transport and catabolism|Autophagy - yeast;Genetic Information Processing|Folding, sorting and degradation|Membrane trafficking;Genetic Information Processing|Folding, sorting and degradation|SNARE interactions in vesicular transport			K07204	Cellular Processes|Transport and catabolism|Autophagy - yeast;Environmental Information Processing|Signal transduction|AMPK signaling pathway;Environmental Information Processing|Signal transduction|mTOR signaling pathway;Environmental Information Processing|Signal transduction|PI3K-Akt signaling pathway		K22438	Unclassified|Metabolism|General function prediction only		K01591	Metabolism|Nucleotide metabolism|Pyrimidine metabolism			K17907	Cellular Processes|Transport and catabolism|Autophagy - yeast			K07204	Cellular Processes|Transport and catabolism|Autophagy - yeast				K17917	Cellular Processes|Transport and catabolism|Endocytosis			K01687	Metabolism|Amino acid metabolism|Valine, leucine and isoleucine biosynthesis;Metabolism|Metabolism of cofactors and vitamins|Pantothenate and CoA biosynthesis			K16196	Cellular Processes|Transport and catabolism|Autophagy - yeast;Genetic Information Processing|Folding, sorting and degradation|Protein processing in endoplasmic reticulum;Metabolism|Metabolism of cofactors and vitamins|Nicotinate and nicotinamide metabolism
K12486	Cellular Processes|Transport and catabolism|Endocytosis;Genetic Information Processing|Folding, sorting and degradation|Membrane trafficking		K12562	Cellular Processes|Transport and catabolism|Endocytosis		K01900	Cellular Processes|Transport and catabolism|Exosome;Metabolism|Carbohydrate metabolism|Citrate cycle (TCA cycle);Metabolism|Carbohydrate metabolism|Propanoate metabolism			K17906	Cellular Processes|Transport and catabolism|Autophagy - yeast;Environmental Information Processing|Membrane transport|Transporters;Genetic Information Processing|Folding, sorting and degradation|Membrane trafficking;Genetic Information Processing|Translation|Mitochondrial biogenesis		K01218	Metabolism|Carbohydrate metabolism|Fructose and mannose metabolism		K08331	Cellular Processes|Transport and catabolism|Autophagy - yeast;Genetic Information Processing|Folding, sorting and degradation|Membrane trafficking;Genetic Information Processing|Translation|Mitochondrial biogenesis			K04345	Cellular Processes|Transport and catabolism|Autophagy - yeast;Environmental Information Processing|Signal transduction|Apelin signaling pathway;Environmental Information Processing|Signal transduction|Calcium signaling pathway;Environmental Information Processing|Signal transduction|cAMP signaling pathway;Environmental Information Processing|Signal transduction|Hedgehog signaling pathway;Environm…		K22721	Unclassified|Metabolism|General function prediction only		K09550	Metabolism|Nucleotide metabolism|Pyrimidine metabolism			K17260	Cellular Processes|Transport and catabolism|Autophagy - yeast			K04345	Cellular Processes|Transport and catabolism|Autophagy - yeast				K07941	Cellular Processes|Transport and catabolism|Endocytosis;Cellular Processes|Transport and catabolism|Exosome;Environmental Information Processing|Signal transduction|Phospholipase D signaling pathway;Environmental Information Processing|Signal transduction|Ras signaling pathway;Genetic Information Processing|Folding, sorting and degradation|Membrane trafficking			K17605	Metabolism|Enzyme families|Protein phosphatase and associated proteins			K08269	Cellular Processes|Transport and catabolism|Autophagy - yeast;Environmental Information Processing|Signal transduction|mTOR signaling pathway;Metabolism|Nucleotide metabolism|Purine metabolism
K12479	Cellular Processes|Transport and catabolism|Endocytosis;Metabolism|Amino acid metabolism|Arginine biosynthesis		K12191	Cellular Processes|Transport and catabolism|Endocytosis		K00002	Cellular Processes|Transport and catabolism|Exosome;Metabolism|Carbohydrate metabolism|Glycolysis / Gluconeogenesis;Metabolism|Carbohydrate metabolism|Pentose and glucuronate interconversions;Metabolism|Lipid metabolism|Glycerolipid metabolism;Metabolism|Xenobiotics biodegradation and metabolism|Caprolactam degradation			K07203	Cellular Processes|Transport and catabolism|Autophagy - yeast;Environmental Information Processing|Signal transduction|AMPK signaling pathway;Environmental Information Processing|Signal transduction|Apelin signaling pathway;Environmental Information Processing|Signal transduction|ErbB signaling pathway;Environmental Information Processing|Signal transduction|HIF-1 signaling pathway;Environmental …		K01728	Metabolism|Carbohydrate metabolism|Pentose and glucuronate interconversions		K17900	Cellular Processes|Transport and catabolism|Autophagy - yeast;Genetic Information Processing|Folding, sorting and degradation|Membrane trafficking;Genetic Information Processing|Translation|Mitochondrial biogenesis;Metabolism|Lipid metabolism|Glycerolipid metabolism			K07827	Cellular Processes|Transport and catabolism|Autophagy - yeast;Environmental Information Processing|Signal transduction|Apelin signaling pathway;Environmental Information Processing|Signal transduction|ErbB signaling pathway;Environmental Information Processing|Signal transduction|FoxO signaling pathway;Environmental Information Processing|Signal transduction|MAPK signaling pathway;Environmental I…		K22889	Unclassified|Metabolism|General function prediction only		K10295	Metabolism|Nucleotide metabolism|Pyrimidine metabolism			K21197	Cellular Processes|Transport and catabolism|Autophagy - yeast			K07827	Cellular Processes|Transport and catabolism|Autophagy - yeast				K04646	Cellular Processes|Transport and catabolism|Endocytosis;Cellular Processes|Transport and catabolism|Lysosome			K01183	Metabolism|Carbohydrate metabolism|Amino sugar and nucleotide sugar metabolism			K07756	Cellular Processes|Transport and catabolism|Autophagy - yeast;Environmental Information Processing|Signal transduction|Phosphatidylinositol signaling system
K12198	Cellular Processes|Transport and catabolism|Endocytosis;Metabolism|Amino acid metabolism|Lysine degradation		K12194	Cellular Processes|Transport and catabolism|Endocytosis		K00700	Cellular Processes|Transport and catabolism|Exosome;Metabolism|Carbohydrate metabolism|Starch and sucrose metabolism			K04382	Cellular Processes|Transport and catabolism|Autophagy - yeast;Environmental Information Processing|Signal transduction|AMPK signaling pathway;Environmental Information Processing|Signal transduction|Hippo signaling pathway;Environmental Information Processing|Signal transduction|PI3K-Akt signaling pathway;Environmental Information Processing|Signal transduction|Sphingolipid signaling pathway;Envi…		K04348	Cellular Processes|Cell growth and death|Cell cycle - yeast;Environmental Information Processing|Signal transduction|Calcium signaling pathway;Environmental Information Processing|Signal transduction|cGMP - PKG signaling pathway;Environmental Information Processing|Signal transduction|MAPK signaling pathway;Environmental Information Processing|Signal transduction|VEGF signaling pathway;Environmen…		K03237	Cellular Processes|Transport and catabolism|Autophagy - yeast;Genetic Information Processing|Folding, sorting and degradation|Protein processing in endoplasmic reticulum;Genetic Information Processing|Translation|RNA transport;Metabolism|Energy metabolism|Sulfur metabolism			K08341	Cellular Processes|Transport and catabolism|Autophagy - yeast;Environmental Information Processing|Signal transduction|Apelin signaling pathway;Environmental Information Processing|Signal transduction|FoxO signaling pathway;Metabolism|Nucleotide metabolism|Purine metabolism		K03521	Unclassified|Metabolism|Energy metabolism		K09496	Metabolism|Nucleotide metabolism|Pyrimidine metabolism			K08330	Cellular Processes|Transport and catabolism|Autophagy - yeast			K08341	Cellular Processes|Transport and catabolism|Autophagy - yeast				K07889	Cellular Processes|Transport and catabolism|Endocytosis;Cellular Processes|Transport and catabolism|Phagosome;Environmental Information Processing|Signal transduction|Ras signaling pathway;Metabolism|Nucleotide metabolism|Purine metabolism			K03964	Metabolism|Energy metabolism|Oxidative phosphorylation			K00654	Cellular Processes|Transport and catabolism|Autophagy - yeast;Environmental Information Processing|Signal transduction|Sphingolipid signaling pathway
K12195	Cellular Processes|Transport and catabolism|Endocytosis;Metabolism|Amino acid metabolism|Lysine degradation		K11827	Cellular Processes|Transport and catabolism|Endocytosis		K06013	Cellular Processes|Transport and catabolism|Exosome;Metabolism|Enzyme families|Peptidases;Metabolism|Metabolism of terpenoids and polyketides|Terpenoid backbone biosynthesis			K07204	Cellular Processes|Transport and catabolism|Autophagy - yeast;Environmental Information Processing|Signal transduction|AMPK signaling pathway;Environmental Information Processing|Signal transduction|mTOR signaling pathway;Environmental Information Processing|Signal transduction|PI3K-Akt signaling pathway		K01580	Metabolism|Amino acid metabolism|Alanine, aspartate and glutamate metabolism;Metabolism|Carbohydrate metabolism|Butanoate metabolism;Metabolism|Metabolism of other amino acids|beta-Alanine metabolism;Metabolism|Metabolism of other amino acids|Taurine and hypotaurine metabolism		K16196	Cellular Processes|Transport and catabolism|Autophagy - yeast;Genetic Information Processing|Folding, sorting and degradation|Protein processing in endoplasmic reticulum;Metabolism|Metabolism of cofactors and vitamins|Nicotinate and nicotinamide metabolism			K04464	Cellular Processes|Transport and catabolism|Autophagy - yeast;Environmental Information Processing|Signal transduction|MAPK signaling pathway;Environmental Information Processing|Signal transduction|MAPK signaling pathway- yeast		K18586	Unclassified|Metabolism|Cofactor metabolism		K09880	Metabolism|Nucleotide metabolism|Pyrimidine metabolism			K12761	Cellular Processes|Transport and catabolism|Autophagy - yeast			K04464	Cellular Processes|Transport and catabolism|Autophagy - yeast				K07897	Cellular Processes|Transport and catabolism|Endocytosis;Cellular Processes|Transport and catabolism|Phagosome;Metabolism|Nucleotide metabolism|Purine metabolism			K13525	Genetic Information Processing|Folding, sorting and degradation|Protein processing in endoplasmic reticulum			K20177	Cellular Processes|Transport and catabolism|Autophagy - yeast;Genetic Information Processing|Folding, sorting and degradation|Membrane trafficking
K11826	Cellular Processes|Transport and catabolism|Endocytosis;Metabolism|Amino acid metabolism|Valine, leucine and isoleucine degradation		K17917	Cellular Processes|Transport and catabolism|Endocytosis		K00288	Cellular Processes|Transport and catabolism|Exosome;Metabolism|Metabolism of cofactors and vitamins|One carbon pool by folate			K04345	Cellular Processes|Transport and catabolism|Autophagy - yeast;Environmental Information Processing|Signal transduction|Apelin signaling pathway;Environmental Information Processing|Signal transduction|Calcium signaling pathway;Environmental Information Processing|Signal transduction|cAMP signaling pathway;Environmental Information Processing|Signal transduction|Hedgehog signaling pathway;Environm…		K08330	Cellular Processes|Transport and catabolism|Autophagy - yeast		K21157	Cellular Processes|Transport and catabolism|Autophagy - yeast;Genetic Information Processing|Transcription|RNA polymerase			K08269	Cellular Processes|Transport and catabolism|Autophagy - yeast;Environmental Information Processing|Signal transduction|mTOR signaling pathway;Metabolism|Nucleotide metabolism|Purine metabolism		K18588	Unclassified|Metabolism|Cofactor metabolism		K00943	Metabolism|Nucleotide metabolism|Pyrimidine metabolism			K06902	Cellular Processes|Transport and catabolism|Autophagy - yeast;Environmental Information Processing|Membrane transport|Transporters;Genetic Information Processing|Folding, sorting and degradation|Membrane trafficking			K08269	Cellular Processes|Transport and catabolism|Autophagy - yeast				K07901	Cellular Processes|Transport and catabolism|Endocytosis;Environmental Information Processing|Signal transduction|AMPK signaling pathway			K11341	Metabolism|Amino acid metabolism|Cysteine and methionine metabolism			K20183	Cellular Processes|Transport and catabolism|Autophagy - yeast;Genetic Information Processing|Folding, sorting and degradation|Membrane trafficking
K05747	Cellular Processes|Transport and catabolism|Endocytosis;Metabolism|Lipid metabolism|Ether lipid metabolism		K04646	Cellular Processes|Transport and catabolism|Endocytosis;Cellular Processes|Transport and catabolism|Lysosome		K00759	Cellular Processes|Transport and catabolism|Exosome;Metabolism|Nucleotide metabolism|Purine metabolism			K07827	Cellular Processes|Transport and catabolism|Autophagy - yeast;Environmental Information Processing|Signal transduction|Apelin signaling pathway;Environmental Information Processing|Signal transduction|ErbB signaling pathway;Environmental Information Processing|Signal transduction|FoxO signaling pathway;Environmental Information Processing|Signal transduction|MAPK signaling pathway;Environmental I…		K12761	Cellular Processes|Transport and catabolism|Autophagy - yeast		K01381	Cellular Processes|Transport and catabolism|Autophagy - yeast;Metabolism|Enzyme families|Peptidases			K00654	Cellular Processes|Transport and catabolism|Autophagy - yeast;Environmental Information Processing|Signal transduction|Sphingolipid signaling pathway		K06997	Unclassified|Metabolism|Amino acid metabolism		K09250	Metabolism|Nucleotide metabolism|Pyrimidine metabolism			K17906	Cellular Processes|Transport and catabolism|Autophagy - yeast;Environmental Information Processing|Membrane transport|Transporters;Genetic Information Processing|Folding, sorting and degradation|Membrane trafficking;Genetic Information Processing|Translation|Mitochondrial biogenesis			K07756	Cellular Processes|Transport and catabolism|Autophagy - yeast				K07905	Cellular Processes|Transport and catabolism|Endocytosis;Environmental Information Processing|Signal transduction|AMPK signaling pathway;Metabolism|Nucleotide metabolism|Purine metabolism			K13996	Genetic Information Processing|Folding, sorting and degradation|Protein processing in endoplasmic reticulum			K06027	Cellular Processes|Transport and catabolism|Autophagy - yeast;Genetic Information Processing|Folding, sorting and degradation|Membrane trafficking
K05757	Cellular Processes|Transport and catabolism|Endocytosis;Metabolism|Lipid metabolism|Ether lipid metabolism		K07889	Cellular Processes|Transport and catabolism|Endocytosis;Cellular Processes|Transport and catabolism|Phagosome;Environmental Information Processing|Signal transduction|Ras signaling pathway;Metabolism|Nucleotide metabolism|Purine metabolism		K02154	Cellular Processes|Transport and catabolism|Lysosome;Cellular Processes|Transport and catabolism|Phagosome			K04464	Cellular Processes|Transport and catabolism|Autophagy - yeast;Environmental Information Processing|Signal transduction|MAPK signaling pathway;Environmental Information Processing|Signal transduction|MAPK signaling pathway- yeast		K17260	Cellular Processes|Transport and catabolism|Autophagy - yeast		K19800	Cellular Processes|Transport and catabolism|Autophagy - yeast;Metabolism|Enzyme families|Protein kinases			K01336	Cellular Processes|Transport and catabolism|Autophagy - yeast;Genetic Information Processing|Folding, sorting and degradation|Chaperones and folding catalysts;Metabolism|Enzyme families|Peptidases		K20815	Unclassified|Genetic information processing|Translation		K09413	Metabolism|Nucleotide metabolism|Pyrimidine metabolism			K07203	Cellular Processes|Transport and catabolism|Autophagy - yeast;Environmental Information Processing|Signal transduction|AMPK signaling pathway;Environmental Information Processing|Signal transduction|Apelin signaling pathway;Environmental Information Processing|Signal transduction|ErbB signaling pathway;Environmental Information Processing|Signal transduction|HIF-1 signaling pathway;Environmental …			K00654	Cellular Processes|Transport and catabolism|Autophagy - yeast				K04513	Cellular Processes|Transport and catabolism|Endocytosis;Environmental Information Processing|Signal transduction|cAMP signaling pathway;Environmental Information Processing|Signal transduction|cGMP - PKG signaling pathway;Environmental Information Processing|Signal transduction|MAPK signaling pathway- yeast;Environmental Information Processing|Signal transduction|mTOR signaling pathway;Environmen…			K01663	Metabolism|Amino acid metabolism|Histidine metabolism			K15296	Cellular Processes|Transport and catabolism|Autophagy - yeast;Genetic Information Processing|Folding, sorting and degradation|Membrane trafficking
K05755	Cellular Processes|Transport and catabolism|Endocytosis;Metabolism|Lipid metabolism|Ether lipid metabolism		K12182	Cellular Processes|Transport and catabolism|Endocytosis;Cellular Processes|Transport and catabolism|Phagosome;Genetic Information Processing|Folding, sorting and degradation|Membrane trafficking		K02146	Cellular Processes|Transport and catabolism|Lysosome;Cellular Processes|Transport and catabolism|Phagosome;Metabolism|Carbohydrate metabolism|Inositol phosphate metabolism			K08269	Cellular Processes|Transport and catabolism|Autophagy - yeast;Environmental Information Processing|Signal transduction|mTOR signaling pathway;Metabolism|Nucleotide metabolism|Purine metabolism		K17907	Cellular Processes|Transport and catabolism|Autophagy - yeast		K17607	Cellular Processes|Transport and catabolism|Autophagy - yeast;Metabolism|Enzyme families|Protein phosphatase and associated proteins			K20181	Cellular Processes|Transport and catabolism|Autophagy - yeast;Genetic Information Processing|Folding, sorting and degradation|Membrane trafficking		K03627	Unclassified|Genetic information processing|Transcription		K09660	Metabolism|Nucleotide metabolism|Pyrimidine metabolism			K04382	Cellular Processes|Transport and catabolism|Autophagy - yeast;Environmental Information Processing|Signal transduction|AMPK signaling pathway;Environmental Information Processing|Signal transduction|Hippo signaling pathway;Environmental Information Processing|Signal transduction|PI3K-Akt signaling pathway;Environmental Information Processing|Signal transduction|Sphingolipid signaling pathway;Envi…			K19730	Cellular Processes|Transport and catabolism|Autophagy - yeast				K01115	Cellular Processes|Transport and catabolism|Endocytosis;Environmental Information Processing|Signal transduction|cAMP signaling pathway;Environmental Information Processing|Signal transduction|Phospholipase D signaling pathway;Environmental Information Processing|Signal transduction|Ras signaling pathway;Environmental Information Processing|Signal transduction|Sphingolipid signaling pathway			K01764	Metabolism|Carbohydrate metabolism|Glyoxylate and dicarboxylate metabolism			K20179	Cellular Processes|Transport and catabolism|Autophagy - yeast;Genetic Information Processing|Folding, sorting and degradation|Membrane trafficking
K19476	Cellular Processes|Transport and catabolism|Endocytosis;Metabolism|Metabolism of terpenoids and polyketides|Carbapenem biosynthesis		K07897	Cellular Processes|Transport and catabolism|Endocytosis;Cellular Processes|Transport and catabolism|Phagosome;Metabolism|Nucleotide metabolism|Purine metabolism		K02155	Cellular Processes|Transport and catabolism|Lysosome;Cellular Processes|Transport and catabolism|Phagosome;Metabolism|Carbohydrate metabolism|Inositol phosphate metabolism			K07756	Cellular Processes|Transport and catabolism|Autophagy - yeast;Environmental Information Processing|Signal transduction|Phosphatidylinositol signaling system		K21197	Cellular Processes|Transport and catabolism|Autophagy - yeast		K17908	Cellular Processes|Transport and catabolism|Autophagy - yeast;Metabolism|Metabolism of cofactors and vitamins|Ubiquinone and other terpenoid-quinone biosynthesis			K20183	Cellular Processes|Transport and catabolism|Autophagy - yeast;Genetic Information Processing|Folding, sorting and degradation|Membrane trafficking		K18666	Unclassified|Genetic information processing|Transcription		K00762	Metabolism|Nucleotide metabolism|Pyrimidine metabolism			K07204	Cellular Processes|Transport and catabolism|Autophagy - yeast;Environmental Information Processing|Signal transduction|AMPK signaling pathway;Environmental Information Processing|Signal transduction|mTOR signaling pathway;Environmental Information Processing|Signal transduction|PI3K-Akt signaling pathway			K17888	Cellular Processes|Transport and catabolism|Autophagy - yeast				K07937	Cellular Processes|Transport and catabolism|Endocytosis;Environmental Information Processing|Signal transduction|Exosome;Environmental Information Processing|Signal transduction|GTP-binding proteins;Environmental Information Processing|Signal transduction|Phospholipase D signaling pathway;Genetic Information Processing|Folding, sorting and degradation|Membrane trafficking			K12765	Cellular Processes|Cell growth and death|Meiosis - yeast;Metabolism|Enzyme families|Protein phosphatase and associated proteins			K20181	Cellular Processes|Transport and catabolism|Autophagy - yeast;Genetic Information Processing|Folding, sorting and degradation|Membrane trafficking
K18467	Cellular Processes|Transport and catabolism|Endocytosis;Metabolism|Metabolism of terpenoids and polyketides|Limonene and pinene degradation		K07901	Cellular Processes|Transport and catabolism|Endocytosis;Environmental Information Processing|Signal transduction|AMPK signaling pathway		K10089	Cellular Processes|Transport and catabolism|Lysosome;Cellular Processes|Transport and catabolism|Phagosome;Metabolism|Nucleotide metabolism|Pyrimidine metabolism			K00654	Cellular Processes|Transport and catabolism|Autophagy - yeast;Environmental Information Processing|Signal transduction|Sphingolipid signaling pathway		K06902	Cellular Processes|Transport and catabolism|Autophagy - yeast;Environmental Information Processing|Membrane transport|Transporters;Genetic Information Processing|Folding, sorting and degradation|Membrane trafficking		K18584	Cellular Processes|Transport and catabolism|Autophagy - yeast;Metabolism|Metabolism of terpenoids and polyketides|Polyketide sugar unit biosynthesis			K20177	Cellular Processes|Transport and catabolism|Autophagy - yeast;Genetic Information Processing|Folding, sorting and degradation|Membrane trafficking		K18667	Unclassified|Genetic information processing|Transcription		K10389	Metabolism|Nucleotide metabolism|Pyrimidine metabolism			K04345	Cellular Processes|Transport and catabolism|Autophagy - yeast;Environmental Information Processing|Signal transduction|Apelin signaling pathway;Environmental Information Processing|Signal transduction|Calcium signaling pathway;Environmental Information Processing|Signal transduction|cAMP signaling pathway;Environmental Information Processing|Signal transduction|Hedgehog signaling pathway;Environm…			K01336	Cellular Processes|Transport and catabolism|Autophagy - yeast				K04705	Cellular Processes|Transport and catabolism|Endocytosis;Environmental Information Processing|Signal transduction|Jak-STAT signaling pathway			K03083	Environmental Information Processing|Signal transduction|ErbB signaling pathway;Environmental Information Processing|Signal transduction|Hedgehog signaling pathway;Environmental Information Processing|Signal transduction|Hippo signaling pathway;Environmental Information Processing|Signal transduction|mTOR signaling pathway;Environmental Information Processing|Signal transduction|PI3K-Akt signalin…			K20184	Cellular Processes|Transport and catabolism|Autophagy - yeast;Genetic Information Processing|Folding, sorting and degradation|Membrane trafficking
K17278	Cellular Processes|Transport and catabolism|Exosome		K07905	Cellular Processes|Transport and catabolism|Endocytosis;Environmental Information Processing|Signal transduction|AMPK signaling pathway;Metabolism|Nucleotide metabolism|Purine metabolism		K12385	Cellular Processes|Transport and catabolism|Lysosome;Environmental Information Processing|Membrane transport|Transporters			K01336	Cellular Processes|Transport and catabolism|Autophagy - yeast;Genetic Information Processing|Folding, sorting and degradation|Chaperones and folding catalysts;Metabolism|Enzyme families|Peptidases		K17906	Cellular Processes|Transport and catabolism|Autophagy - yeast;Environmental Information Processing|Membrane transport|Transporters;Genetic Information Processing|Folding, sorting and degradation|Membrane trafficking;Genetic Information Processing|Translation|Mitochondrial biogenesis		K08329	Cellular Processes|Transport and catabolism|Autophagy - yeast;Metabolism|Nucleotide metabolism|Purine metabolism			K19730	Cellular Processes|Transport and catabolism|Autophagy - yeast;Genetic Information Processing|Folding, sorting and degradation|Membrane trafficking		K21627	Unclassified|Genetic information processing|Transcription		K10356	Metabolism|Nucleotide metabolism|Pyrimidine metabolism			K07827	Cellular Processes|Transport and catabolism|Autophagy - yeast;Environmental Information Processing|Signal transduction|Apelin signaling pathway;Environmental Information Processing|Signal transduction|ErbB signaling pathway;Environmental Information Processing|Signal transduction|FoxO signaling pathway;Environmental Information Processing|Signal transduction|MAPK signaling pathway;Environmental I…			K20181	Cellular Processes|Transport and catabolism|Autophagy - yeast				K10591	Cellular Processes|Transport and catabolism|Endocytosis;Environmental Information Processing|Signal transduction|MAPK signaling pathway- yeast;Genetic Information Processing|Folding, sorting and degradation|Ubiquitin mediated proteolysis			K18914	Genetic Information Processing|Translation|Mitochondrial biogenesis			K21157	Cellular Processes|Transport and catabolism|Autophagy - yeast;Genetic Information Processing|Transcription|RNA polymerase
K17255	Cellular Processes|Transport and catabolism|Exosome		K04513	Cellular Processes|Transport and catabolism|Endocytosis;Environmental Information Processing|Signal transduction|cAMP signaling pathway;Environmental Information Processing|Signal transduction|cGMP - PKG signaling pathway;Environmental Information Processing|Signal transduction|MAPK signaling pathway- yeast;Environmental Information Processing|Signal transduction|mTOR signaling pathway;Environmen…		K12404	Cellular Processes|Transport and catabolism|Lysosome;Genetic Information Processing|Folding, sorting and degradation|Membrane trafficking			K20181	Cellular Processes|Transport and catabolism|Autophagy - yeast;Genetic Information Processing|Folding, sorting and degradation|Membrane trafficking		K07203	Cellular Processes|Transport and catabolism|Autophagy - yeast;Environmental Information Processing|Signal transduction|AMPK signaling pathway;Environmental Information Processing|Signal transduction|Apelin signaling pathway;Environmental Information Processing|Signal transduction|ErbB signaling pathway;Environmental Information Processing|Signal transduction|HIF-1 signaling pathway;Environmental …		K18466	Cellular Processes|Transport and catabolism|Endocytosis			K06027	Cellular Processes|Transport and catabolism|Autophagy - yeast;Genetic Information Processing|Folding, sorting and degradation|Membrane trafficking		K07443	Unclassified|Genetic information processing|Replication and repair		K08141	Metabolism|Nucleotide metabolism|Purine metabolism			K08341	Cellular Processes|Transport and catabolism|Autophagy - yeast;Environmental Information Processing|Signal transduction|Apelin signaling pathway;Environmental Information Processing|Signal transduction|FoxO signaling pathway;Metabolism|Nucleotide metabolism|Purine metabolism			K20177	Cellular Processes|Transport and catabolism|Autophagy - yeast				K03283	Cellular Processes|Transport and catabolism|Endocytosis;Environmental Information Processing|Signal transduction|MAPK signaling pathway;Genetic Information Processing|Folding, sorting and degradation|Protein processing in endoplasmic reticulum;Genetic Information Processing|Transcription|Spliceosome			K12160	Genetic Information Processing|Translation|RNA transport			K01381	Cellular Processes|Transport and catabolism|Autophagy - yeast;Metabolism|Enzyme families|Peptidases
K01758	Cellular Processes|Transport and catabolism|Exosome		K01115	Cellular Processes|Transport and catabolism|Endocytosis;Environmental Information Processing|Signal transduction|cAMP signaling pathway;Environmental Information Processing|Signal transduction|Phospholipase D signaling pathway;Environmental Information Processing|Signal transduction|Ras signaling pathway;Environmental Information Processing|Signal transduction|Sphingolipid signaling pathway		K12396	Cellular Processes|Transport and catabolism|Lysosome;Metabolism|Amino acid metabolism|Arginine biosynthesis			K20183	Cellular Processes|Transport and catabolism|Autophagy - yeast;Genetic Information Processing|Folding, sorting and degradation|Membrane trafficking		K07204	Cellular Processes|Transport and catabolism|Autophagy - yeast;Environmental Information Processing|Signal transduction|AMPK signaling pathway;Environmental Information Processing|Signal transduction|mTOR signaling pathway;Environmental Information Processing|Signal transduction|PI3K-Akt signaling pathway		K10365	Cellular Processes|Transport and catabolism|Endocytosis			K15296	Cellular Processes|Transport and catabolism|Autophagy - yeast;Genetic Information Processing|Folding, sorting and degradation|Membrane trafficking		K07478	Unclassified|Genetic information processing|Replication and repair		K06961	Metabolism|Nucleotide metabolism|Purine metabolism			K04464	Cellular Processes|Transport and catabolism|Autophagy - yeast;Environmental Information Processing|Signal transduction|MAPK signaling pathway;Environmental Information Processing|Signal transduction|MAPK signaling pathway- yeast			K06027	Cellular Processes|Transport and catabolism|Autophagy - yeast				K11866	Cellular Processes|Transport and catabolism|Endocytosis;Genetic Information Processing|Folding, sorting and degradation|Membrane trafficking;Genetic Information Processing|Folding, sorting and degradation|Ubiquitin system;Metabolism|Enzyme families|Peptidases			K17278	Cellular Processes|Transport and catabolism|Exosome			K17607	Cellular Processes|Transport and catabolism|Autophagy - yeast;Metabolism|Enzyme families|Protein phosphatase and associated proteins
K05658	Cellular Processes|Transport and catabolism|Exosome;Environmental Information Processing|Membrane transport|ABC transporters;Environmental Information Processing|Membrane transport|Transporters;Environmental Information Processing|Signal transduction|CD Molecules		K07937	Cellular Processes|Transport and catabolism|Endocytosis;Environmental Information Processing|Signal transduction|Exosome;Environmental Information Processing|Signal transduction|GTP-binding proteins;Environmental Information Processing|Signal transduction|Phospholipase D signaling pathway;Genetic Information Processing|Folding, sorting and degradation|Membrane trafficking		K12399	Cellular Processes|Transport and catabolism|Lysosome;Metabolism|Amino acid metabolism|Arginine biosynthesis			K20177	Cellular Processes|Transport and catabolism|Autophagy - yeast;Genetic Information Processing|Folding, sorting and degradation|Membrane trafficking		K04345	Cellular Processes|Transport and catabolism|Autophagy - yeast;Environmental Information Processing|Signal transduction|Apelin signaling pathway;Environmental Information Processing|Signal transduction|Calcium signaling pathway;Environmental Information Processing|Signal transduction|cAMP signaling pathway;Environmental Information Processing|Signal transduction|Hedgehog signaling pathway;Environm…		K10396	Cellular Processes|Transport and catabolism|Endocytosis			K20179	Cellular Processes|Transport and catabolism|Autophagy - yeast;Genetic Information Processing|Folding, sorting and degradation|Membrane trafficking		K07401	Unclassified|Genetic information processing|Protein processing		K11788	Metabolism|Nucleotide metabolism|Purine metabolism			K08269	Cellular Processes|Transport and catabolism|Autophagy - yeast;Environmental Information Processing|Signal transduction|mTOR signaling pathway;Metabolism|Nucleotide metabolism|Purine metabolism			K15296	Cellular Processes|Transport and catabolism|Autophagy - yeast				K12471	Cellular Processes|Transport and catabolism|Endocytosis;Genetic Information Processing|Folding, sorting and degradation|Membrane trafficking			K03858	Metabolism|Glycan biosynthesis and metabolism|Glycosylphosphatidylinositol(GPI)-anchor biosynthesis			K17606	Cellular Processes|Transport and catabolism|Autophagy - yeast;Metabolism|Metabolism of cofactors and vitamins|One carbon pool by folate
K07893	Cellular Processes|Transport and catabolism|Exosome;Environmental Information Processing|Signal transduction|GTP-binding proteins;Genetic Information Processing|Folding, sorting and degradation|Membrane trafficking		K10591	Cellular Processes|Transport and catabolism|Endocytosis;Environmental Information Processing|Signal transduction|MAPK signaling pathway- yeast;Genetic Information Processing|Folding, sorting and degradation|Ubiquitin mediated proteolysis		K13289	Cellular Processes|Transport and catabolism|Lysosome;Metabolism|Amino acid metabolism|Tryptophan metabolism			K06027	Cellular Processes|Transport and catabolism|Autophagy - yeast;Genetic Information Processing|Folding, sorting and degradation|Membrane trafficking		K07827	Cellular Processes|Transport and catabolism|Autophagy - yeast;Environmental Information Processing|Signal transduction|Apelin signaling pathway;Environmental Information Processing|Signal transduction|ErbB signaling pathway;Environmental Information Processing|Signal transduction|FoxO signaling pathway;Environmental Information Processing|Signal transduction|MAPK signaling pathway;Environmental I…		K18443	Cellular Processes|Transport and catabolism|Endocytosis			K20184	Cellular Processes|Transport and catabolism|Autophagy - yeast;Genetic Information Processing|Folding, sorting and degradation|Membrane trafficking		K10438	Metabolism|Xenobiotics biodegradation and metabolism|Styrene degradation		K00988	Metabolism|Nucleotide metabolism|Purine metabolism			K07756	Cellular Processes|Transport and catabolism|Autophagy - yeast;Environmental Information Processing|Signal transduction|Phosphatidylinositol signaling system			K20179	Cellular Processes|Transport and catabolism|Autophagy - yeast				K12486	Cellular Processes|Transport and catabolism|Endocytosis;Genetic Information Processing|Folding, sorting and degradation|Membrane trafficking			K15289	Environmental Information Processing|Membrane transport|Transporters			K17908	Cellular Processes|Transport and catabolism|Autophagy - yeast;Metabolism|Metabolism of cofactors and vitamins|Ubiquinone and other terpenoid-quinone biosynthesis
K08515	Cellular Processes|Transport and catabolism|Exosome;Genetic Information Processing||Folding, sorting and degradation|Membrane trafficking;Genetic Information Processing|Folding, sorting and degradation|SNARE interactions in vesicular transport		K04393	Cellular Processes|Transport and catabolism|Endocytosis;Environmental Information Processing|Signal transduction|MAPK signaling pathway;Environmental Information Processing|Signal transduction|MAPK signaling pathway- yeast;Environmental Information Processing|Signal transduction|Rap1 signaling pathway;Environmental Information Processing|Signal transduction|Ras signaling pathway;Environmental Inf…		K17764	Cellular Processes|Transport and catabolism|Mitophagy - yeast;Genetic Information Processing|Translation|Mitochondrial biogenesis			K20179	Cellular Processes|Transport and catabolism|Autophagy - yeast;Genetic Information Processing|Folding, sorting and degradation|Membrane trafficking		K08341	Cellular Processes|Transport and catabolism|Autophagy - yeast;Environmental Information Processing|Signal transduction|Apelin signaling pathway;Environmental Information Processing|Signal transduction|FoxO signaling pathway;Metabolism|Nucleotide metabolism|Purine metabolism		K05758	Cellular Processes|Transport and catabolism|Endocytosis			K08502	Cellular Processes|Transport and catabolism|Autophagy - yeast;Genetic Information Processing|Folding, sorting and degradation|Membrane trafficking;Genetic Information Processing|Folding, sorting and degradation|SNARE interactions in vesicular transport		K15303	Metabolism|Xenobiotics biodegradation and metabolism|Metabolism of xenobiotics by cytochrome P450		K01483	Metabolism|Nucleotide metabolism|Purine metabolism			K00654	Cellular Processes|Transport and catabolism|Autophagy - yeast;Environmental Information Processing|Signal transduction|Sphingolipid signaling pathway			K20184	Cellular Processes|Transport and catabolism|Autophagy - yeast				K11839	Cellular Processes|Transport and catabolism|Endocytosis;Genetic Information Processing|Folding, sorting and degradation|Membrane trafficking;Genetic Information Processing|Folding, sorting and degradation|Ubiquitin system;Metabolism|Enzyme families|Peptidases			K00700	Cellular Processes|Transport and catabolism|Exosome;Metabolism|Carbohydrate metabolism|Starch and sucrose metabolism			K21141	Cellular Processes|Transport and catabolism|Autophagy - yeast;Metabolism|Metabolism of terpenoids and polyketides|Drug metabolism - other enzymes
K03250	Cellular Processes|Transport and catabolism|Exosome;Genetic Information Processing||Folding, sorting and degradation|Proteasome;Genetic Information Processing|Translation|RNA transport;Genetic Information Processing|Translation|Translation factors		K03283	Cellular Processes|Transport and catabolism|Endocytosis;Environmental Information Processing|Signal transduction|MAPK signaling pathway;Genetic Information Processing|Folding, sorting and degradation|Protein processing in endoplasmic reticulum;Genetic Information Processing|Transcription|Spliceosome		K08955	Cellular Processes|Transport and catabolism|Mitophagy - yeast;Metabolism|Enzyme families|Peptidases			K20184	Cellular Processes|Transport and catabolism|Autophagy - yeast;Genetic Information Processing|Folding, sorting and degradation|Membrane trafficking		K04464	Cellular Processes|Transport and catabolism|Autophagy - yeast;Environmental Information Processing|Signal transduction|MAPK signaling pathway;Environmental Information Processing|Signal transduction|MAPK signaling pathway- yeast		K18468	Cellular Processes|Transport and catabolism|Endocytosis			K08331	Cellular Processes|Transport and catabolism|Autophagy - yeast;Genetic Information Processing|Folding, sorting and degradation|Membrane trafficking;Genetic Information Processing|Translation|Mitochondrial biogenesis		K00485	Metabolism|Xenobiotics biodegradation and metabolism|Drug metabolism - cytochrome P450		K08339	Metabolism|Nucleotide metabolism|Purine metabolism			K01336	Cellular Processes|Transport and catabolism|Autophagy - yeast;Genetic Information Processing|Folding, sorting and degradation|Chaperones and folding catalysts;Metabolism|Enzyme families|Peptidases			K08502	Cellular Processes|Transport and catabolism|Autophagy - yeast				K12493	Cellular Processes|Transport and catabolism|Endocytosis;Metabolism|Amino acid metabolism|Arginine biosynthesis			K02142	Metabolism|Energy metabolism|Oxidative phosphorylation			K18584	Cellular Processes|Transport and catabolism|Autophagy - yeast;Metabolism|Metabolism of terpenoids and polyketides|Polyketide sugar unit biosynthesis
K04077	Cellular Processes|Transport and catabolism|Exosome;Genetic Information Processing|Folding, sorting and degradation|Chaperones and folding catalysts;Genetic Information Processing|Folding, sorting and degradation|RNA degradation;Genetic Information Processing|Transcription|Messenger RNA Biogenesis;Genetic Information Processing|Translation|Mitochondrial biogenesis		K11866	Cellular Processes|Transport and catabolism|Endocytosis;Genetic Information Processing|Folding, sorting and degradation|Membrane trafficking;Genetic Information Processing|Folding, sorting and degradation|Ubiquitin system;Metabolism|Enzyme families|Peptidases		K04565	Cellular Processes|Transport and catabolism|Peroxisome			K08502	Cellular Processes|Transport and catabolism|Autophagy - yeast;Genetic Information Processing|Folding, sorting and degradation|Membrane trafficking;Genetic Information Processing|Folding, sorting and degradation|SNARE interactions in vesicular transport		K08269	Cellular Processes|Transport and catabolism|Autophagy - yeast;Environmental Information Processing|Signal transduction|mTOR signaling pathway;Metabolism|Nucleotide metabolism|Purine metabolism		K12184	Cellular Processes|Transport and catabolism|Endocytosis			K08342	Cellular Processes|Transport and catabolism|Autophagy - yeast;Genetic Information Processing|Folding, sorting and degradation|Membrane trafficking;Genetic Information Processing|Translation|Mitochondrial biogenesis;Metabolism|Enzyme families|Peptidases		K01061	Metabolism|Xenobiotics biodegradation and metabolism|Chlorocyclohexane and chlorobenzene degradation;Metabolism|Xenobiotics biodegradation and metabolism|Fluorobenzoate degradation;Metabolism|Xenobiotics biodegradation and metabolism|Toluene degradation		K07976	Metabolism|Nucleotide metabolism|Purine metabolism			K20181	Cellular Processes|Transport and catabolism|Autophagy - yeast;Genetic Information Processing|Folding, sorting and degradation|Membrane trafficking			K08493	Cellular Processes|Transport and catabolism|Autophagy - yeast				K12188	Cellular Processes|Transport and catabolism|Endocytosis;Metabolism|Amino acid metabolism|Lysine biosynthesis			K14264	Metabolism|Amino acid metabolism|Amino acid related enzymes;Metabolism|Amino acid metabolism|Tryptophan metabolism			K08329	Cellular Processes|Transport and catabolism|Autophagy - yeast;Metabolism|Nucleotide metabolism|Purine metabolism
K09493	Cellular Processes|Transport and catabolism|Exosome;Genetic Information Processing|Folding, sorting and degradation|Chaperones and folding catalysts;Genetic Information Processing|Replication and repair|Chromosome and associated proteins		K12472	Cellular Processes|Transport and catabolism|Endocytosis;Genetic Information Processing|Folding, sorting and degradation|Membrane trafficking		K00830	Cellular Processes|Transport and catabolism|Peroxisome			K08493	Cellular Processes|Transport and catabolism|Autophagy - yeast;Genetic Information Processing|Folding, sorting and degradation|Membrane trafficking;Genetic Information Processing|Folding, sorting and degradation|SNARE interactions in vesicular transport		K07756	Cellular Processes|Transport and catabolism|Autophagy - yeast;Environmental Information Processing|Signal transduction|Phosphatidylinositol signaling system		K12196	Cellular Processes|Transport and catabolism|Endocytosis			K17900	Cellular Processes|Transport and catabolism|Autophagy - yeast;Genetic Information Processing|Folding, sorting and degradation|Membrane trafficking;Genetic Information Processing|Translation|Mitochondrial biogenesis;Metabolism|Lipid metabolism|Glycerolipid metabolism		K01560	Metabolism|Xenobiotics biodegradation and metabolism|Chloroalkane and chloroalkene degradation;Metabolism|Xenobiotics biodegradation and metabolism|Chlorocyclohexane and chlorobenzene degradation		K07575	Metabolism|Nucleotide metabolism|Purine metabolism			K20183	Cellular Processes|Transport and catabolism|Autophagy - yeast;Genetic Information Processing|Folding, sorting and degradation|Membrane trafficking			K08331	Cellular Processes|Transport and catabolism|Autophagy - yeast				K12193	Cellular Processes|Transport and catabolism|Endocytosis;Metabolism|Amino acid metabolism|Lysine degradation			K11568	Genetic Information Processing|Replication and repair|Chromosome and associated proteins			K09243	Cellular Processes|Transport and catabolism|Autophagy - yeast;Metabolism|Nucleotide metabolism|Pyrimidine metabolism
K09497	Cellular Processes|Transport and catabolism|Exosome;Genetic Information Processing|Folding, sorting and degradation|Chaperones and folding catalysts;Genetic Information Processing|Replication and repair|Chromosome and associated proteins		K12471	Cellular Processes|Transport and catabolism|Endocytosis;Genetic Information Processing|Folding, sorting and degradation|Membrane trafficking		K00624	Cellular Processes|Transport and catabolism|Peroxisome			K08340	Cellular Processes|Transport and catabolism|Autophagy - yeast;Genetic Information Processing|Folding, sorting and degradation|Membrane trafficking;Genetic Information Processing|Translation|Mitochondrial biogenesis		K00654	Cellular Processes|Transport and catabolism|Autophagy - yeast;Environmental Information Processing|Signal transduction|Sphingolipid signaling pathway		K12492	Cellular Processes|Transport and catabolism|Endocytosis			K03237	Cellular Processes|Transport and catabolism|Autophagy - yeast;Genetic Information Processing|Folding, sorting and degradation|Protein processing in endoplasmic reticulum;Genetic Information Processing|Translation|RNA transport;Metabolism|Energy metabolism|Sulfur metabolism		K06035	Metabolism|Xenobiotics biodegradation and metabolism|Atrazine degradation		K07304	Metabolism|Nucleotide metabolism|Purine metabolism			K20177	Cellular Processes|Transport and catabolism|Autophagy - yeast;Genetic Information Processing|Folding, sorting and degradation|Membrane trafficking			K08342	Cellular Processes|Transport and catabolism|Autophagy - yeast				K12198	Cellular Processes|Transport and catabolism|Endocytosis;Metabolism|Amino acid metabolism|Lysine degradation			K14688	Environmental Information Processing|Membrane transport|Transporters			K09464	Cellular Processes|Transport and catabolism|Autophagy - yeast;Metabolism|Nucleotide metabolism|Pyrimidine metabolism
K09495	Cellular Processes|Transport and catabolism|Exosome;Genetic Information Processing|Folding, sorting and degradation|Chaperones and folding catalysts;Genetic Information Processing|Replication and repair|Chromosome and associated proteins		K19475	Cellular Processes|Transport and catabolism|Endocytosis;Genetic Information Processing|Folding, sorting and degradation|Membrane trafficking		K01897	Cellular Processes|Transport and catabolism|Peroxisome			K08331	Cellular Processes|Transport and catabolism|Autophagy - yeast;Genetic Information Processing|Folding, sorting and degradation|Membrane trafficking;Genetic Information Processing|Translation|Mitochondrial biogenesis		K19730	Cellular Processes|Transport and catabolism|Autophagy - yeast;Genetic Information Processing|Folding, sorting and degradation|Membrane trafficking		K18442	Cellular Processes|Transport and catabolism|Endocytosis			K16196	Cellular Processes|Transport and catabolism|Autophagy - yeast;Genetic Information Processing|Folding, sorting and degradation|Protein processing in endoplasmic reticulum;Metabolism|Metabolism of cofactors and vitamins|Nicotinate and nicotinamide metabolism		K03380	Metabolism|Xenobiotics biodegradation and metabolism|Aminobenzoate degradation;Metabolism|Xenobiotics biodegradation and metabolism|Toluene degradation		K07560	Metabolism|Nucleotide metabolism|Purine metabolism			K19730	Cellular Processes|Transport and catabolism|Autophagy - yeast;Genetic Information Processing|Folding, sorting and degradation|Membrane trafficking			K17900	Cellular Processes|Transport and catabolism|Autophagy - yeast				K05747	Cellular Processes|Transport and catabolism|Endocytosis;Metabolism|Lipid metabolism|Ether lipid metabolism			K11231	Environmental Information Processing|Signal transduction|MAPK signaling pathway- yeast;Environmental Information Processing|Signal transduction|Two-component system;Metabolism|Amino acid metabolism|Glycine, serine and threonine metabolism			K08330	Cellular Processes|Transport and catabolism|Autophagy - yeast
K17267	Cellular Processes|Transport and catabolism|Exosome;Genetic Information Processing|Folding, sorting and degradation|Membrane trafficking		K12486	Cellular Processes|Transport and catabolism|Endocytosis;Genetic Information Processing|Folding, sorting and degradation|Membrane trafficking		K13339	Cellular Processes|Transport and catabolism|Peroxisome			K08342	Cellular Processes|Transport and catabolism|Autophagy - yeast;Genetic Information Processing|Folding, sorting and degradation|Membrane trafficking;Genetic Information Processing|Translation|Mitochondrial biogenesis;Metabolism|Enzyme families|Peptidases		K17888	Cellular Processes|Transport and catabolism|Autophagy - yeast;Genetic Information Processing|Folding, sorting and degradation|Membrane trafficking;Genetic Information Processing|Folding, sorting and degradation|Ubiquitin system;Genetic Information Processing|Translation|Mitochondrial biogenesis		K05756	Cellular Processes|Transport and catabolism|Endocytosis			K21157	Cellular Processes|Transport and catabolism|Autophagy - yeast;Genetic Information Processing|Transcription|RNA polymerase		K14333	Metabolism|Xenobiotics biodegradation and metabolism|Aminobenzoate degradation;Metabolism|Xenobiotics biodegradation and metabolism|Benzoate degradation		K06890	Metabolism|Nucleotide metabolism|Purine metabolism			K06027	Cellular Processes|Transport and catabolism|Autophagy - yeast;Genetic Information Processing|Folding, sorting and degradation|Membrane trafficking			K03237	Cellular Processes|Transport and catabolism|Autophagy - yeast				K05757	Cellular Processes|Transport and catabolism|Endocytosis;Metabolism|Lipid metabolism|Ether lipid metabolism			K01238	Unclassified|Poorly characterized|General function prediction only			K12761	Cellular Processes|Transport and catabolism|Autophagy - yeast
K05236	Cellular Processes|Transport and catabolism|Exosome;Genetic Information Processing|Folding, sorting and degradation|Membrane trafficking		K11839	Cellular Processes|Transport and catabolism|Endocytosis;Genetic Information Processing|Folding, sorting and degradation|Membrane trafficking;Genetic Information Processing|Folding, sorting and degradation|Ubiquitin system;Metabolism|Enzyme families|Peptidases		K15628	Cellular Processes|Transport and catabolism|Peroxisome;Environmental Information Processing|Membrane transport|ABC transporters;Environmental Information Processing|Membrane transport|Transporters			K17900	Cellular Processes|Transport and catabolism|Autophagy - yeast;Genetic Information Processing|Folding, sorting and degradation|Membrane trafficking;Genetic Information Processing|Translation|Mitochondrial biogenesis;Metabolism|Lipid metabolism|Glycerolipid metabolism		K01336	Cellular Processes|Transport and catabolism|Autophagy - yeast;Genetic Information Processing|Folding, sorting and degradation|Chaperones and folding catalysts;Metabolism|Enzyme families|Peptidases		K17919	Cellular Processes|Transport and catabolism|Endocytosis			K01381	Cellular Processes|Transport and catabolism|Autophagy - yeast;Metabolism|Enzyme families|Peptidases		K01101	Metabolism|Xenobiotics biodegradation and metabolism|Aminobenzoate degradation		K01466	Metabolism|Nucleotide metabolism|Purine metabolism			K15296	Cellular Processes|Transport and catabolism|Autophagy - yeast;Genetic Information Processing|Folding, sorting and degradation|Membrane trafficking			K16196	Cellular Processes|Transport and catabolism|Autophagy - yeast				K05755	Cellular Processes|Transport and catabolism|Endocytosis;Metabolism|Lipid metabolism|Ether lipid metabolism			K21752	Genetic Information Processing|Transcription|RNA polymerase			K17260	Cellular Processes|Transport and catabolism|Autophagy - yeast
K17302	Cellular Processes|Transport and catabolism|Exosome;Genetic Information Processing|Folding, sorting and degradation|Membrane trafficking		K12493	Cellular Processes|Transport and catabolism|Endocytosis;Metabolism|Amino acid metabolism|Arginine biosynthesis		K00232	Cellular Processes|Transport and catabolism|Peroxisome;Environmental Information Processing|Signal transduction|cAMP signaling pathway			K03237	Cellular Processes|Transport and catabolism|Autophagy - yeast;Genetic Information Processing|Folding, sorting and degradation|Protein processing in endoplasmic reticulum;Genetic Information Processing|Translation|RNA transport;Metabolism|Energy metabolism|Sulfur metabolism		K06027	Cellular Processes|Transport and catabolism|Autophagy - yeast;Genetic Information Processing|Folding, sorting and degradation|Membrane trafficking		K12199	Cellular Processes|Transport and catabolism|Endocytosis			K19800	Cellular Processes|Transport and catabolism|Autophagy - yeast;Metabolism|Enzyme families|Protein kinases		K00876	Metabolism|Nucleotide metabolism|Pyrimidine metabolism;Metabolism|Xenobiotics biodegradation and metabolism|Drug metabolism - other enzymes		K06883	Metabolism|Nucleotide metabolism|Purine metabolism			K20179	Cellular Processes|Transport and catabolism|Autophagy - yeast;Genetic Information Processing|Folding, sorting and degradation|Membrane trafficking			K21157	Cellular Processes|Transport and catabolism|Autophagy - yeast				K19476	Cellular Processes|Transport and catabolism|Endocytosis;Metabolism|Metabolism of terpenoids and polyketides|Carbapenem biosynthesis			K21594	Genetic Information Processing|Translation|Mitochondrial biogenesis			K17907	Cellular Processes|Transport and catabolism|Autophagy - yeast
K03231	Cellular Processes|Transport and catabolism|Exosome;Genetic Information Processing|Folding, sorting and degradation|Membrane trafficking;Genetic Information Processing|Transcription|Messenger RNA Biogenesis;Genetic Information Processing|Transcription|Transfer RNA biogenesis;Genetic Information Processing|Translation|RNA transport;Genetic Information Processing|Translation|Translation factors		K12479	Cellular Processes|Transport and catabolism|Endocytosis;Metabolism|Amino acid metabolism|Arginine biosynthesis		K04564	Cellular Processes|Transport and catabolism|Peroxisome;Environmental Information Processing|Signal transduction|FoxO signaling pathway			K16196	Cellular Processes|Transport and catabolism|Autophagy - yeast;Genetic Information Processing|Folding, sorting and degradation|Protein processing in endoplasmic reticulum;Metabolism|Metabolism of cofactors and vitamins|Nicotinate and nicotinamide metabolism		K15296	Cellular Processes|Transport and catabolism|Autophagy - yeast;Genetic Information Processing|Folding, sorting and degradation|Membrane trafficking		K12562	Cellular Processes|Transport and catabolism|Endocytosis			K17607	Cellular Processes|Transport and catabolism|Autophagy - yeast;Metabolism|Enzyme families|Protein phosphatase and associated proteins		K13800	Metabolism|Nucleotide metabolism|Pyrimidine metabolism;Metabolism|Xenobiotics biodegradation and metabolism|Drug metabolism - other enzymes		K08257	Metabolism|Nucleotide metabolism|Purine metabolism			K20184	Cellular Processes|Transport and catabolism|Autophagy - yeast;Genetic Information Processing|Folding, sorting and degradation|Membrane trafficking			K01381	Cellular Processes|Transport and catabolism|Autophagy - yeast				K18467	Cellular Processes|Transport and catabolism|Endocytosis;Metabolism|Metabolism of terpenoids and polyketides|Limonene and pinene degradation			K01759	Metabolism|Carbohydrate metabolism|Glyoxylate and dicarboxylate metabolism			K21197	Cellular Processes|Transport and catabolism|Autophagy - yeast
K14454	Cellular Processes|Transport and catabolism|Exosome;Genetic Information Processing|Folding, sorting and degradation|Membrane trafficking;Metabolism|Amino acid metabolism|Alanine, aspartate and glutamate metabolism;Metabolism|Amino acid metabolism|Amino acid related enzymes;Metabolism|Amino acid metabolism|Arginine and proline metabolism;Metabolism|Amino acid metabolism|Arginine biosynthesis;Metab…		K12193	Cellular Processes|Transport and catabolism|Endocytosis;Metabolism|Amino acid metabolism|Lysine degradation		K03781	Cellular Processes|Transport and catabolism|Peroxisome;Environmental Information Processing|Signal transduction|FoxO signaling pathway;Environmental Information Processing|Signal transduction|MAPK signaling pathway- yeast;Metabolism|Lipid metabolism|Steroid biosynthesis			K21157	Cellular Processes|Transport and catabolism|Autophagy - yeast;Genetic Information Processing|Transcription|RNA polymerase		K20177	Cellular Processes|Transport and catabolism|Autophagy - yeast;Genetic Information Processing|Folding, sorting and degradation|Membrane trafficking		K12191	Cellular Processes|Transport and catabolism|Endocytosis			K17606	Cellular Processes|Transport and catabolism|Autophagy - yeast;Metabolism|Metabolism of cofactors and vitamins|One carbon pool by folate		K00254	Metabolism|Nucleotide metabolism|Pyrimidine metabolism		K01488	Metabolism|Nucleotide metabolism|Purine metabolism			K08502	Cellular Processes|Transport and catabolism|Autophagy - yeast;Genetic Information Processing|Folding, sorting and degradation|Membrane trafficking;Genetic Information Processing|Folding, sorting and degradation|SNARE interactions in vesicular transport			K17607	Cellular Processes|Transport and catabolism|Autophagy - yeast				K16365	Cellular Processes|Transport and catabolism|Exosome			K07232	Metabolism|Metabolism of other amino acids|Glutathione metabolism			K04513	Cellular Processes|Transport and catabolism|Endocytosis;Environmental Information Processing|Signal transduction|cAMP signaling pathway;Environmental Information Processing|Signal transduction|cGMP - PKG signaling pathway;Environmental Information Processing|Signal transduction|MAPK signaling pathway- yeast;Environmental Information Processing|Signal transduction|mTOR signaling pathway;Environmen…
K09490	Cellular Processes|Transport and catabolism|Exosome;Genetic Information Processing|Folding, sorting and degradation|Protein export;Genetic Information Processing|Folding, sorting and degradation|Protein processing in endoplasmic reticulum;Genetic Information Processing|Folding, sorting and degradation|Chaperones and folding catalysts;Genetic Information Processing|Folding, sorting and degradation…		K12198	Cellular Processes|Transport and catabolism|Endocytosis;Metabolism|Amino acid metabolism|Lysine degradation		K13341	Cellular Processes|Transport and catabolism|Peroxisome;Metabolism|Amino acid metabolism|Tryptophan metabolism			K01381	Cellular Processes|Transport and catabolism|Autophagy - yeast;Metabolism|Enzyme families|Peptidases		K20179	Cellular Processes|Transport and catabolism|Autophagy - yeast;Genetic Information Processing|Folding, sorting and degradation|Membrane trafficking		K12194	Cellular Processes|Transport and catabolism|Endocytosis			K17908	Cellular Processes|Transport and catabolism|Autophagy - yeast;Metabolism|Metabolism of cofactors and vitamins|Ubiquinone and other terpenoid-quinone biosynthesis		K00762	Metabolism|Nucleotide metabolism|Pyrimidine metabolism		K06681	Metabolism|Nucleotide metabolism|Purine metabolism			K08493	Cellular Processes|Transport and catabolism|Autophagy - yeast;Genetic Information Processing|Folding, sorting and degradation|Membrane trafficking;Genetic Information Processing|Folding, sorting and degradation|SNARE interactions in vesicular transport			K17606	Cellular Processes|Transport and catabolism|Autophagy - yeast				K17278	Cellular Processes|Transport and catabolism|Exosome			K06268	Cellular Processes|Cell growth and death|Cellular senescence;Environmental Information Processing|Signal transduction|Calcium signaling pathway;Environmental Information Processing|Signal transduction|cGMP - PKG signaling pathway;Environmental Information Processing|Signal transduction|MAPK signaling pathway;Environmental Information Processing|Signal transduction|VEGF signaling pathway;Environme…			K04393	Cellular Processes|Transport and catabolism|Endocytosis;Environmental Information Processing|Signal transduction|MAPK signaling pathway;Environmental Information Processing|Signal transduction|MAPK signaling pathway- yeast;Environmental Information Processing|Signal transduction|Rap1 signaling pathway;Environmental Information Processing|Signal transduction|Ras signaling pathway;Environmental Inf…
K03178	Cellular Processes|Transport and catabolism|Exosome;Genetic Information Processing|Folding, sorting and degradation|Ubiquitin mediated proteolysis;Genetic Information Processing|Folding, sorting and degradation|Ubiquitin system		K12195	Cellular Processes|Transport and catabolism|Endocytosis;Metabolism|Amino acid metabolism|Lysine degradation		K13338	Cellular Processes|Transport and catabolism|Peroxisome;Metabolism|Amino acid metabolism|Tryptophan metabolism			K19800	Cellular Processes|Transport and catabolism|Autophagy - yeast;Metabolism|Enzyme families|Protein kinases		K20181	Cellular Processes|Transport and catabolism|Autophagy - yeast;Genetic Information Processing|Folding, sorting and degradation|Membrane trafficking		K17917	Cellular Processes|Transport and catabolism|Endocytosis			K18584	Cellular Processes|Transport and catabolism|Autophagy - yeast;Metabolism|Metabolism of terpenoids and polyketides|Polyketide sugar unit biosynthesis		K00943	Metabolism|Nucleotide metabolism|Pyrimidine metabolism		K07555	Metabolism|Nucleotide metabolism|Purine metabolism			K08331	Cellular Processes|Transport and catabolism|Autophagy - yeast;Genetic Information Processing|Folding, sorting and degradation|Membrane trafficking;Genetic Information Processing|Translation|Mitochondrial biogenesis			K17908	Cellular Processes|Transport and catabolism|Autophagy - yeast				K03386	Cellular Processes|Transport and catabolism|Exosome			K00965	Metabolism|Carbohydrate metabolism|Amino sugar and nucleotide sugar metabolism;Metabolism|Carbohydrate metabolism|Galactose metabolism			K01115	Cellular Processes|Transport and catabolism|Endocytosis;Environmental Information Processing|Signal transduction|cAMP signaling pathway;Environmental Information Processing|Signal transduction|Phospholipase D signaling pathway;Environmental Information Processing|Signal transduction|Ras signaling pathway;Environmental Information Processing|Signal transduction|Sphingolipid signaling pathway
K11836	Cellular Processes|Transport and catabolism|Exosome;Genetic Information Processing|Folding, sorting and degradation|Ubiquitin system;Metabolism|Enzyme families|Peptidases		K05747	Cellular Processes|Transport and catabolism|Endocytosis;Metabolism|Lipid metabolism|Ether lipid metabolism		K07513	Cellular Processes|Transport and catabolism|Peroxisome;Metabolism|Amino acid metabolism|Valine, leucine and isoleucine degradation;Metabolism|Lipid metabolism|alpha-Linolenic acid metabolism;Metabolism|Lipid metabolism|Biosynthesis of unsaturated fatty acids;Metabolism|Lipid metabolism|Fatty acid degradation			K17607	Cellular Processes|Transport and catabolism|Autophagy - yeast;Metabolism|Enzyme families|Protein phosphatase and associated proteins		K20183	Cellular Processes|Transport and catabolism|Autophagy - yeast;Genetic Information Processing|Folding, sorting and degradation|Membrane trafficking		K07904	Cellular Processes|Transport and catabolism|Endocytosis;Cellular Processes|Transport and catabolism|Exosome;Environmental Information Processing|Signal transduction|GTP-binding proteins;Genetic Information Processing|Folding, sorting and degradation|Membrane trafficking			K08329	Cellular Processes|Transport and catabolism|Autophagy - yeast;Metabolism|Nucleotide metabolism|Purine metabolism		K01591	Metabolism|Nucleotide metabolism|Pyrimidine metabolism		K08596	Metabolism|Nucleotide metabolism|Purine metabolism			K08342	Cellular Processes|Transport and catabolism|Autophagy - yeast;Genetic Information Processing|Folding, sorting and degradation|Membrane trafficking;Genetic Information Processing|Translation|Mitochondrial biogenesis;Metabolism|Enzyme families|Peptidases			K21141	Cellular Processes|Transport and catabolism|Autophagy - yeast				K12462	Cellular Processes|Transport and catabolism|Exosome			K21157	Cellular Processes|Transport and catabolism|Autophagy - yeast;Genetic Information Processing|Transcription|RNA polymerase			K07937	Cellular Processes|Transport and catabolism|Endocytosis;Cellular Processes|Transport and catabolism|Exosome;Environmental Information Processing|Signal transduction|GTP-binding proteins;Environmental Information Processing|Signal transduction|Phospholipase D signaling pathway;Genetic Information Processing|Folding, sorting and degradation|Membrane trafficking
K04799	Cellular Processes|Transport and catabolism|Exosome;Genetic Information Processing|Replication and repair|Base excision repair;Genetic Information Processing|Replication and repair|DNA replication;Genetic Information Processing|Replication and repair|Non-homologous end-joining;Genetic Information Processing|Replication and repair|DNA repair and recombination proteins;Genetic Information Processin…		K05757	Cellular Processes|Transport and catabolism|Endocytosis;Metabolism|Lipid metabolism|Ether lipid metabolism		K00031	Cellular Processes|Transport and catabolism|Peroxisome;Metabolism|Carbohydrate metabolism|Glycolysis / Gluconeogenesis			K17908	Cellular Processes|Transport and catabolism|Autophagy - yeast;Metabolism|Metabolism of cofactors and vitamins|Ubiquinone and other terpenoid-quinone biosynthesis		K20184	Cellular Processes|Transport and catabolism|Autophagy - yeast;Genetic Information Processing|Folding, sorting and degradation|Membrane trafficking		K11824	Cellular Processes|Transport and catabolism|Endocytosis;Cellular Processes|Transport and catabolism|Exosome;Genetic Information Processing|Folding, sorting and degradation|Membrane trafficking			K18466	Cellular Processes|Transport and catabolism|Endocytosis		K08869	Metabolism|Nucleotide metabolism|Pyrimidine metabolism		K01477	Metabolism|Nucleotide metabolism|Purine metabolism			K17900	Cellular Processes|Transport and catabolism|Autophagy - yeast;Genetic Information Processing|Folding, sorting and degradation|Membrane trafficking;Genetic Information Processing|Translation|Mitochondrial biogenesis;Metabolism|Lipid metabolism|Glycerolipid metabolism			K18584	Cellular Processes|Transport and catabolism|Autophagy - yeast				K17255	Cellular Processes|Transport and catabolism|Exosome			K15458	Genetic Information Processing|Transcription|Transfer RNA biogenesis			K03283	Cellular Processes|Transport and catabolism|Endocytosis;Environmental Information Processing|Signal transduction|MAPK signaling pathway;Genetic Information Processing|Folding, sorting and degradation|Protein processing in endoplasmic reticulum;Genetic Information Processing|Transcription|Spliceosome
K11253	Cellular Processes|Transport and catabolism|Exosome;Genetic Information Processing|Replication and repair|Chromosome and associated proteins		K05755	Cellular Processes|Transport and catabolism|Endocytosis;Metabolism|Lipid metabolism|Ether lipid metabolism		K04392	Cellular Processes|Transport and catabolism|Phagosome;Environmental Information Processing|Signal transduction|cAMP signaling pathway;Environmental Information Processing|Signal transduction|MAPK signaling pathway;Environmental Information Processing|Signal transduction|PI3K-Akt signaling pathway;Environmental Information Processing|Signal transduction|Rap1 signaling pathway;Environmental Informa…			K21141	Cellular Processes|Transport and catabolism|Autophagy - yeast;Metabolism|Metabolism of terpenoids and polyketides|Drug metabolism - other enzymes		K08493	Cellular Processes|Transport and catabolism|Autophagy - yeast;Genetic Information Processing|Folding, sorting and degradation|Membrane trafficking;Genetic Information Processing|Folding, sorting and degradation|SNARE interactions in vesicular transport		K04646	Cellular Processes|Transport and catabolism|Endocytosis;Cellular Processes|Transport and catabolism|Lysosome			K05754	Cellular Processes|Transport and catabolism|Endocytosis		K08876	Metabolism|Nucleotide metabolism|Pyrimidine metabolism		K07512	Metabolism|Nucleotide metabolism|Purine metabolism			K03237	Cellular Processes|Transport and catabolism|Autophagy - yeast;Genetic Information Processing|Folding, sorting and degradation|Protein processing in endoplasmic reticulum;Genetic Information Processing|Translation|RNA transport;Metabolism|Energy metabolism|Sulfur metabolism			K08329	Cellular Processes|Transport and catabolism|Autophagy - yeast				K01758	Cellular Processes|Transport and catabolism|Exosome			K02149	Cellular Processes|Transport and catabolism|Phagosome;Environmental Information Processing|Signal transduction|mTOR signaling pathway			K11839	Cellular Processes|Transport and catabolism|Endocytosis;Genetic Information Processing|Folding, sorting and degradation|Membrane trafficking;Genetic Information Processing|Folding, sorting and degradation|Ubiquitin system;Metabolism|Enzyme families|Peptidases
K11252	Cellular Processes|Transport and catabolism|Exosome;Genetic Information Processing|Replication and repair|Chromosome and associated proteins		K17918	Cellular Processes|Transport and catabolism|Endocytosis;Metabolism|Metabolism of cofactors and vitamins|Ubiquinone and other terpenoid-quinone biosynthesis		K02145	Cellular Processes|Transport and catabolism|Phagosome;Environmental Information Processing|Signal transduction|mTOR signaling pathway			K18584	Cellular Processes|Transport and catabolism|Autophagy - yeast;Metabolism|Metabolism of terpenoids and polyketides|Polyketide sugar unit biosynthesis		K08502	Cellular Processes|Transport and catabolism|Autophagy - yeast;Genetic Information Processing|Folding, sorting and degradation|Membrane trafficking;Genetic Information Processing|Folding, sorting and degradation|SNARE interactions in vesicular transport		K07889	Cellular Processes|Transport and catabolism|Endocytosis;Cellular Processes|Transport and catabolism|Phagosome;Environmental Information Processing|Signal transduction|Ras signaling pathway;Metabolism|Nucleotide metabolism|Purine metabolism			K10365	Cellular Processes|Transport and catabolism|Endocytosis		K08956	Metabolism|Nucleotide metabolism|Pyrimidine metabolism		K06867	Metabolism|Nucleotide metabolism|Purine metabolism			K16196	Cellular Processes|Transport and catabolism|Autophagy - yeast;Genetic Information Processing|Folding, sorting and degradation|Protein processing in endoplasmic reticulum;Metabolism|Metabolism of cofactors and vitamins|Nicotinate and nicotinamide metabolism			K18466	Cellular Processes|Transport and catabolism|Endocytosis				K14347	Cellular Processes|Transport and catabolism|Exosome;Environmental Information Processing|Membrane transport|Transporters			K14650	Genetic Information Processing|Transcription|Basal transcription factors			K07889	Cellular Processes|Transport and catabolism|Endocytosis;Cellular Processes|Transport and catabolism|Phagosome;Environmental Information Processing|Signal transduction|Ras signaling pathway;Metabolism|Nucleotide metabolism|Purine metabolism
K14753	Cellular Processes|Transport and catabolism|Exosome;Genetic Information Processing|Transcription|Messenger RNA Biogenesis		K18467	Cellular Processes|Transport and catabolism|Endocytosis;Metabolism|Metabolism of terpenoids and polyketides|Limonene and pinene degradation		K02150	Cellular Processes|Transport and catabolism|Phagosome;Environmental Information Processing|Signal transduction|mTOR signaling pathway;Metabolism|Carbohydrate metabolism|Inositol phosphate metabolism			K09464	Cellular Processes|Transport and catabolism|Autophagy - yeast;Metabolism|Nucleotide metabolism|Pyrimidine metabolism		K08331	Cellular Processes|Transport and catabolism|Autophagy - yeast;Genetic Information Processing|Folding, sorting and degradation|Membrane trafficking;Genetic Information Processing|Translation|Mitochondrial biogenesis		K12182	Cellular Processes|Transport and catabolism|Endocytosis;Cellular Processes|Transport and catabolism|Phagosome;Genetic Information Processing|Folding, sorting and degradation|Membrane trafficking			K10396	Cellular Processes|Transport and catabolism|Endocytosis		K08964	Metabolism|Nucleotide metabolism|Pyrimidine metabolism		K06875	Metabolism|Nucleotide metabolism|Purine metabolism			K21157	Cellular Processes|Transport and catabolism|Autophagy - yeast;Genetic Information Processing|Transcription|RNA polymerase			K05754	Cellular Processes|Transport and catabolism|Endocytosis				K07893	Cellular Processes|Transport and catabolism|Exosome;Environmental Information Processing|Signal transduction|GTP-binding proteins;Genetic Information Processing|Folding, sorting and degradation|Membrane trafficking			K01669	Genetic Information Processing|Replication and repair|DNA repair and recombination proteins			K11824	Cellular Processes|Transport and catabolism|Endocytosis;Cellular Processes|Transport and catabolism|Exosome;Genetic Information Processing|Folding, sorting and degradation|Membrane trafficking
K17081	Cellular Processes|Transport and catabolism|Exosome;Genetic Information Processing|Translation|Mitochondrial biogenesis		K16365	Cellular Processes|Transport and catabolism|Exosome		K00921	Cellular Processes|Transport and catabolism|Phagosome;Environmental Information Processing|Signal transduction|Phosphatidylinositol signaling system			K18466	Cellular Processes|Transport and catabolism|Endocytosis		K08342	Cellular Processes|Transport and catabolism|Autophagy - yeast;Genetic Information Processing|Folding, sorting and degradation|Membrane trafficking;Genetic Information Processing|Translation|Mitochondrial biogenesis;Metabolism|Enzyme families|Peptidases		K07897	Cellular Processes|Transport and catabolism|Endocytosis;Cellular Processes|Transport and catabolism|Phagosome;Metabolism|Nucleotide metabolism|Purine metabolism			K18443	Cellular Processes|Transport and catabolism|Endocytosis		K08968	Metabolism|Nucleotide metabolism|Pyrimidine metabolism		K06694	Metabolism|Nucleotide metabolism|Purine metabolism			K01381	Cellular Processes|Transport and catabolism|Autophagy - yeast;Metabolism|Enzyme families|Peptidases			K10396	Cellular Processes|Transport and catabolism|Endocytosis				K03250	Cellular Processes|Transport and catabolism|Exosome;Genetic Information Processing|Folding, sorting and degradation|Proteasome;Genetic Information Processing|Translation|RNA transport;Genetic Information Processing|Translation|Translation factors			K11359	Genetic Information Processing|Replication and repair|Chromosome and associated proteins;Genetic Information Processing|Transcription|Transcription machinery			K12182	Cellular Processes|Transport and catabolism|Endocytosis;Cellular Processes|Transport and catabolism|Phagosome;Genetic Information Processing|Folding, sorting and degradation|Membrane trafficking
K02358	Cellular Processes|Transport and catabolism|Exosome;Genetic Information Processing|Translation|Mitochondrial biogenesis;Genetic Information Processing|Translation|Translation factors		K17278	Cellular Processes|Transport and catabolism|Exosome		K10956	Cellular Processes|Transport and catabolism|Phagosome;Genetic Information Processing|Folding, sorting and degradation|Protein export;Genetic Information Processing|Folding, sorting and degradation|Protein processing in endoplasmic reticulum			K05754	Cellular Processes|Transport and catabolism|Endocytosis		K17900	Cellular Processes|Transport and catabolism|Autophagy - yeast;Genetic Information Processing|Folding, sorting and degradation|Membrane trafficking;Genetic Information Processing|Translation|Mitochondrial biogenesis;Metabolism|Lipid metabolism|Glycerolipid metabolism		K07901	Cellular Processes|Transport and catabolism|Endocytosis;Environmental Information Processing|Signal transduction|AMPK signaling pathway			K05758	Cellular Processes|Transport and catabolism|Endocytosis		K09184	Metabolism|Nucleotide metabolism|Pyrimidine metabolism		K08851	Metabolism|Nucleotide metabolism|Purine metabolism			K19800	Cellular Processes|Transport and catabolism|Autophagy - yeast;Metabolism|Enzyme families|Protein kinases			K18443	Cellular Processes|Transport and catabolism|Endocytosis				K04077	Cellular Processes|Transport and catabolism|Exosome;Genetic Information Processing|Folding, sorting and degradation|Chaperones and folding catalysts;Genetic Information Processing|Folding, sorting and degradation|RNA degradation;Genetic Information Processing|Transcription|Messenger RNA Biogenesis;Genetic Information Processing|Translation|Mitochondrial biogenesis			K10685	Genetic Information Processing|Folding, sorting and degradation|Ubiquitin mediated proteolysis			K10591	Cellular Processes|Transport and catabolism|Endocytosis;Environmental Information Processing|Signal transduction|MAPK signaling pathway- yeast;Genetic Information Processing|Folding, sorting and degradation|Ubiquitin mediated proteolysis
K00602	Cellular Processes|Transport and catabolism|Exosome;Human Diseases|Drug resistance|Antifolate resistance;Metabolism|Metabolism of cofactors and vitamins|One carbon pool by folate;Metabolism|Nucleotide metabolism|Purine metabolism		K03386	Cellular Processes|Transport and catabolism|Exosome		K09481	Cellular Processes|Transport and catabolism|Phagosome;Genetic Information Processing|Folding, sorting and degradation|Protein export;Genetic Information Processing|Folding, sorting and degradation|Protein processing in endoplasmic reticulum;Metabolism|Nucleotide metabolism|Pyrimidine metabolism			K10365	Cellular Processes|Transport and catabolism|Endocytosis		K03237	Cellular Processes|Transport and catabolism|Autophagy - yeast;Genetic Information Processing|Folding, sorting and degradation|Protein processing in endoplasmic reticulum;Genetic Information Processing|Translation|RNA transport;Metabolism|Energy metabolism|Sulfur metabolism		K04513	Cellular Processes|Transport and catabolism|Endocytosis;Environmental Information Processing|Signal transduction|cAMP signaling pathway;Environmental Information Processing|Signal transduction|cGMP - PKG signaling pathway;Environmental Information Processing|Signal transduction|MAPK signaling pathway- yeast;Environmental Information Processing|Signal transduction|mTOR signaling pathway;Environmen…			K18468	Cellular Processes|Transport and catabolism|Endocytosis		K09240	Metabolism|Nucleotide metabolism|Pyrimidine metabolism		K08293	Metabolism|Nucleotide metabolism|Purine metabolism			K17607	Cellular Processes|Transport and catabolism|Autophagy - yeast;Metabolism|Enzyme families|Protein phosphatase and associated proteins			K05758	Cellular Processes|Transport and catabolism|Endocytosis				K09493	Cellular Processes|Transport and catabolism|Exosome;Genetic Information Processing|Folding, sorting and degradation|Chaperones and folding catalysts;Genetic Information Processing|Replication and repair|Chromosome and associated proteins			K03434	Metabolism|Metabolism of other amino acids|Glycosylphosphatidylinositol(GPI)-anchor biosynthesis			K07897	Cellular Processes|Transport and catabolism|Endocytosis;Cellular Processes|Transport and catabolism|Phagosome;Metabolism|Nucleotide metabolism|Purine metabolism
K01251	Cellular Processes|Transport and catabolism|Exosome;Metabolism|Amino acid metabolism|Cysteine and methionine metabolism;Metabolism|Enzyme families|Protein phosphatase and associated proteins		K12462	Cellular Processes|Transport and catabolism|Exosome		K08054	Cellular Processes|Transport and catabolism|Phagosome;Genetic Information Processing|Folding, sorting and degradation|Protein processing in endoplasmic reticulum;Metabolism|Nucleotide metabolism|Purine metabolism			K10396	Cellular Processes|Transport and catabolism|Endocytosis		K16196	Cellular Processes|Transport and catabolism|Autophagy - yeast;Genetic Information Processing|Folding, sorting and degradation|Protein processing in endoplasmic reticulum;Metabolism|Metabolism of cofactors and vitamins|Nicotinate and nicotinamide metabolism		K01115	Cellular Processes|Transport and catabolism|Endocytosis;Environmental Information Processing|Signal transduction|cAMP signaling pathway;Environmental Information Processing|Signal transduction|Phospholipase D signaling pathway;Environmental Information Processing|Signal transduction|Ras signaling pathway;Environmental Information Processing|Signal transduction|Sphingolipid signaling pathway			K12184	Cellular Processes|Transport and catabolism|Endocytosis		K09250	Metabolism|Nucleotide metabolism|Pyrimidine metabolism		K07566	Metabolism|Nucleotide metabolism|Purine metabolism			K17606	Cellular Processes|Transport and catabolism|Autophagy - yeast;Metabolism|Metabolism of cofactors and vitamins|One carbon pool by folate			K18468	Cellular Processes|Transport and catabolism|Endocytosis				K09497	Cellular Processes|Transport and catabolism|Exosome;Genetic Information Processing|Folding, sorting and degradation|Chaperones and folding catalysts;Genetic Information Processing|Replication and repair|Chromosome and associated proteins			K03217	Cellular Processes|Cellular community - prokaryotes|Quorum sensing;Environmental Information Processing|Membrane transport|Bacterial secretion system;Environmental Information Processing|Membrane transport|Secretion system;Genetic Information Processing|Folding, sorting and degradation|Protein export;Genetic Information Processing|Translation|Mitochondrial biogenesis			K07905	Cellular Processes|Transport and catabolism|Endocytosis;Environmental Information Processing|Signal transduction|AMPK signaling pathway;Metabolism|Nucleotide metabolism|Purine metabolism
K00058	Cellular Processes|Transport and catabolism|Exosome;Metabolism|Amino acid metabolism|Glycine, serine and threonine metabolism;Metabolism|Energy metabolism|Methane metabolism		K17255	Cellular Processes|Transport and catabolism|Exosome		K07374	Cellular Processes|Transport and catabolism|Phagosome;Metabolism|Nucleotide metabolism|Purine metabolism			K18443	Cellular Processes|Transport and catabolism|Endocytosis		K21157	Cellular Processes|Transport and catabolism|Autophagy - yeast;Genetic Information Processing|Transcription|RNA polymerase		K07937	Cellular Processes|Transport and catabolism|Endocytosis;Environmental Information Processing|Signal transduction|Exosome;Environmental Information Processing|Signal transduction|GTP-binding proteins;Environmental Information Processing|Signal transduction|Phospholipase D signaling pathway;Genetic Information Processing|Folding, sorting and degradation|Membrane trafficking			K12189	Cellular Processes|Transport and catabolism|Endocytosis		K09272	Metabolism|Nucleotide metabolism|Pyrimidine metabolism		K07101	Metabolism|Nucleotide metabolism|Purine metabolism			K17908	Cellular Processes|Transport and catabolism|Autophagy - yeast;Metabolism|Metabolism of cofactors and vitamins|Ubiquinone and other terpenoid-quinone biosynthesis			K12184	Cellular Processes|Transport and catabolism|Endocytosis				K09495	Cellular Processes|Transport and catabolism|Exosome;Genetic Information Processing|Folding, sorting and degradation|Chaperones and folding catalysts;Genetic Information Processing|Replication and repair|Chromosome and associated proteins			K06961	Metabolism|Nucleotide metabolism|Purine metabolism			K04646	Cellular Processes|Transport and catabolism|Endocytosis;Cellular Processes|Transport and catabolism|Lysosome
K00849	Cellular Processes|Transport and catabolism|Exosome;Metabolism|Carbohydrate metabolism|Amino sugar and nucleotide sugar metabolism;Metabolism|Carbohydrate metabolism|Galactose metabolism		K14347	Cellular Processes|Transport and catabolism|Exosome;Environmental Information Processing|Membrane transport|Transporters		K10413	Cellular Processes|Transport and catabolism|Phagosome;Metabolism|Nucleotide metabolism|Pyrimidine metabolism			K05758	Cellular Processes|Transport and catabolism|Endocytosis		K01381	Cellular Processes|Transport and catabolism|Autophagy - yeast;Metabolism|Enzyme families|Peptidases		K04705	Cellular Processes|Transport and catabolism|Endocytosis;Environmental Information Processing|Signal transduction|Jak-STAT signaling pathway			K12196	Cellular Processes|Transport and catabolism|Endocytosis		K09413	Metabolism|Nucleotide metabolism|Pyrimidine metabolism		K08343	Metabolism|Nucleotide metabolism|Purine metabolism			K21141	Cellular Processes|Transport and catabolism|Autophagy - yeast;Metabolism|Metabolism of terpenoids and polyketides|Drug metabolism - other enzymes			K12189	Cellular Processes|Transport and catabolism|Endocytosis				K17267	Cellular Processes|Transport and catabolism|Exosome;Genetic Information Processing|Folding, sorting and degradation|Membrane trafficking			K14310	Genetic Information Processing|Translation|RNA transport			K07901	Cellular Processes|Transport and catabolism|Endocytosis;Environmental Information Processing|Signal transduction|AMPK signaling pathway
K01810	Cellular Processes|Transport and catabolism|Exosome;Metabolism|Carbohydrate metabolism|Amino sugar and nucleotide sugar metabolism;Metabolism|Carbohydrate metabolism|Glycolysis / Gluconeogenesis;Metabolism|Carbohydrate metabolism|Pentose phosphate pathway;Metabolism|Carbohydrate metabolism|Starch and sucrose metabolism		K07893	Cellular Processes|Transport and catabolism|Exosome;Environmental Information Processing|Signal transduction|GTP-binding proteins;Genetic Information Processing|Folding, sorting and degradation|Membrane trafficking		K05663	Environmental Information Processing|Membrane transport|ABC transporters;Metabolism|Lipid metabolism|Ether lipid metabolism			K18468	Cellular Processes|Transport and catabolism|Endocytosis		K19800	Cellular Processes|Transport and catabolism|Autophagy - yeast;Metabolism|Enzyme families|Protein kinases		K10591	Cellular Processes|Transport and catabolism|Endocytosis;Environmental Information Processing|Signal transduction|MAPK signaling pathway- yeast;Genetic Information Processing|Folding, sorting and degradation|Ubiquitin mediated proteolysis			K12492	Cellular Processes|Transport and catabolism|Endocytosis		K09424	Metabolism|Nucleotide metabolism|Pyrimidine metabolism		K07407	Metabolism|Nucleotide metabolism|Purine metabolism			K08329	Cellular Processes|Transport and catabolism|Autophagy - yeast;Metabolism|Nucleotide metabolism|Purine metabolism			K12196	Cellular Processes|Transport and catabolism|Endocytosis				K05236	Cellular Processes|Transport and catabolism|Exosome;Genetic Information Processing|Folding, sorting and degradation|Membrane trafficking			K00311	Unclassified|Metabolism|General function prediction only			K04705	Cellular Processes|Transport and catabolism|Endocytosis;Environmental Information Processing|Signal transduction|Jak-STAT signaling pathway
K01648	Cellular Processes|Transport and catabolism|Exosome;Metabolism|Carbohydrate metabolism|Citrate cycle (TCA cycle)		K08515	Cellular Processes|Transport and catabolism|Exosome;Genetic Information Processing|Folding, sorting and degradation|Membrane trafficking;Genetic Information Processing|Folding, sorting and degradation|SNARE interactions in vesicular transport		K08711	Environmental Information Processing|Membrane transport|ABC transporters;Metabolism|Nucleotide metabolism|Purine metabolism			K12184	Cellular Processes|Transport and catabolism|Endocytosis		K17607	Cellular Processes|Transport and catabolism|Autophagy - yeast;Metabolism|Enzyme families|Protein phosphatase and associated proteins		K04393	Cellular Processes|Transport and catabolism|Endocytosis;Environmental Information Processing|Signal transduction|MAPK signaling pathway;Environmental Information Processing|Signal transduction|MAPK signaling pathway- yeast;Environmental Information Processing|Signal transduction|Rap1 signaling pathway;Environmental Information Processing|Signal transduction|Ras signaling pathway;Environmental Inf…			K18442	Cellular Processes|Transport and catabolism|Endocytosis		K09494	Metabolism|Nucleotide metabolism|Pyrimidine metabolism		K07127	Metabolism|Nucleotide metabolism|Purine metabolism			K18466	Cellular Processes|Transport and catabolism|Endocytosis			K12492	Cellular Processes|Transport and catabolism|Endocytosis				K17302	Cellular Processes|Transport and catabolism|Exosome;Genetic Information Processing|Folding, sorting and degradation|Membrane trafficking			K20288	Genetic Information Processing|Folding, sorting and degradation|Membrane trafficking			K12471	Cellular Processes|Transport and catabolism|Endocytosis;Genetic Information Processing|Folding, sorting and degradation|Membrane trafficking
K01900	Cellular Processes|Transport and catabolism|Exosome;Metabolism|Carbohydrate metabolism|Citrate cycle (TCA cycle);Metabolism|Carbohydrate metabolism|Propanoate metabolism		K03250	Cellular Processes|Transport and catabolism|Exosome;Genetic Information Processing|Folding, sorting and degradation|Proteasome;Genetic Information Processing|Translation|RNA transport;Genetic Information Processing|Translation|Translation factors		K12273	Environmental Information Processing|Membrane transport|Secretion system			K12189	Cellular Processes|Transport and catabolism|Endocytosis		K17606	Cellular Processes|Transport and catabolism|Autophagy - yeast;Metabolism|Metabolism of cofactors and vitamins|One carbon pool by folate		K03283	Cellular Processes|Transport and catabolism|Endocytosis;Environmental Information Processing|Signal transduction|MAPK signaling pathway;Genetic Information Processing|Folding, sorting and degradation|Protein processing in endoplasmic reticulum;Genetic Information Processing|Transcription|Spliceosome			K17919	Cellular Processes|Transport and catabolism|Endocytosis		K09496	Metabolism|Nucleotide metabolism|Pyrimidine metabolism		K06674	Metabolism|Nucleotide metabolism|Purine metabolism			K05754	Cellular Processes|Transport and catabolism|Endocytosis			K18442	Cellular Processes|Transport and catabolism|Endocytosis				K03231	Cellular Processes|Transport and catabolism|Exosome;Genetic Information Processing|Folding, sorting and degradation|Membrane trafficking;Genetic Information Processing|Transcription|Messenger RNA Biogenesis;Genetic Information Processing|Transcription|Transfer RNA biogenesis;Genetic Information Processing|Translation|RNA transport;Genetic Information Processing|Translation|Translation factors			K22724	Genetic Information Processing|Transcription|RNA polymerase			K12472	Cellular Processes|Transport and catabolism|Endocytosis;Genetic Information Processing|Folding, sorting and degradation|Membrane trafficking
K00002	Cellular Processes|Transport and catabolism|Exosome;Metabolism|Carbohydrate metabolism|Glycolysis / Gluconeogenesis;Metabolism|Carbohydrate metabolism|Pentose and glucuronate interconversions;Metabolism|Lipid metabolism|Glycerolipid metabolism;Metabolism|Xenobiotics biodegradation and metabolism|Caprolactam degradation		K04077	Cellular Processes|Transport and catabolism|Exosome;Genetic Information Processing|Folding, sorting and degradation|Chaperones and folding catalysts;Genetic Information Processing|Folding, sorting and degradation|RNA degradation;Genetic Information Processing|Transcription|Messenger RNA Biogenesis;Genetic Information Processing|Translation|Mitochondrial biogenesis		K01493	Environmental Information Processing|Membrane transport|Secretion system;Metabolism|Nucleotide metabolism|Pyrimidine metabolism			K12196	Cellular Processes|Transport and catabolism|Endocytosis		K17908	Cellular Processes|Transport and catabolism|Autophagy - yeast;Metabolism|Metabolism of cofactors and vitamins|Ubiquinone and other terpenoid-quinone biosynthesis		K12472	Cellular Processes|Transport and catabolism|Endocytosis;Genetic Information Processing|Folding, sorting and degradation|Membrane trafficking			K12199	Cellular Processes|Transport and catabolism|Endocytosis		K09499	Metabolism|Nucleotide metabolism|Pyrimidine metabolism		K07034	Metabolism|Nucleotide metabolism|Purine metabolism			K10365	Cellular Processes|Transport and catabolism|Endocytosis			K05756	Cellular Processes|Transport and catabolism|Endocytosis				K14454	Cellular Processes|Transport and catabolism|Exosome;Genetic Information Processing|Folding, sorting and degradation|Membrane trafficking;Metabolism|Amino acid metabolism|Alanine, aspartate and glutamate metabolism;Metabolism|Amino acid metabolism|Amino acid related enzymes;Metabolism|Amino acid metabolism|Arginine and proline metabolism;Metabolism|Amino acid metabolism|Arginine biosynthesis;Metab…			K16261	Metabolism|Metabolism of cofactors and vitamins|Nicotinate and nicotinamide metabolism			K12481	Cellular Processes|Transport and catabolism|Endocytosis;Genetic Information Processing|Folding, sorting and degradation|Membrane trafficking
K00700	Cellular Processes|Transport and catabolism|Exosome;Metabolism|Carbohydrate metabolism|Starch and sucrose metabolism		K09493	Cellular Processes|Transport and catabolism|Exosome;Genetic Information Processing|Folding, sorting and degradation|Chaperones and folding catalysts;Genetic Information Processing|Replication and repair|Chromosome and associated proteins		K14688	Environmental Information Processing|Membrane transport|Transporters			K12492	Cellular Processes|Transport and catabolism|Endocytosis		K21141	Cellular Processes|Transport and catabolism|Autophagy - yeast;Metabolism|Metabolism of terpenoids and polyketides|Drug metabolism - other enzymes		K12488	Cellular Processes|Transport and catabolism|Endocytosis;Genetic Information Processing|Folding, sorting and degradation|Membrane trafficking			K12562	Cellular Processes|Transport and catabolism|Endocytosis		K09506	Metabolism|Nucleotide metabolism|Pyrimidine metabolism		K08286	Metabolism|Nucleotide metabolism|Purine metabolism			K10396	Cellular Processes|Transport and catabolism|Endocytosis			K17919	Cellular Processes|Transport and catabolism|Endocytosis				K01834	Cellular Processes|Transport and catabolism|Exosome;Genetic Information Processing|Folding, sorting and degradation|Membrane trafficking;Metabolism|Amino acid metabolism|Glycine, serine and threonine metabolism;Metabolism|Carbohydrate metabolism|Glycolysis / Gluconeogenesis;Metabolism|Energy metabolism|Methane metabolism			K08287	Unclassified|Poorly characterized|General function prediction only			K12486	Cellular Processes|Transport and catabolism|Endocytosis;Genetic Information Processing|Folding, sorting and degradation|Membrane trafficking
K06013	Cellular Processes|Transport and catabolism|Exosome;Metabolism|Enzyme families|Peptidases;Metabolism|Metabolism of terpenoids and polyketides|Terpenoid backbone biosynthesis		K09497	Cellular Processes|Transport and catabolism|Exosome;Genetic Information Processing|Folding, sorting and degradation|Chaperones and folding catalysts;Genetic Information Processing|Replication and repair|Chromosome and associated proteins		K14708	Environmental Information Processing|Membrane transport|Transporters			K18442	Cellular Processes|Transport and catabolism|Endocytosis		K18584	Cellular Processes|Transport and catabolism|Autophagy - yeast;Metabolism|Metabolism of terpenoids and polyketides|Polyketide sugar unit biosynthesis		K12471	Cellular Processes|Transport and catabolism|Endocytosis;Genetic Information Processing|Folding, sorting and degradation|Membrane trafficking			K12191	Cellular Processes|Transport and catabolism|Endocytosis		K09522	Metabolism|Nucleotide metabolism|Pyrimidine metabolism		K07195	Metabolism|Nucleotide metabolism|Purine metabolism			K18443	Cellular Processes|Transport and catabolism|Endocytosis			K12199	Cellular Processes|Transport and catabolism|Endocytosis				K09490	Cellular Processes|Transport and catabolism|Exosome;Genetic Information Processing|Folding, sorting and degradation|Protein export;Genetic Information Processing|Folding, sorting and degradation|Protein processing in endoplasmic reticulum;Genetic Information Processing|Folding, sorting and degradation|Chaperones and folding catalysts;Genetic Information Processing|Folding, sorting and degradation…			K20063	Genetic Information Processing|Folding, sorting and degradation|Membrane trafficking			K12488	Cellular Processes|Transport and catabolism|Endocytosis;Genetic Information Processing|Folding, sorting and degradation|Membrane trafficking
K00864	Cellular Processes|Transport and catabolism|Exosome;Metabolism|Lipid metabolism|Glycerolipid metabolism		K09495	Cellular Processes|Transport and catabolism|Exosome;Genetic Information Processing|Folding, sorting and degradation|Chaperones and folding catalysts;Genetic Information Processing|Replication and repair|Chromosome and associated proteins		K14430	Environmental Information Processing|Membrane transport|Transporters			K05756	Cellular Processes|Transport and catabolism|Endocytosis		K08329	Cellular Processes|Transport and catabolism|Autophagy - yeast;Metabolism|Nucleotide metabolism|Purine metabolism		K12486	Cellular Processes|Transport and catabolism|Endocytosis;Genetic Information Processing|Folding, sorting and degradation|Membrane trafficking			K12194	Cellular Processes|Transport and catabolism|Endocytosis		K09550	Metabolism|Nucleotide metabolism|Pyrimidine metabolism		K08098	Metabolism|Nucleotide metabolism|Purine metabolism			K05758	Cellular Processes|Transport and catabolism|Endocytosis			K12562	Cellular Processes|Transport and catabolism|Endocytosis				K03178	Cellular Processes|Transport and catabolism|Exosome;Genetic Information Processing|Folding, sorting and degradation|Ubiquitin mediated proteolysis;Genetic Information Processing|Folding, sorting and degradation|Ubiquitin system			K05349	Metabolism|Biosynthesis of other secondary metabolites|Phenylpropanoid biosynthesis;Metabolism|Carbohydrate metabolism|Starch and sucrose metabolism;Metabolism|Metabolism of other amino acids|Cyanoamino acid metabolism			K19475	Cellular Processes|Transport and catabolism|Endocytosis;Genetic Information Processing|Folding, sorting and degradation|Membrane trafficking
K00288	Cellular Processes|Transport and catabolism|Exosome;Metabolism|Metabolism of cofactors and vitamins|One carbon pool by folate		K17267	Cellular Processes|Transport and catabolism|Exosome;Genetic Information Processing|Folding, sorting and degradation|Membrane trafficking		K16075	Environmental Information Processing|Membrane transport|Transporters			K17919	Cellular Processes|Transport and catabolism|Endocytosis		K09243	Cellular Processes|Transport and catabolism|Autophagy - yeast;Metabolism|Nucleotide metabolism|Pyrimidine metabolism		K11839	Cellular Processes|Transport and catabolism|Endocytosis;Genetic Information Processing|Folding, sorting and degradation|Membrane trafficking;Genetic Information Processing|Folding, sorting and degradation|Ubiquitin system;Metabolism|Enzyme families|Peptidases			K11827	Cellular Processes|Transport and catabolism|Endocytosis		K09578	Metabolism|Nucleotide metabolism|Pyrimidine metabolism		K01514	Metabolism|Nucleotide metabolism|Purine metabolism			K18468	Cellular Processes|Transport and catabolism|Endocytosis			K12194	Cellular Processes|Transport and catabolism|Endocytosis				K11836	Cellular Processes|Transport and catabolism|Exosome;Genetic Information Processing|Folding, sorting and degradation|Ubiquitin system;Metabolism|Enzyme families|Peptidases			K03800	Metabolism|Metabolism of cofactors and vitamins|Lipoic acid metabolism			K12479	Cellular Processes|Transport and catabolism|Endocytosis;Metabolism|Amino acid metabolism|Arginine biosynthesis
K00759	Cellular Processes|Transport and catabolism|Exosome;Metabolism|Nucleotide metabolism|Purine metabolism		K05236	Cellular Processes|Transport and catabolism|Exosome;Genetic Information Processing|Folding, sorting and degradation|Membrane trafficking		K15100	Environmental Information Processing|Membrane transport|Transporters			K12199	Cellular Processes|Transport and catabolism|Endocytosis		K05754	Cellular Processes|Transport and catabolism|Endocytosis		K11866	Cellular Processes|Transport and catabolism|Endocytosis;Genetic Information Processing|Folding, sorting and degradation|Membrane trafficking;Genetic Information Processing|Folding, sorting and degradation|Ubiquitin system;Metabolism|Enzyme families|Peptidases			K19366	Cellular Processes|Transport and catabolism|Endocytosis		K09613	Metabolism|Nucleotide metabolism|Pyrimidine metabolism		K07766	Metabolism|Nucleotide metabolism|Purine metabolism			K12184	Cellular Processes|Transport and catabolism|Endocytosis			K19366	Cellular Processes|Transport and catabolism|Endocytosis				K04799	Cellular Processes|Transport and catabolism|Exosome;Genetic Information Processing|Replication and repair|Base excision repair;Genetic Information Processing|Replication and repair|DNA replication;Genetic Information Processing|Replication and repair|Non-homologous end-joining;Genetic Information Processing|Replication and repair|DNA repair and recombination proteins;Genetic Information Processin…			K02737	Genetic Information Processing|Folding, sorting and degradation|Proteasome;Metabolism|Energy metabolism|Oxidative phosphorylation			K12493	Cellular Processes|Transport and catabolism|Endocytosis;Metabolism|Amino acid metabolism|Arginine biosynthesis
K12391	Cellular Processes|Transport and catabolism|Lysosome		K17302	Cellular Processes|Transport and catabolism|Exosome;Genetic Information Processing|Folding, sorting and degradation|Membrane trafficking		K08150	Environmental Information Processing|Membrane transport|Transporters			K12562	Cellular Processes|Transport and catabolism|Endocytosis		K05756	Cellular Processes|Transport and catabolism|Endocytosis		K12493	Cellular Processes|Transport and catabolism|Endocytosis;Metabolism|Amino acid metabolism|Arginine biosynthesis			K17917	Cellular Processes|Transport and catabolism|Endocytosis		K09660	Metabolism|Nucleotide metabolism|Pyrimidine metabolism		K07160	Metabolism|Nucleotide metabolism|Purine metabolism			K12189	Cellular Processes|Transport and catabolism|Endocytosis			K07904	Cellular Processes|Transport and catabolism|Endocytosis				K11253	Cellular Processes|Transport and catabolism|Exosome;Genetic Information Processing|Replication and repair|Chromosome and associated proteins			K01191	Metabolism|Carbohydrate metabolism|Amino sugar and nucleotide sugar metabolism			K12183	Cellular Processes|Transport and catabolism|Endocytosis;Metabolism|Amino acid metabolism|Lysine biosynthesis
K12394	Cellular Processes|Transport and catabolism|Lysosome		K03231	Cellular Processes|Transport and catabolism|Exosome;Genetic Information Processing|Folding, sorting and degradation|Membrane trafficking;Genetic Information Processing|Transcription|Messenger RNA Biogenesis;Genetic Information Processing|Transcription|Transfer RNA biogenesis;Genetic Information Processing|Translation|RNA transport;Genetic Information Processing|Translation|Translation factors		K07300	Environmental Information Processing|Membrane transport|Transporters			K12191	Cellular Processes|Transport and catabolism|Endocytosis		K05758	Cellular Processes|Transport and catabolism|Endocytosis		K12183	Cellular Processes|Transport and catabolism|Endocytosis;Metabolism|Amino acid metabolism|Lysine biosynthesis			K07904	Cellular Processes|Transport and catabolism|Endocytosis;Cellular Processes|Transport and catabolism|Exosome;Environmental Information Processing|Signal transduction|GTP-binding proteins;Genetic Information Processing|Folding, sorting and degradation|Membrane trafficking		K09704	Metabolism|Nucleotide metabolism|Pyrimidine metabolism		K06668	Metabolism|Nucleotide metabolism|Purine metabolism			K12196	Cellular Processes|Transport and catabolism|Endocytosis			K07941	Cellular Processes|Transport and catabolism|Endocytosis				K11252	Cellular Processes|Transport and catabolism|Exosome;Genetic Information Processing|Replication and repair|Chromosome and associated proteins			K02265	Metabolism|Energy metabolism|Oxidative phosphorylation			K12188	Cellular Processes|Transport and catabolism|Endocytosis;Metabolism|Amino acid metabolism|Lysine biosynthesis
K01192	Cellular Processes|Transport and catabolism|Lysosome		K14454	Cellular Processes|Transport and catabolism|Exosome;Genetic Information Processing|Folding, sorting and degradation|Membrane trafficking;Metabolism|Amino acid metabolism|Alanine, aspartate and glutamate metabolism;Metabolism|Amino acid metabolism|Amino acid related enzymes;Metabolism|Amino acid metabolism|Arginine and proline metabolism;Metabolism|Amino acid metabolism|Arginine biosynthesis;Metab…		K08192	Environmental Information Processing|Membrane transport|Transporters			K12194	Cellular Processes|Transport and catabolism|Endocytosis		K10365	Cellular Processes|Transport and catabolism|Endocytosis		K12190	Cellular Processes|Transport and catabolism|Endocytosis;Metabolism|Amino acid metabolism|Lysine biosynthesis			K07941	Cellular Processes|Transport and catabolism|Endocytosis;Cellular Processes|Transport and catabolism|Exosome;Environmental Information Processing|Signal transduction|Phospholipase D signaling pathway;Environmental Information Processing|Signal transduction|Ras signaling pathway;Genetic Information Processing|Folding, sorting and degradation|Membrane trafficking		K09780	Metabolism|Nucleotide metabolism|Pyrimidine metabolism		K06927	Metabolism|Nucleotide metabolism|Purine metabolism			K12492	Cellular Processes|Transport and catabolism|Endocytosis			K11824	Cellular Processes|Transport and catabolism|Endocytosis				K14753	Cellular Processes|Transport and catabolism|Exosome;Genetic Information Processing|Transcription|Messenger RNA Biogenesis			K01738	Metabolism|Amino acid metabolism|Cysteine and methionine metabolism;Metabolism|Energy metabolism|Sulfur metabolism			K12190	Cellular Processes|Transport and catabolism|Endocytosis;Metabolism|Amino acid metabolism|Lysine biosynthesis
K12397	Cellular Processes|Transport and catabolism|Lysosome		K01834	Cellular Processes|Transport and catabolism|Exosome;Genetic Information Processing|Folding, sorting and degradation|Membrane trafficking;Metabolism|Amino acid metabolism|Glycine, serine and threonine metabolism;Metabolism|Carbohydrate metabolism|Glycolysis / Gluconeogenesis;Metabolism|Energy metabolism|Methane metabolism		K12346	Environmental Information Processing|Membrane transport|Transporters			K11827	Cellular Processes|Transport and catabolism|Endocytosis		K10396	Cellular Processes|Transport and catabolism|Endocytosis		K12193	Cellular Processes|Transport and catabolism|Endocytosis;Metabolism|Amino acid metabolism|Lysine degradation			K11824	Cellular Processes|Transport and catabolism|Endocytosis;Cellular Processes|Transport and catabolism|Exosome;Genetic Information Processing|Folding, sorting and degradation|Membrane trafficking		K09880	Metabolism|Nucleotide metabolism|Pyrimidine metabolism		K07055	Metabolism|Nucleotide metabolism|Purine metabolism			K18442	Cellular Processes|Transport and catabolism|Endocytosis			K04646	Cellular Processes|Transport and catabolism|Endocytosis				K17081	Cellular Processes|Transport and catabolism|Exosome;Genetic Information Processing|Translation|Mitochondrial biogenesis			K18694	Metabolism|Lipid metabolism|Glycerophospholipid metabolism			K12193	Cellular Processes|Transport and catabolism|Endocytosis;Metabolism|Amino acid metabolism|Lysine degradation
K03661	Cellular Processes|Transport and catabolism|Lysosome;Cellular Processes|Transport and catabolism|Phagosome		K09490	Cellular Processes|Transport and catabolism|Exosome;Genetic Information Processing|Folding, sorting and degradation|Protein export;Genetic Information Processing|Folding, sorting and degradation|Protein processing in endoplasmic reticulum;Genetic Information Processing|Folding, sorting and degradation|Chaperones and folding catalysts;Genetic Information Processing|Folding, sorting and degradation…		K14709	Environmental Information Processing|Membrane transport|Transporters			K17917	Cellular Processes|Transport and catabolism|Endocytosis		K11827	Cellular Processes|Transport and catabolism|Endocytosis		K12200	Cellular Processes|Transport and catabolism|Endocytosis;Metabolism|Amino acid metabolism|Lysine degradation			K04646	Cellular Processes|Transport and catabolism|Endocytosis;Cellular Processes|Transport and catabolism|Lysosome		K10251	Metabolism|Nucleotide metabolism|Pyrimidine metabolism		K06990	Metabolism|Nucleotide metabolism|Purine metabolism			K05756	Cellular Processes|Transport and catabolism|Endocytosis			K07889	Cellular Processes|Transport and catabolism|Endocytosis				K02358	Cellular Processes|Transport and catabolism|Exosome;Genetic Information Processing|Translation|Mitochondrial biogenesis;Genetic Information Processing|Translation|Translation factors			K18932	Metabolism|Metabolism of terpenoids and polyketides|Caffeine metabolism			K12195	Cellular Processes|Transport and catabolism|Endocytosis;Metabolism|Amino acid metabolism|Lysine degradation
K02154	Cellular Processes|Transport and catabolism|Lysosome;Cellular Processes|Transport and catabolism|Phagosome		K03178	Cellular Processes|Transport and catabolism|Exosome;Genetic Information Processing|Folding, sorting and degradation|Ubiquitin mediated proteolysis;Genetic Information Processing|Folding, sorting and degradation|Ubiquitin system		K21989	Environmental Information Processing|Membrane transport|Transporters			K11824	Cellular Processes|Transport and catabolism|Endocytosis;Cellular Processes|Transport and catabolism|Exosome;Genetic Information Processing|Folding, sorting and degradation|Membrane trafficking		K12184	Cellular Processes|Transport and catabolism|Endocytosis		K12198	Cellular Processes|Transport and catabolism|Endocytosis;Metabolism|Amino acid metabolism|Lysine degradation			K07889	Cellular Processes|Transport and catabolism|Endocytosis;Cellular Processes|Transport and catabolism|Phagosome;Environmental Information Processing|Signal transduction|Ras signaling pathway;Metabolism|Nucleotide metabolism|Purine metabolism		K10295	Metabolism|Nucleotide metabolism|Pyrimidine metabolism		K06677	Metabolism|Nucleotide metabolism|Purine metabolism			K17919	Cellular Processes|Transport and catabolism|Endocytosis			K12182	Cellular Processes|Transport and catabolism|Endocytosis				K00602	Cellular Processes|Transport and catabolism|Exosome;Human Diseases|Drug resistance|Antifolate resistance;Metabolism|Metabolism of cofactors and vitamins|One carbon pool by folate;Metabolism|Nucleotide metabolism|Purine metabolism			K19845	Environmental Information Processing|Signal transduction|MAPK signaling pathway- yeast			K12198	Cellular Processes|Transport and catabolism|Endocytosis;Metabolism|Amino acid metabolism|Lysine degradation
K02146	Cellular Processes|Transport and catabolism|Lysosome;Cellular Processes|Transport and catabolism|Phagosome;Metabolism|Carbohydrate metabolism|Inositol phosphate metabolism		K11836	Cellular Processes|Transport and catabolism|Exosome;Genetic Information Processing|Folding, sorting and degradation|Ubiquitin system;Metabolism|Enzyme families|Peptidases		K15116	Environmental Information Processing|Membrane transport|Transporters			K04646	Cellular Processes|Transport and catabolism|Endocytosis;Cellular Processes|Transport and catabolism|Lysosome		K12189	Cellular Processes|Transport and catabolism|Endocytosis		K12195	Cellular Processes|Transport and catabolism|Endocytosis;Metabolism|Amino acid metabolism|Lysine degradation			K12182	Cellular Processes|Transport and catabolism|Endocytosis;Cellular Processes|Transport and catabolism|Phagosome;Genetic Information Processing|Folding, sorting and degradation|Membrane trafficking		K10356	Metabolism|Nucleotide metabolism|Pyrimidine metabolism		K08787	Metabolism|Nucleotide metabolism|Purine metabolism			K12199	Cellular Processes|Transport and catabolism|Endocytosis			K07897	Cellular Processes|Transport and catabolism|Endocytosis				K01251	Cellular Processes|Transport and catabolism|Exosome;Metabolism|Amino acid metabolism|Cysteine and methionine metabolism;Metabolism|Enzyme families|Protein phosphatase and associated proteins			K15206	Genetic Information Processing|Transcription|Transcription machinery			K12200	Cellular Processes|Transport and catabolism|Endocytosis;Metabolism|Amino acid metabolism|Lysine degradation
K02155	Cellular Processes|Transport and catabolism|Lysosome;Cellular Processes|Transport and catabolism|Phagosome;Metabolism|Carbohydrate metabolism|Inositol phosphate metabolism		K04799	Cellular Processes|Transport and catabolism|Exosome;Genetic Information Processing|Replication and repair|Base excision repair;Genetic Information Processing|Replication and repair|DNA replication;Genetic Information Processing|Replication and repair|Non-homologous end-joining;Genetic Information Processing|Replication and repair|DNA repair and recombination proteins;Genetic Information Processin…		K14686	Environmental Information Processing|Membrane transport|Transporters			K07889	Cellular Processes|Transport and catabolism|Endocytosis;Cellular Processes|Transport and catabolism|Phagosome;Environmental Information Processing|Signal transduction|Ras signaling pathway;Metabolism|Nucleotide metabolism|Purine metabolism		K12191	Cellular Processes|Transport and catabolism|Endocytosis		K11826	Cellular Processes|Transport and catabolism|Endocytosis;Metabolism|Amino acid metabolism|Valine, leucine and isoleucine degradation			K07897	Cellular Processes|Transport and catabolism|Endocytosis;Cellular Processes|Transport and catabolism|Phagosome;Metabolism|Nucleotide metabolism|Purine metabolism		K10389	Metabolism|Nucleotide metabolism|Pyrimidine metabolism		K07739	Metabolism|Nucleotide metabolism|Purine metabolism			K12562	Cellular Processes|Transport and catabolism|Endocytosis			K04513	Cellular Processes|Transport and catabolism|Endocytosis				K00058	Cellular Processes|Transport and catabolism|Exosome;Metabolism|Amino acid metabolism|Glycine, serine and threonine metabolism;Metabolism|Energy metabolism|Methane metabolism			K02183	Cellular Processes|Cell growth and death|Cellular senescence;Development|Environmental adaptation|Circadian entrainment;Development|Environmental adaptation|Plant-pathogen interaction;Environmental Information Processing|Signal transduction|Apelin signaling pathway;Environmental Information Processing|Signal transduction|Calcium signaling pathway;Environmental Information Processing|Signal transd…			K11826	Cellular Processes|Transport and catabolism|Endocytosis;Metabolism|Amino acid metabolism|Valine, leucine and isoleucine degradation
K12385	Cellular Processes|Transport and catabolism|Lysosome;Environmental Information Processing|Membrane transport|Transporters		K11253	Cellular Processes|Transport and catabolism|Exosome;Genetic Information Processing|Replication and repair|Chromosome and associated proteins		K16073	Environmental Information Processing|Membrane transport|Transporters			K12182	Cellular Processes|Transport and catabolism|Endocytosis;Cellular Processes|Transport and catabolism|Phagosome;Genetic Information Processing|Folding, sorting and degradation|Membrane trafficking		K12194	Cellular Processes|Transport and catabolism|Endocytosis		K05747	Cellular Processes|Transport and catabolism|Endocytosis;Metabolism|Lipid metabolism|Ether lipid metabolism			K07901	Cellular Processes|Transport and catabolism|Endocytosis;Environmental Information Processing|Signal transduction|AMPK signaling pathway		K10398	Metabolism|Nucleotide metabolism|Pyrimidine metabolism		K01120	Metabolism|Nucleotide metabolism|Purine metabolism			K12191	Cellular Processes|Transport and catabolism|Endocytosis			K01115	Cellular Processes|Transport and catabolism|Endocytosis				K01810	Cellular Processes|Transport and catabolism|Exosome;Metabolism|Carbohydrate metabolism|Amino sugar and nucleotide sugar metabolism;Metabolism|Carbohydrate metabolism|Glycolysis / Gluconeogenesis;Metabolism|Carbohydrate metabolism|Pentose phosphate pathway;Metabolism|Carbohydrate metabolism|Starch and sucrose metabolism			K06174	Genetic Information Processing|Translation|Ribosome biogenesis			K15053	Cellular Processes|Transport and catabolism|Endocytosis;Metabolism|Glycan biosynthesis and metabolism|Glycosaminoglycan degradation
K12398	Cellular Processes|Transport and catabolism|Lysosome;Genetic Information Processing||Folding, sorting and degradation|Membrane trafficking		K11252	Cellular Processes|Transport and catabolism|Exosome;Genetic Information Processing|Replication and repair|Chromosome and associated proteins		K15084	Environmental Information Processing|Membrane transport|Transporters			K07897	Cellular Processes|Transport and catabolism|Endocytosis;Cellular Processes|Transport and catabolism|Phagosome;Metabolism|Nucleotide metabolism|Purine metabolism		K12196	Cellular Processes|Transport and catabolism|Endocytosis		K05757	Cellular Processes|Transport and catabolism|Endocytosis;Metabolism|Lipid metabolism|Ether lipid metabolism			K04513	Cellular Processes|Transport and catabolism|Endocytosis;Environmental Information Processing|Signal transduction|cAMP signaling pathway;Environmental Information Processing|Signal transduction|cGMP - PKG signaling pathway;Environmental Information Processing|Signal transduction|MAPK signaling pathway- yeast;Environmental Information Processing|Signal transduction|mTOR signaling pathway;Environmen…		K10418	Metabolism|Nucleotide metabolism|Pyrimidine metabolism		K08178	Metabolism|Nucleotide metabolism|Purine metabolism			K12194	Cellular Processes|Transport and catabolism|Endocytosis			K07937	Cellular Processes|Transport and catabolism|Endocytosis				K01900	Cellular Processes|Transport and catabolism|Exosome;Metabolism|Carbohydrate metabolism|Citrate cycle (TCA cycle);Metabolism|Carbohydrate metabolism|Propanoate metabolism			K19953	Metabolism|Metabolism of terpenoids and polyketides|Prodigiosin biosyntheses			K05747	Cellular Processes|Transport and catabolism|Endocytosis;Metabolism|Lipid metabolism|Ether lipid metabolism
K12404	Cellular Processes|Transport and catabolism|Lysosome;Genetic Information Processing|Folding, sorting and degradation|Membrane trafficking		K14753	Cellular Processes|Transport and catabolism|Exosome;Genetic Information Processing|Transcription|Messenger RNA Biogenesis		K02021	Environmental Information Processing|Membrane transport|Transporters			K07901	Cellular Processes|Transport and catabolism|Endocytosis;Environmental Information Processing|Signal transduction|AMPK signaling pathway		K12199	Cellular Processes|Transport and catabolism|Endocytosis		K05755	Cellular Processes|Transport and catabolism|Endocytosis;Metabolism|Lipid metabolism|Ether lipid metabolism			K01115	Cellular Processes|Transport and catabolism|Endocytosis;Environmental Information Processing|Signal transduction|cAMP signaling pathway;Environmental Information Processing|Signal transduction|Phospholipase D signaling pathway;Environmental Information Processing|Signal transduction|Ras signaling pathway;Environmental Information Processing|Signal transduction|Sphingolipid signaling pathway		K10427	Metabolism|Nucleotide metabolism|Pyrimidine metabolism		K08853	Metabolism|Nucleotide metabolism|Purine metabolism			K11827	Cellular Processes|Transport and catabolism|Endocytosis			K04705	Cellular Processes|Transport and catabolism|Endocytosis				K00002	Cellular Processes|Transport and catabolism|Exosome;Metabolism|Carbohydrate metabolism|Glycolysis / Gluconeogenesis;Metabolism|Carbohydrate metabolism|Pentose and glucuronate interconversions;Metabolism|Lipid metabolism|Glycerolipid metabolism;Metabolism|Xenobiotics biodegradation and metabolism|Caprolactam degradation			K17788	Genetic Information Processing|Translation|Mitochondrial biogenesis			K05755	Cellular Processes|Transport and catabolism|Endocytosis;Metabolism|Lipid metabolism|Ether lipid metabolism
K12396	Cellular Processes|Transport and catabolism|Lysosome;Metabolism|Amino acid metabolism|Arginine biosynthesis		K17081	Cellular Processes|Transport and catabolism|Exosome;Genetic Information Processing|Translation|Mitochondrial biogenesis		K03327	Environmental Information Processing|Membrane transport|Transporters			K07905	Cellular Processes|Transport and catabolism|Endocytosis;Environmental Information Processing|Signal transduction|AMPK signaling pathway;Metabolism|Nucleotide metabolism|Purine metabolism		K12492	Cellular Processes|Transport and catabolism|Endocytosis		K18467	Cellular Processes|Transport and catabolism|Endocytosis;Metabolism|Metabolism of terpenoids and polyketides|Limonene and pinene degradation			K04705	Cellular Processes|Transport and catabolism|Endocytosis;Environmental Information Processing|Signal transduction|Jak-STAT signaling pathway		K10524	Metabolism|Nucleotide metabolism|Pyrimidine metabolism		K06944	Metabolism|Nucleotide metabolism|Purine metabolism			K19366	Cellular Processes|Transport and catabolism|Endocytosis			K10591	Cellular Processes|Transport and catabolism|Endocytosis				K00700	Cellular Processes|Transport and catabolism|Exosome;Metabolism|Carbohydrate metabolism|Starch and sucrose metabolism			K15119	Metabolism|Glycan biosynthesis and metabolism|Glycosylphosphatidylinositol(GPI)-anchor biosynthesis			K05757	Cellular Processes|Transport and catabolism|Endocytosis;Metabolism|Lipid metabolism|Ether lipid metabolism
K12399	Cellular Processes|Transport and catabolism|Lysosome;Metabolism|Amino acid metabolism|Arginine biosynthesis		K02358	Cellular Processes|Transport and catabolism|Exosome;Genetic Information Processing|Translation|Mitochondrial biogenesis;Genetic Information Processing|Translation|Translation factors		K15114	Environmental Information Processing|Membrane transport|Transporters			K04513	Cellular Processes|Transport and catabolism|Endocytosis;Environmental Information Processing|Signal transduction|cAMP signaling pathway;Environmental Information Processing|Signal transduction|cGMP - PKG signaling pathway;Environmental Information Processing|Signal transduction|MAPK signaling pathway- yeast;Environmental Information Processing|Signal transduction|mTOR signaling pathway;Environmen…		K12562	Cellular Processes|Transport and catabolism|Endocytosis		K16365	Cellular Processes|Transport and catabolism|Exosome			K10591	Cellular Processes|Transport and catabolism|Endocytosis;Environmental Information Processing|Signal transduction|MAPK signaling pathway- yeast;Genetic Information Processing|Folding, sorting and degradation|Ubiquitin mediated proteolysis		K10627	Metabolism|Nucleotide metabolism|Pyrimidine metabolism		K07238	Metabolism|Nucleotide metabolism|Purine metabolism			K17917	Cellular Processes|Transport and catabolism|Endocytosis			K03283	Cellular Processes|Transport and catabolism|Endocytosis				K06013	Cellular Processes|Transport and catabolism|Exosome;Metabolism|Enzyme families|Peptidases;Metabolism|Metabolism of terpenoids and polyketides|Terpenoid backbone biosynthesis			K01930	Metabolism|Metabolism of cofactors and vitamins|Folate biosynthesis			K17918	Cellular Processes|Transport and catabolism|Endocytosis;Metabolism|Metabolism of cofactors and vitamins|Ubiquinone and other terpenoid-quinone biosynthesis
K12389	Cellular Processes|Transport and catabolism|Lysosome;Metabolism|Amino acid metabolism|Lysine degradation		K00602	Cellular Processes|Transport and catabolism|Exosome;Human Diseases|Drug resistance|Antifolate resistance;Metabolism|Metabolism of cofactors and vitamins|One carbon pool by folate;Metabolism|Nucleotide metabolism|Purine metabolism		K09885	Environmental Information Processing|Membrane transport|Transporters			K01115	Cellular Processes|Transport and catabolism|Endocytosis;Environmental Information Processing|Signal transduction|cAMP signaling pathway;Environmental Information Processing|Signal transduction|Phospholipase D signaling pathway;Environmental Information Processing|Signal transduction|Ras signaling pathway;Environmental Information Processing|Signal transduction|Sphingolipid signaling pathway		K17917	Cellular Processes|Transport and catabolism|Endocytosis		K17278	Cellular Processes|Transport and catabolism|Exosome			K04393	Cellular Processes|Transport and catabolism|Endocytosis;Environmental Information Processing|Signal transduction|MAPK signaling pathway;Environmental Information Processing|Signal transduction|MAPK signaling pathway- yeast;Environmental Information Processing|Signal transduction|Rap1 signaling pathway;Environmental Information Processing|Signal transduction|Ras signaling pathway;Environmental Inf…		K10669	Metabolism|Nucleotide metabolism|Pyrimidine metabolism		K07943	Metabolism|Nucleotide metabolism|Purine metabolism			K07904	Cellular Processes|Transport and catabolism|Endocytosis;Cellular Processes|Transport and catabolism|Exosome;Environmental Information Processing|Signal transduction|GTP-binding proteins;Genetic Information Processing|Folding, sorting and degradation|Membrane trafficking			K11866	Cellular Processes|Transport and catabolism|Endocytosis				K00864	Cellular Processes|Transport and catabolism|Exosome;Metabolism|Lipid metabolism|Glycerolipid metabolism			K12389	Cellular Processes|Transport and catabolism|Lysosome;Metabolism|Amino acid metabolism|Lysine degradation			K19476	Cellular Processes|Transport and catabolism|Endocytosis;Metabolism|Metabolism of terpenoids and polyketides|Carbapenem biosynthesis
[truncated: 2,968 more rows]
