# Supplementary material for: Impact of Rearing Conditions on the Ambrosia Beetle’s Microbiome
Source: Life (Basel). 2018 Dec 13;8(4):63. doi: 10.3390/life8040063 (PMC6316638; doi:10.3390/life8040063)
Supplement: Supplementary file 1 [file life-08-00063-s001.zip › S7_table.xlsx]

## Sheet: Hoja1
Table S7: Fold change of the significat fungal OTUs belonging to the head and abdomen of the beetles reared on artificial media.
OTUs	Bis.H.Abdo vs. Bis.H.Head	Bis.C.Abdo vs. Bis.C.Head	Aff.H.Abdo vs. Aff.H.Head	Aff.C.Abdo vs. Aff.C.Head	Bis.H.Head vs. Bis.C.Head	Bis.H.Abdo vs. Bis.C.Abdo	Aff.H.Head vs. Aff.C.Head	Aff.H.Abdo vs. Aff.C.Abdo
NR.OTU105044;g_Candida	ns.	ns.	ns.	-0.834172	ns.	ns.	-9.62293	-8.70963
EU011705.1.1709;g_Candida	-1.23784	ns.	0.503398	ns.	11.1219	9.83265	9.96073	10.5177
EF027719.1.2165;s_Fusarium oxysporum	-2.29254	ns.	ns.	1.59529	11.4482	9.09421	-7.63461	-9.33668
JPIJ02000041.2177.3960;s_Fusarium oxysporum	-0.122845	ns.	9.23574	1.88275	12.6635	12.5172	-8.51067	-1.17117
EU710826.1.1658;s_Fusarium oxysporum	-10.4278	ns.	ns.	8.03503	10.4278	ns.	ns.	-8.03503
DQ810190.1.1722;s_Penicillium chrysogenum	ns.	-0.220042	8.38108	2.5155	-8.73686	-8.42221	-8.07828	-2.22019
NCR.OTU49535;s_Clonostachys rosea	ns.	0.366389	ns.	ns.	-8.05641	-8.52786	ns.	ns.
AB003950.1.2138;s_Clonostachys rosea	ns.	0.390365	ns.	ns.	-10.3	-10.7388	ns.	ns.
EF152417.1.1737;s_Meyerozyma guilliermondii	10.6269	0.767846	-0.585833	-1.57291	-8.26648	1.43519	-2.2213	-1.2492
AB054883.1.1755;s_Candida berthetii	ns.	ns.	-9.36133	-3.27745	ns.	ns.	-2.29191	-8.35543
EF550459.1.1663;s_Cyberlindnera fabianii	-0.640514	ns.	ns.	ns.	12.7298	12.0638	ns.	ns.
KJ909309;g_Raffaelea	ns.	ns.	ns.	-7.07521	ns.	ns.	-7.07521	ns.
JN578863;g_Raffaelea	ns.	ns.	ns.	-7.60253	ns.	ns.	-7.60253	ns.
AY858666;g_Raffaelea	0.944185	-8.76862	ns.	ns.	1.72214	11.5475	ns.	ns.
NCR.OTU23971;g_Saccharomycopsis	0.273573	-0.017371	0.924	ns.	-0.66582	-0.277865	11.5495	12.5029
NR.OTU100069;g_Saccharomycopsis	ns.	ns.	0.606629	ns.	ns.	ns.	7.49942	8.22931
AF245232.1.1799;s_Talaromyces purpureogenus	9.50164	0.188788	ns.	ns.	-9.25331	ns.	ns.	ns.
AF245240.1.1799;s_Talaromyces purpureogenus	-0.316384	0.0486854	0.646564	1.57974	0.704644	0.313399	2.23895	1.30076
FJ216403.1.1528;o_Hypocreales	9.15303	ns.	ns.	ns.	ns.	9.15303	ns.	ns.
ns.: no significative.
