# Supplementary material for: Impact of Rearing Conditions on the Ambrosia Beetle’s Microbiome
Source: Life (Basel). 2018 Dec 13;8(4):63. doi: 10.3390/life8040063 (PMC6316638; doi:10.3390/life8040063)
Supplement: Supplementary file 1 [file life-08-00063-s001.zip › S8_table.xlsx]

## Sheet: Hoja1
Table S8: Fold change of bacterial genera belonging to the abdomen and head of the beetles reared on artificial media.
Genera	X.Bis.HAbdo vs. X.Bis.HHead	X.Bis.CAbdo vs.X. Bis.CHead	Aff.HAbdo vs. Aff.HHead	X.Aff.CAbdo vs. X.Aff.CHead	X.Bis.HHead vs. X.Bis.CHead	X.Bis.HAbdo vs. X.Bis.CAbdo	X.Aff.HHead vs. X.Aff.CHead	X.Aff.HAbdo vs. X.Aff.CAbdo
Trabulsiella	0.891502	-0.0105475	-0.776535	ns.	-11.583	-4.78672	1.19158	0.338125
Stenotrophomonas	0.687169	-0.125477	0.492507	0.223956	-10.3946	-3.70557	-2.22543	-1.91197
Delftia	ns.	2.67333	0.780893	ns.	-10.7967	-6.17395	ns.	0.780893
Segniliparus	2.05936	ns.	ns.	ns.	-3.32044	4.62266	ns.	ns.
Erwinia	0.520017	0.022914	-1.01001	0.147412	-10.1248	-3.62128	2.16661	0.466295
Pseudoxanthomonas	ns.	ns.	-1.01105	ns.	-6.0539	ns.	-0.480059	-1.92998
Cellulosimicrobium	-0.780893	ns.	ns.	0.633913	-5.01063	ns.	-5.35766	-6.24699
Alcaligenes	-0.350579	ns.	ns.	0.591871	-5.44094	ns.	-7.30971	-8.03337
Gordonia	ns.	ns.	ns.	ns.	ns.	ns.	ns.	ns.
Rhodospirillum	ns.	ns.	ns.	ns.	ns.	ns.	ns.	-0.350579
Bradyrhizobium	ns.	ns.	0.350579	ns.	ns.	ns.	-1.30024	ns.
Leucobacter	ns.	ns.	ns.	0.508248	ns.	ns.	ns.	-0.508248
Neisseria	ns.	ns.	ns.	0.900453	ns.	ns.	ns.	-0.900453
Corynebacterium	ns.	ns.	-0.00835202	ns.	ns.	ns.	0.00835202	ns.
HTCC	ns.	ns.	-0.00835202	ns.	ns.	ns.	0.00835202	ns.
Prevotella	ns.	ns.	ns.	1.11392	ns.	ns.	ns.	-1.11392
Pseudoalteromonas	ns.	ns.	0.00835202	ns.	ns.	ns.	ns.	0.00835202
Olivibacter	ns.	ns.	-0.350579	ns.	ns.	ns.	0.350579	ns.
Staphylococcus	ns.	ns.	-0.780893	ns.	ns.	ns.	0.780893	ns.
Clostridium	ns.	ns.	ns.	ns.	ns.	ns.	ns.	ns.
Dysgonomonas	0.508248	ns.	ns.	2.18939	ns.	0.508248	ns.	-2.18939
Cellulomonas	ns.	ns.	ns.	ns.	ns.	ns.	ns.	ns.
Luteimonas	ns.	ns.	-1.11392	ns.	ns.	ns.	1.11392	ns.
Enterobacter	ns.	1.46554	ns.	ns.	ns.	-1.46554	0.0539677	1.21004
Streptococcus	ns.	ns.	ns.	2.73677	ns.	ns.	ns.	-2.73677
Photobacterium	ns.	ns.	-1.68291	ns.	ns.	ns.	1.68291	ns.
Phycicoccus	ns.	ns.	-2.03938	ns.	ns.	ns.	2.03938	ns.
Serratia	ns.	ns.	ns.	ns.	ns.	ns.	0.900453	0.350579
Paenibacillus	ns.	ns.	-2.36796	ns.	ns.	ns.	2.36796	ns.
Enterococcus	ns.	ns.	-0.820273	ns.	ns.	ns.	1.47888	0.358673
Microbacterium	0.33998	ns.	ns.	-0.273444	-1.23508	5.24183	-7.53061	-7.24857
Propionibacterium	0.350579	0.0599742	-0.358144	0.690157	-7.00156	-0.409927	1.51944	ns.
Bacillus	ns.	ns.	-0.340354	ns.	ns.	ns.	0.872027	0.490065
Flavobacterium	ns.	ns.	ns.	ns.	ns.	ns.	1.92998	0.350579
Tetrathiobacter	ns.	ns.	-1.13097	-0.292764	-3.97982	0.65081	-4.6809	-5.91674
Wolbachia	ns.	2.14109	ns.	ns.	ns.	-2.14109	2.14109	2.70385
Ochrobactrum	1.06535	-0.326158	ns.	0.869759	-3.40486	4.3359	-2.65034	-3.44419
Pseudomonas	ns.	ns.	-0.689035	ns.	-5.44094	1.11392	2.27632	1.50495
Novosphingobium	ns.	ns.	2.83128	ns.	ns.	ns.	ns.	2.83128
Achromobacter	1.11947	ns.	ns.	0.531171	-0.70732	6.47176	-2.78317	-3.05445
Devosia	ns.	ns.	ns.	0.988812	ns.	ns.	-2.7522	-3.66112
Acinetobacter	ns.	ns.	-0.843158	ns.	-3.86154	0.508248	1.75491	0.901616
Riemerella	0.128194	ns.	2.20672	ns.	-2.23286	4.17856	-1.67495	0.0710168
Variovorax	ns.	ns.	ns.	0.127323	ns.	ns.	-0.643152	-0.864823
Sphingobium	0.757299	ns.	1.49734	ns.	-1.32069	5.56925	0.413287	2.47381
Burkholderia	0.834452	0.654406	-0.612232	0.58704	-2.36236	3.52522	3.41295	2.12471
Sphingomonas	ns.	ns.	0.749733	ns.	ns.	ns.	3.91609	5.07778
Tsukamurella	ns.	ns.	0.196797	-0.42335	ns.	1.74872	-3.21793	-2.36794
Agrobacterium	1.14855	ns.	0.322777	0.509854	-2.04311	5.32008	ns.	ns.
Sphingobacterium	0.743889	1.614	0.529656	-0.176316	4.17901	8.34266	-3.03287	-2.23103
Chryseobacterium	0.669823	ns.	1.15948	-0.217272	2.58825	9.14	-1.10735	0.269482
Mycobacterium	1.38161	ns.	0.334674	-0.414268	1.68123	8.96926	0.45382	1.30903
ns.: no significative.
